# Supplementary material for: Comparative Whole-Genome Analysis of Russian Foodborne Multidrug-Resistant Salmonella Infantis Isolates
Source: Microorganisms. 2021 Dec 31;10(1):89. doi: 10.3390/microorganisms10010089 (PMC8781764; doi:10.3390/microorganisms10010089)
Supplement: Supplementary file 1 [file microorganisms-10-00089-s001.zip]

Archive with 7 entries (7 files):
- figure S1.jpg
- figure S2.png
- Supplementary Information.pdf
- Table S1.xlsx
- Table S2.xlsx
- Table S3.xlsx
- Table S4.xlsx
