# Supplementary material for: Comparative Whole-Genome Analysis of Russian Foodborne Multidrug-Resistant Salmonella Infantis Isolates
Source: Microorganisms. 2021 Dec 31;10(1):89. doi: 10.3390/microorganisms10010089 (PMC8781764; doi:10.3390/microorganisms10010089)
Supplement: Supplementary file 1 [file microorganisms-10-00089-s001.zip › Table S1.xlsx]

## Sheet: amr_plasmids
#FILE	SEQUENCE	START	END	STRAND	GENE	COVERAGE	COVERAGE_MAP	%COVERAGE	%IDENTITY	DATABASE	ACCESSION	PRODUCT	RESISTANCE
Crie-F191	3 (IncFIB)	159726	160972	+	tet(A)_6	1-1247/1275	===============	97.8	100	resfinder	AF534183	tet(A)	Doxycycline;Tetracycline
Crie-F247	3 (IncFIB)	159733	160979	+	tet(A)_6	1-1247/1275	===============	97.8	100	resfinder	AF534183	tet(A)	Doxycycline;Tetracycline
Crie-F247	3 (IncFIB)	251218	251700	+	dfrA14_5	1-483/483	===============	100	99.79	resfinder	DQ388123	dfrA14	Trimethoprim
Crie-F247	5 (IncX1)	12979	13780	+	aadA2_1	18-819/819	===============	97.92	99.88	resfinder	NC_010870	aadA2	Spectinomycin;Streptomycin
Crie-F247	5 (IncX1)	14042	15301	+	cmlA1_1	1-1260/1260	===============	100	99.92	resfinder	M64556	cmlA1	Chloramphenicol
Crie-F247	5 (IncX1)	15384	16185	+	ant(3'')-Ia_1	171-972/972	..=============	82.51	99.75	resfinder	X02340	ant(3'')-Ia	Streptomycin
Crie-F247	5 (IncX1)	17867	18658	-	sul3_2	1-792/792	===============	100	100	resfinder	AJ459418	sul3	Sulfamethoxazole
Crie-F247	5 (IncX1)	21726	22586	+	blaTEM-1B_1	1-861/861	===============	100	100	resfinder	AY458016	blaTEM-1B	Amoxicillin;Ampicillin;Cephalothin;Piperacillin;Ticarcillin
Crie-F252	4 (IncFIB)	159725	160971	+	tet(A)_6	1-1247/1275	===============	97.8	100	resfinder	AF534183	tet(A)	Doxycycline;Tetracycline
Crie-F444	4 (IncFIB)	95739	96248	+	dfrA8_1	1-510/510	===============	100	100	resfinder	U10186	dfrA8	Trimethoprim
Crie-F444	4 (IncFIB)	163041	164008	+	ant(3'')-Ia_1	1-972/972	========/======	99.59	99.49	resfinder	X02340	ant(3'')-Ia	Streptomycin
Crie-F444	4 (IncFIB)	164172	164456	+	qacE_1	1-285/333	=============..	85.59	99.65	resfinder	X68232	qacE	Benzylkonium_Chloride;Cetylpyridinium_Chloride;Chlorhexidine;Ethidium_Bromide
Crie-F444	4 (IncFIB)	164486	165352	+	sul1_5	1-867/867	===============	100	99.89	resfinder	EU780013	sul1	Sulfamethoxazole
Crie-F444	4 (IncFIB)	177794	179040	+	tet(A)_6	1-1247/1275	===============	97.8	100	resfinder	AF534183	tet(A)	Doxycycline;Tetracycline
Crie-F444	8 (IncX1)	5881	6665	+	aac(3)-IVa_1	1-786/786	========/======	99.87	99.87	resfinder	X01385	aac(3)-IVa	Apramycin;Dibekacin;Gentamicin;Netilmicin;Sisomicin;Tobramycin
Crie-F444	8 (IncX1)	6886	7911	+	aph(4)-Ia_1	1-1026/1026	===============	100	100	resfinder	V01499	aph(4)-Ia	Hygromycin
Crie-F444	8 (IncX1)	16416	17276	+	blaTEM-1B_1	1-861/861	===============	100	100	resfinder	AY458016	blaTEM-1B	Amoxicillin;Ampicillin;Cephalothin;Piperacillin;Ticarcillin

## Sheet: vir_plasmids
Genes of similar functions grouped by the same color.
#FILE	SEQUENCE	START	END	STRAND	GENE	COVERAGE	COVERAGE_MAP	%COVERAGE	%IDENTITY	DATABASE	ACCESSION	PRODUCT
Crie-F191	3 (IncFIB)	38271	38489	+	draA	62-280/306	...===========.	71.57	73.06	vfdb	AAK16475	(draA) cytoplamic protein DraA [Dr adhesins (VF0223)] [Escherichia coli O75:K5:H- str. IH11128]
Crie-F191	3 (IncFIB)	38608	39107	+	faeC	43-545/546	.=======/======	91.58	79.92	vfdb	AAL47165	(faeC) FaeC [K88 pili/F4 fimbriae (AI040)] [Escherichia coli]
Crie-F191	3 (IncFIB)	39208	41565	+	faeD	82-2439/2439	========/======	96.6	82.46	vfdb	YP_002295985	(faeD) fimbrial usher protein FaeD [K88 pili/F4 fimbriae (AI040)] [Escherichia coli SE11]
Crie-F191	3 (IncFIB)	41615	42324	+	faeE	28-737/777	========/======	91.25	83.97	vfdb	YP_002295986	(faeE) fimbrial chaperone FaeE [K88 pili/F4 fimbriae (AI040)] [Escherichia coli SE11]
Crie-F191	3 (IncFIB)	42457	42883	+	faeF	61-487/492	.=======/======	86.59	75.7	vfdb	YP_002295987	(faeF) fimbrial protein FaeF [K88 pili/F4 fimbriae (AI040)] [Escherichia coli SE11]
Crie-F191	3 (IncFIB)	44110	44895	+	faeH	1-786/798	========/======	98.37	74.97	vfdb	YP_002295989	(faeH) fimbrial protein FaeH [K88 pili/F4 fimbriae (AI040)] [Escherichia coli SE11]
Crie-F191	3 (IncFIB)	44939	45691	+	faeI	11-763/765	========/======	97.65	70.88	vfdb	YP_002295990	(faeI) fimbrial protein FaeI [K88 pili/F4 fimbriae (AI040)] [Escherichia coli SE11]
Crie-F191	3 (IncFIB)	99382	101403	-	fyuA	1-2022/2022	===============	100	97.03	vfdb	NP_405467	(fyuA) pesticin/yersiniabactin receptor protein [Yersiniabactin (VF0136)] [Yersinia pestis CO92]
Crie-F191	3 (IncFIB)	101534	103111	-	ybtE	1-1578/1578	===============	100	96.96	vfdb	NP_405468	(ybtE) yersiniabactin siderophore biosynthetic protein [Yersiniabactin (VF0136)] [Yersinia pestis CO92]
Crie-F191	3 (IncFIB)	103115	103918	-	ybtT	1-804/804	===============	100	98.26	vfdb	NP_405469	(ybtT) type II thioesterase YbtT [Yersiniabactin (VF0136)] [Yersinia pestis CO92]
Crie-F191	3 (IncFIB)	103915	105075	-	ybtU	1-1161/1161	===============	100	97.24	vfdb	YP_002920250	(ybtU) yersiniabactin biosynthesis oxidoreductase YbtU [Ybt (VF0564)] [Klebsiella pneumoniae subsp. pneumoniae NTUH-K2044]
Crie-F191	3 (IncFIB)	105012	114509	-	irp1	1-9492/9492	========/======	100	97.11	vfdb	NP_405471	(irp1) yersiniabactin biosynthetic protein Irp1 [Yersiniabactin (VF0136)] [Yersinia pestis CO92]
Crie-F191	3 (IncFIB)	114597	120704	-	irp2	1-6108/6108	===============	100	97.64	vfdb	NP_405472	(irp2) yersiniabactin biosynthetic protein Irp2 [Yersiniabactin (VF0136)] [Yersinia pestis CO92]
Crie-F191	3 (IncFIB)	120895	121854	-	ybtA	1-960/960	===============	100	97.92	vfdb	NP_405473	(ybtA) transcriptional regulator YbtA [Yersiniabactin (VF0136)] [Yersinia pestis CO92]
Crie-F191	3 (IncFIB)	122222	124024	+	ybtP	1-1803/1803	===============	100	97.56	vfdb	YP_002920246	(ybtP) yersiniabactin ABC transporter ATP-binding/permease protein YbtP [Ybt (VF0564)] [Klebsiella pneumoniae subsp. pneumoniae NTUH-K2044]
Crie-F191	3 (IncFIB)	123984	125813	+	ybtQ	1-1830/1830	===============	100	96.94	vfdb	YP_002920245	(ybtQ) yersiniabactin ABC transporter ATP-binding/permease protein YbtQ [Ybt (VF0564)] [Klebsiella pneumoniae subsp. pneumoniae NTUH-K2044]
Crie-F191	3 (IncFIB)	125683	127086	+	ybtX	1-1404/1404	===============	100	97.72	vfdb	YP_002920244	(ybtX) yersiniabactin-associated zinc MFS transporter YbtX [Ybt (VF0564)] [Klebsiella pneumoniae subsp. pneumoniae NTUH-K2044]
Crie-F191	3 (IncFIB)	127114	128413	+	ybtS	1-1300/1305	===============	99.62	92.69	vfdb	NP_405477	(ybtS) salicylate synthase Irp9 [Yersiniabactin (VF0136)] [Yersinia pestis CO92]
Crie-F247	3 (IncFIB)	38271	38489	+	draA	62-280/306	...===========.	71.57	73.06	vfdb	AAK16475	(draA) cytoplamic protein DraA [Dr adhesins (VF0223)] [Escherichia coli O75:K5:H- str. IH11128]
Crie-F247	3 (IncFIB)	38608	39107	+	faeC	43-545/546	.=======/======	91.58	79.92	vfdb	AAL47165	(faeC) FaeC [K88 pili/F4 fimbriae (AI040)] [Escherichia coli]
Crie-F247	3 (IncFIB)	39208	41565	+	faeD	82-2439/2439	========/======	96.6	82.46	vfdb	YP_002295985	(faeD) fimbrial usher protein FaeD [K88 pili/F4 fimbriae (AI040)] [Escherichia coli SE11]
Crie-F247	3 (IncFIB)	41615	42324	+	faeE	28-737/777	========/======	91.25	83.97	vfdb	YP_002295986	(faeE) fimbrial chaperone FaeE [K88 pili/F4 fimbriae (AI040)] [Escherichia coli SE11]
Crie-F247	3 (IncFIB)	42457	42883	+	faeF	61-487/492	.=======/======	86.59	75.7	vfdb	YP_002295987	(faeF) fimbrial protein FaeF [K88 pili/F4 fimbriae (AI040)] [Escherichia coli SE11]
Crie-F247	3 (IncFIB)	44110	44895	+	faeH	1-786/798	========/======	98.37	74.97	vfdb	YP_002295989	(faeH) fimbrial protein FaeH [K88 pili/F4 fimbriae (AI040)] [Escherichia coli SE11]
Crie-F247	3 (IncFIB)	44939	45691	+	faeI	11-763/765	========/======	97.65	70.88	vfdb	YP_002295990	(faeI) fimbrial protein FaeI [K88 pili/F4 fimbriae (AI040)] [Escherichia coli SE11]
Crie-F247	3 (IncFIB)	99382	101403	-	fyuA	1-2022/2022	===============	100	97.03	vfdb	NP_405467	(fyuA) pesticin/yersiniabactin receptor protein [Yersiniabactin (VF0136)] [Yersinia pestis CO92]
Crie-F247	3 (IncFIB)	101534	103111	-	ybtE	1-1578/1578	===============	100	96.96	vfdb	NP_405468	(ybtE) yersiniabactin siderophore biosynthetic protein [Yersiniabactin (VF0136)] [Yersinia pestis CO92]
Crie-F247	3 (IncFIB)	103115	103918	-	ybtT	1-804/804	===============	100	98.26	vfdb	NP_405469	(ybtT) type II thioesterase YbtT [Yersiniabactin (VF0136)] [Yersinia pestis CO92]
Crie-F247	3 (IncFIB)	103915	105075	-	ybtU	1-1161/1161	===============	100	97.24	vfdb	YP_002920250	(ybtU) yersiniabactin biosynthesis oxidoreductase YbtU [Ybt (VF0564)] [Klebsiella pneumoniae subsp. pneumoniae NTUH-K2044]
Crie-F247	3 (IncFIB)	105012	114509	-	irp1	1-9492/9492	========/======	100	97.11	vfdb	NP_405471	(irp1) yersiniabactin biosynthetic protein Irp1 [Yersiniabactin (VF0136)] [Yersinia pestis CO92]
Crie-F247	3 (IncFIB)	114597	120704	-	irp2	1-6108/6108	===============	100	97.64	vfdb	NP_405472	(irp2) yersiniabactin biosynthetic protein Irp2 [Yersiniabactin (VF0136)] [Yersinia pestis CO92]
Crie-F247	3 (IncFIB)	120895	121854	-	ybtA	1-960/960	===============	100	97.92	vfdb	NP_405473	(ybtA) transcriptional regulator YbtA [Yersiniabactin (VF0136)] [Yersinia pestis CO92]
Crie-F247	3 (IncFIB)	122222	124024	+	ybtP	1-1803/1803	===============	100	97.56	vfdb	YP_002920246	(ybtP) yersiniabactin ABC transporter ATP-binding/permease protein YbtP [Ybt (VF0564)] [Klebsiella pneumoniae subsp. pneumoniae NTUH-K2044]
Crie-F247	3 (IncFIB)	123984	125813	+	ybtQ	1-1830/1830	===============	100	96.94	vfdb	YP_002920245	(ybtQ) yersiniabactin ABC transporter ATP-binding/permease protein YbtQ [Ybt (VF0564)] [Klebsiella pneumoniae subsp. pneumoniae NTUH-K2044]
Crie-F247	3 (IncFIB)	125683	127086	+	ybtX	1-1404/1404	===============	100	97.72	vfdb	YP_002920244	(ybtX) yersiniabactin-associated zinc MFS transporter YbtX [Ybt (VF0564)] [Klebsiella pneumoniae subsp. pneumoniae NTUH-K2044]
Crie-F247	3 (IncFIB)	127114	128413	+	ybtS	1-1300/1305	===============	99.62	92.69	vfdb	NP_405477	(ybtS) salicylate synthase Irp9 [Yersiniabactin (VF0136)] [Yersinia pestis CO92]
Crie-F252	4 (IncFIB)	38608	39107	+	faeC	43-545/546	.=======/======	91.58	79.92	vfdb	AAL47165	(faeC) FaeC [K88 pili/F4 fimbriae (AI040)] [Escherichia coli]
Crie-F252	4 (IncFIB)	39208	41565	+	faeD	82-2439/2439	========/======	96.6	82.46	vfdb	YP_002295985	(faeD) fimbrial usher protein FaeD [K88 pili/F4 fimbriae (AI040)] [Escherichia coli SE11]
Crie-F252	4 (IncFIB)	41615	42324	+	faeE	28-737/777	========/======	91.25	83.97	vfdb	YP_002295986	(faeE) fimbrial chaperone FaeE [K88 pili/F4 fimbriae (AI040)] [Escherichia coli SE11]
Crie-F252	4 (IncFIB)	42457	42883	+	faeF	61-487/492	.=======/======	86.59	75.7	vfdb	YP_002295987	(faeF) fimbrial protein FaeF [K88 pili/F4 fimbriae (AI040)] [Escherichia coli SE11]
Crie-F252	4 (IncFIB)	44110	44895	+	faeH	1-786/798	========/======	98.37	74.84	vfdb	YP_002295989	(faeH) fimbrial protein FaeH [K88 pili/F4 fimbriae (AI040)] [Escherichia coli SE11]
Crie-F252	4 (IncFIB)	44939	45691	+	faeI	11-763/765	========/======	97.65	70.88	vfdb	YP_002295990	(faeI) fimbrial protein FaeI [K88 pili/F4 fimbriae (AI040)] [Escherichia coli SE11]
Crie-F252	4 (IncFIB)	99382	101403	-	fyuA	1-2022/2022	===============	100	97.03	vfdb	NP_405467	(fyuA) pesticin/yersiniabactin receptor protein [Yersiniabactin (VF0136)] [Yersinia pestis CO92]
Crie-F252	4 (IncFIB)	101534	103111	-	ybtE	1-1578/1578	===============	100	96.96	vfdb	NP_405468	(ybtE) yersiniabactin siderophore biosynthetic protein [Yersiniabactin (VF0136)] [Yersinia pestis CO92]
Crie-F252	4 (IncFIB)	103115	103918	-	ybtT	1-804/804	===============	100	98.26	vfdb	NP_405469	(ybtT) type II thioesterase YbtT [Yersiniabactin (VF0136)] [Yersinia pestis CO92]
Crie-F252	4 (IncFIB)	103915	105075	-	ybtU	1-1161/1161	===============	100	97.24	vfdb	YP_002920250	(ybtU) yersiniabactin biosynthesis oxidoreductase YbtU [Ybt (VF0564)] [Klebsiella pneumoniae subsp. pneumoniae NTUH-K2044]
Crie-F252	4 (IncFIB)	105012	114509	-	irp1	1-9492/9492	========/======	100	97.11	vfdb	NP_405471	(irp1) yersiniabactin biosynthetic protein Irp1 [Yersiniabactin (VF0136)] [Yersinia pestis CO92]
Crie-F252	4 (IncFIB)	114597	120704	-	irp2	1-6108/6108	===============	100	97.64	vfdb	NP_405472	(irp2) yersiniabactin biosynthetic protein Irp2 [Yersiniabactin (VF0136)] [Yersinia pestis CO92]
Crie-F252	4 (IncFIB)	120895	121854	-	ybtA	1-960/960	===============	100	97.92	vfdb	NP_405473	(ybtA) transcriptional regulator YbtA [Yersiniabactin (VF0136)] [Yersinia pestis CO92]
Crie-F252	4 (IncFIB)	122222	124024	+	ybtP	1-1803/1803	===============	100	97.56	vfdb	YP_002920246	(ybtP) yersiniabactin ABC transporter ATP-binding/permease protein YbtP [Ybt (VF0564)] [Klebsiella pneumoniae subsp. pneumoniae NTUH-K2044]
Crie-F252	4 (IncFIB)	123984	125813	+	ybtQ	1-1830/1830	===============	100	96.94	vfdb	YP_002920245	(ybtQ) yersiniabactin ABC transporter ATP-binding/permease protein YbtQ [Ybt (VF0564)] [Klebsiella pneumoniae subsp. pneumoniae NTUH-K2044]
Crie-F252	4 (IncFIB)	125683	127086	+	ybtX	1-1404/1404	===============	100	97.72	vfdb	YP_002920244	(ybtX) yersiniabactin-associated zinc MFS transporter YbtX [Ybt (VF0564)] [Klebsiella pneumoniae subsp. pneumoniae NTUH-K2044]
Crie-F252	4 (IncFIB)	127114	128413	+	ybtS	1-1300/1305	===============	99.62	92.69	vfdb	NP_405477	(ybtS) salicylate synthase Irp9 [Yersiniabactin (VF0136)] [Yersinia pestis CO92]
Crie-F444	4 (IncFIB)	38259	38477	+	draA	62-280/306	...===========.	71.57	72.6	vfdb	AAK16475	(draA) cytoplamic protein DraA [Dr adhesins (VF0223)] [Escherichia coli O75:K5:H- str. IH11128]
Crie-F444	4 (IncFIB)	38596	39095	+	faeC	43-545/546	.=======/======	91.58	79.92	vfdb	AAL47165	(faeC) FaeC [K88 pili/F4 fimbriae (AI040)] [Escherichia coli]
Crie-F444	4 (IncFIB)	39196	41553	+	faeD	82-2439/2439	========/======	96.6	82.46	vfdb	YP_002295985	(faeD) fimbrial usher protein FaeD [K88 pili/F4 fimbriae (AI040)] [Escherichia coli SE11]
Crie-F444	4 (IncFIB)	41603	42312	+	faeE	28-737/777	========/======	91.25	83.97	vfdb	YP_002295986	(faeE) fimbrial chaperone FaeE [K88 pili/F4 fimbriae (AI040)] [Escherichia coli SE11]
Crie-F444	4 (IncFIB)	42445	42871	+	faeF	61-487/492	.=======/======	86.59	75.7	vfdb	YP_002295987	(faeF) fimbrial protein FaeF [K88 pili/F4 fimbriae (AI040)] [Escherichia coli SE11]
Crie-F444	4 (IncFIB)	44098	44883	+	faeH	1-786/798	========/======	98.37	74.97	vfdb	YP_002295989	(faeH) fimbrial protein FaeH [K88 pili/F4 fimbriae (AI040)] [Escherichia coli SE11]
Crie-F444	4 (IncFIB)	44927	45679	+	faeI	11-763/765	========/======	97.65	70.88	vfdb	YP_002295990	(faeI) fimbrial protein FaeI [K88 pili/F4 fimbriae (AI040)] [Escherichia coli SE11]
Crie-F444	4 (IncFIB)	127490	128789	-	ybtS	1-1300/1305	===============	99.62	92.69	vfdb	NP_405477	(ybtS) salicylate synthase Irp9 [Yersiniabactin (VF0136)] [Yersinia pestis CO92]
Crie-F444	4 (IncFIB)	128817	130220	-	ybtX	1-1404/1404	===============	100	97.72	vfdb	YP_002920244	(ybtX) yersiniabactin-associated zinc MFS transporter YbtX [Ybt (VF0564)] [Klebsiella pneumoniae subsp. pneumoniae NTUH-K2044]
Crie-F444	4 (IncFIB)	130090	131919	-	ybtQ	1-1830/1830	===============	100	96.94	vfdb	YP_002920245	(ybtQ) yersiniabactin ABC transporter ATP-binding/permease protein YbtQ [Ybt (VF0564)] [Klebsiella pneumoniae subsp. pneumoniae NTUH-K2044]
Crie-F444	4 (IncFIB)	131879	133681	-	ybtP	1-1803/1803	===============	100	97.56	vfdb	YP_002920246	(ybtP) yersiniabactin ABC transporter ATP-binding/permease protein YbtP [Ybt (VF0564)] [Klebsiella pneumoniae subsp. pneumoniae NTUH-K2044]
Crie-F444	4 (IncFIB)	134049	135008	+	ybtA	1-960/960	===============	100	97.92	vfdb	NP_405473	(ybtA) transcriptional regulator YbtA [Yersiniabactin (VF0136)] [Yersinia pestis CO92]
Crie-F444	4 (IncFIB)	135199	141306	+	irp2	1-6108/6108	===============	100	97.64	vfdb	NP_405472	(irp2) yersiniabactin biosynthetic protein Irp2 [Yersiniabactin (VF0136)] [Yersinia pestis CO92]
Crie-F444	4 (IncFIB)	141394	150891	+	irp1	1-9492/9492	========/======	100	97.08	vfdb	NP_405471	(irp1) yersiniabactin biosynthetic protein Irp1 [Yersiniabactin (VF0136)] [Yersinia pestis CO92]
Crie-F444	4 (IncFIB)	150828	151988	+	ybtU	1-1161/1161	===============	100	97.24	vfdb	YP_002920250	(ybtU) yersiniabactin biosynthesis oxidoreductase YbtU [Ybt (VF0564)] [Klebsiella pneumoniae subsp. pneumoniae NTUH-K2044]
Crie-F444	4 (IncFIB)	151985	152788	+	ybtT	1-804/804	===============	100	98.26	vfdb	NP_405469	(ybtT) type II thioesterase YbtT [Yersiniabactin (VF0136)] [Yersinia pestis CO92]
Crie-F444	4 (IncFIB)	152792	154369	+	ybtE	1-1578/1578	===============	100	96.96	vfdb	NP_405468	(ybtE) yersiniabactin siderophore biosynthetic protein [Yersiniabactin (VF0136)] [Yersinia pestis CO92]
Crie-F444	4 (IncFIB)	154500	156521	+	fyuA	1-2022/2022	===============	100	97.03	vfdb	NP_405467	(fyuA) pesticin/yersiniabactin receptor protein [Yersiniabactin (VF0136)] [Yersinia pestis CO92]

## Sheet: AR summary
#FILE	NUM_FOUND	aac(3)-IVa_1	aac(6')-Iaa_1	aadA2_1	ant(3'')-Ia_1	aph(4)-Ia_1	blaTEM-1B_1	cmlA1_1	dfrA14_5	dfrA5_1	dfrA8_1	mdf(A)_1	qacE_1	sitABCD_1	sul1_5	sul3_2	tet(34)_1	tet(A)_6
F191	13	.	100.00	97.92	82.51	.	.	100.00	.	100.00	.	98.86	85.59	94.28	100.00	100.00	75.48	97.49;97.80
F247	12	.	100.00	97.92	82.51	.	100.00	100.00	100.00	.	.	98.86	.	94.28	.	100.00	75.48	97.80
F252	15	99.87	100.00	97.92	82.51	100.00	.	100.00	.	100.00	.	98.86	85.59	94.28	100.00	100.00	75.48	97.80;97.80
F410	10	.	100.00	.	99.59	.	.	.	100.00	.	.	98.86	85.59	94.28	100.00	.	75.48	97.80
F444	13	99.87	100.00	.	99.59	100.00	100.00	.	.	.	100.00	98.86	85.59	94.28	100.00	.	75.48	97.80
									aminoglycosides
									beta lactams
									fenicols
									trimethoprim
									ethidium bromide
									Fe-linked genes
									sulfonamides
									tetracycline

## Sheet: Virulence summary
#FILE	NUM_FOUND	acrA	acrB	allA	allB	allC	allD	allR	allS	avrA	bcfA	bcfB	bcfC	bcfD	bcfE	bcfF	bcfG	cheB	cheD	cheR	cheW	cheY	cheZ	csgA	csgB	csgC	csgD	csgE	csgF	csgG	draA	entA	entB	entC	entE	entF	entS	espO1-1	faeC	faeD	faeE	faeF	faeH	faeI	fepA	fepB	fepC	fepD	fepG
F191	191	97.24;80.57	99.40;98.25	99.79	99.93	98.38	99.62	98.66	89.29	100.00	100.00	100.00	100.00	100.00	100.00	100.00	100.00	96.48	89.55	98.67	91.37	99.49	87.29	100.00	100.00	100.00	100.00	100.00	100.00	100.00	71.57	99.24	99.18	99.75	98.20	98.17	98.08	99.28	91.58	96.60	91.25	86.59	98.37	97.65	99.73	90.70	96.45	98.33	91.54
F247	191	97.24;80.57	99.40;98.25	99.79	99.93	98.38	99.62	98.66	89.29	100.00	100.00	100.00	100.00	100.00	100.00	100.00	100.00	96.48	89.55	98.67	91.37	99.49	87.29	100.00	100.00	100.00	100.00	100.00	100.00	100.00	71.57	99.24	99.18	99.75	98.20	98.17	98.08	99.28	91.58	96.60	91.25	86.59	98.37	97.65	99.73	90.70	96.45	98.33	91.54
F252	191	97.24;80.57	99.40;98.25	99.79	99.93	98.38	99.62	98.66	89.29	100.00	100.00	100.00	100.00	100.00	100.00	100.00	100.00	96.48	89.55	98.67	91.37	99.49	87.29	100.00	100.00	100.00	100.00	100.00	100.00	100.00	71.57	99.24	99.18	99.75	98.20	98.17	98.08	99.28	91.58	96.60	91.25	86.59	98.37	97.65	99.73	90.70	96.45	98.33	91.54
F410	191	97.24;80.57	99.40;98.25	99.79	99.93	98.38	99.62	98.66	89.29	100.00	100.00	100.00	100.00	100.00	100.00	100.00	100.00	96.48	89.55	98.67	91.37	99.49	87.29	100.00	100.00	100.00	100.00	100.00	100.00	100.00	71.57	99.24	99.18	99.75	98.20	98.17	98.08	99.28	91.58	96.60	91.25	86.59	98.37	97.65	99.73	90.70	96.45	98.33	91.54
F444	191	97.24;80.57	99.40;98.25	99.79	99.93	98.38	99.62	98.66	89.29	100.00	100.00	100.00	100.00	100.00	100.00	100.00	100.00	96.48	89.55	98.67	91.37	99.49	87.29	100.00	100.00	100.00	100.00	100.00	100.00	100.00	71.57	99.24	99.18	99.75	98.20	98.17	98.08	99.28	91.58	96.60	91.25	86.59	98.37	97.65	99.73	90.70	96.45	98.33	91.54
[truncated: 143 more columns]

## Sheet: general data
Sample id	Plasmid length [bp]	Replicon type	Reference plasmid id	Reference plasmid description
Crie-F191	263336	IncFIB	CP016411.1	Salmonella enterica subsp. enterica serovar Infantis strain N55391 plasmid pN55391, complete sequence
Crie-F247	270463	IncFIB	CP016411.1	Salmonella enterica subsp. enterica serovar Infantis strain N55391 plasmid pN55391, complete sequence
Crie-F247	53114	IncX1	LT985262.1	Escherichia coli strain 719 genome assembly, plasmid: RCS52TR719_p
Crie-F252	263335	IncFIB	CP016411.1	Salmonella enterica subsp. enterica serovar Infantis strain N55391 plasmid pN55391, complete sequence
Crie-F444	281404	IncFIB	CP047882.1	Salmonella enterica subsp. enterica serovar Infantis strain 119944 plasmid pESI, complete sequence
Crie-F444	47804	IncX1	LT985262.1	Escherichia coli strain 719 genome assembly, plasmid: RCS52TR719_p
