# Supplementary material for: Comparative Whole-Genome Analysis of Russian Foodborne Multidrug-Resistant Salmonella Infantis Isolates
Source: Microorganisms. 2021 Dec 31;10(1):89. doi: 10.3390/microorganisms10010089 (PMC8781764; doi:10.3390/microorganisms10010089)
Supplement: Supplementary file 1 [file microorganisms-10-00089-s001.zip › Table S2.xlsx]

## Sheet: salm_vir_sum
Isolate	NUM_FOUND	acrB	allB	avrA	bcfA	bcfB	bcfC	bcfD	bcfE	bcfF	bcfG	csgA	csgB	csgC	csgD	csgE	csgF	csgG	entB	faeD	faeE	fepC	fepG	fimC	fimD	fimF	fimH	fimI	fyuA	galF	gnd	invA	invB	invC/sctN	invE	invF	invG	invH	invI	invJ	irp1	irp2	lpfA	lpfB	lpfC	lpfD	lpfE	mgtB	mgtC
F191	129	99.4	99.93	100	100	100	100	100	100	100	100	100	100	100	100	100	100	100	99.18	96.6	91.25	96.45	91.54	100	100	100	100	100	100	95.65	100	100	100	100	100	100	100	100	100	100	100	100	100	100	100	100	100	100	100
F192	129	99.4	99.93	100	100	100	100	100	100	100	100	100	100	100	100	100	100	100	99.18	96.6	91.25	96.45	91.54	100	100	100	100	100	100	95.65	100	100	100	100	100	100	100	100	100	100	100	100	100	100	100	100	100	100	100
F207	129	99.4	99.93	100	100	100	100	100	100	100	100	100	100	100	100	100	100	100	99.18	96.6	91.25	96.45	91.54	100	100	100	100	100	100	95.65	100	100	100	100	100	100	100	100	100	100	100	100	100	100	100	100	100	100	100
F241	129	99.4	99.93	100	100	100	100	100	100	100	100	100	100	100	100	100	100	100	99.18	96.6	91.25	96.45	91.54	100	100	100	100	100	100	95.65	100	100	100	100	100	100	100	100	100	100	100	100	100	100	100	100	100	100	100
F243	129	99.4	99.93	100	100	100	100	100	100	100	100	100	100	100	100	100	100	100	99.18	96.6	91.25	96.45	91.54	100	100	100	100	100	100	95.65	100	100	100	100	100	100	100	100	100	100	100	100	100	100	100	100	100	100	100
F244	128	99.4	99.93	100	100	100	100	100	100	100	100	100	100	100	100	100	100	100	99.18	96.6	91.25	96.45	91.54	100	100	100	100	100	100	95.65	100	100	100	100	100	100	100	100	100	100	100	100	100	100	100	100	100	100	100
F245	129	99.4	99.93	100	100	100	100	100	100	100	100	100	100	100	100	100	100	100	99.18	96.6	91.25	96.45	91.54	100	100	100	100	100	100	95.65	100	100	100	100	100	100	100	100	100	100	100	100	100	100	100	100	100	100	100
F247	129	99.4	99.93	100	100	100	100	100	100	100	100	100	100	100	100	100	100	100	99.18	96.6	91.25	96.45	91.54	100	100	100	100	100	100	95.65	100	100	100	100	100	100	100	100	100	100	100	100	100	100	100	100	100	100	100
F252	129	99.4	99.93	100	100	100	100	100	100	100	100	100	100	100	100	100	100	100	99.18	96.6	91.25	96.45	91.54	100	100	100	100	100	100	95.65	100	100	100	100	100	100	100	100	100	100	100	100	100	100	100	100	100	100	100
F254	129	99.4	99.93	100	100	100	100	100	100	100	100	100	100	100	100	100	100	100	99.18	96.6	91.25	96.45	91.54	100	100	100	100	100	100	95.65	100	100	100	100	100	100	100	100	100	100	100	100	100	100	100	100	100	100	100
F257	129	99.4	99.93	100	100	100	100	100	100	100	100	100	100	100	100	100	100	100	99.18	96.6	91.25	96.45	91.54	100	100	100	100	100	100	95.65	100	100	100	100	100	100	100	100	100	100	100	100	100	100	100	100	100	100	100
F259	129	99.4	99.93	100	100	100	100	100	100	100	100	100	100	100	100	100	100	100	99.18	96.6	91.25	96.45	91.54	100	100	100	100	100	100	95.65	100	100	100	100	100	100	100	100	100	100	100	100	100	100	100	100	100	100	100
F260	129	99.4	99.93	100	100	100	100	100	100	100	100	100	100	100	100	100	100	100	99.18	96.6	91.25	96.45	91.54	100	100	100	100	100	100	95.65	100	100	100	100	100	100	100	100	100	100	100	100	100	100	100	100	100	100	100
F261	129	99.4	99.93	100	100	100	100	100	100	100	100	100	100	100	100	100	100	100	99.18	96.6	91.25	96.45	91.54	100	100	100	100	100	100	95.65	100	100	100	100	100	100	100	100	100	100	100	100	100	100	100	100	100	100	100
F339	129	99.4	99.93	100	100	100	100	100	100	100	100	100	100	100	100	100	100	100	99.18	96.6	91.25	96.45	91.54	100	100	100	100	100	100	95.65	100	100	100	100	100	100	100	100	100	100	100	100	100	100	100	100	100	100	100
F386	129	99.4	99.93	100	100	100	100	100	100	100	100	100	100	100	100	100	100	100	99.18	96.6	91.25	96.45	91.54	100	100	100	100	100	100	95.65	100	100	100	100	100	100	100	100	100	100	100	100	100	100	100	100	100	100	100
F391	129	99.4	99.93	100	100	100	100	100	100	100	100	100	100	100	100	100	100	100	99.18	96.6	91.25	96.45	91.54	100	100	100	100	100	100	95.65	100	100	100	100	100	100	100	100	100	100	100	100	100	100	100	100	100	100	100
F392	129	99.4	99.93	100	100	100	100	100	100	100	100	100	100	100	100	100	100	100	99.18	96.6	91.25	96.45	91.54	100	100	100	100	100	100	95.65	100	100	100	100	100	100	100	100	100	100	100	100	100	100	100	100	100	100	100
F393	129	99.4	99.93	100	100	100	100	100	100	100	100	100	100	100	100	100	100	100	99.18	96.6	91.25	96.45	91.54	100	100	100	100	100	100	95.65	100	100	100	100	100	100	100	100	100	100	100	100	100	100	100	100	100	100	100
F394	129	99.4	99.93	100	100	100	100	100	100	100	100	100	100	100	100	100	100	100	99.18	96.6	91.25	96.45	91.54	100	100	100	100	100	100	95.65	100	100	100	100	100	100	100	100	100	100	100	100	100	100	100	100	100	100	100
F396	129	99.4	99.93	100	100	100	100	100	100	92.29	100	100	100	100	100	100	100	100	99.18	96.6	91.25	96.45	91.54	100	100	100	100	100	100	95.65	100	100	100	100	100	100	100	100	100	100	100	100	100	100	100	100	100	100	100
F403	129	99.4	99.93	100	100	100	100	100	100	100	100	100	100	100	100	100	100	100	99.18	96.6	91.25	96.45	91.54	100	100	100	100	100	100	95.65	100	100	100	100	100	100	100	100	100	100	100	100	100	100	100	100	100	100	100
F410	129	99.4	99.93	100	100	100	100	100	100	100	100	100	100	100	100	100	100	100	99.18	96.6	91.25	96.45	91.54	100	100	100	100	100	100	95.65	100	100	100	100	100	100	100	100	100	100	100	100	100	100	100	100	100	100	100
F411	129	99.4	99.93	100	100	100	100	100	100	100	100	100	100	100	100	100	100	100	99.18	96.6	91.25	96.45	91.54	100	100	100	100	100	100	95.65	100	100	100	100	100	100	100	100	100	100	100	100	100	100	100	100	100	100	100
F417	129	99.4	99.93	100	100	100	100	100	100	100	100	100	100	100	100	100	100	100	99.18	96.6	91.25	96.45	91.54	100	100	100	100	100	100	95.65	100	100	100	100	100	100	100	100	100	100	100	100	100	100	100	100	100	100	100
F418	129	99.4	99.93	100	100	100	100	100	100	100	100	100	100	100	100	100	100	100	99.18	96.6	91.25	96.45	91.54	100	100	100	100	100	100	95.65	100	100	100	100	100	100	100	100	100	100	99.88	100	100	100	100	100	100	100	100
F441	129	99.4	99.93	100	100	100	100	100	100	100	100	100	100	100	100	100	100	100	99.18	96.6	91.25	96.45	91.54	100	100	100	100	100	100	95.65	100	100	100	100	100	100	100	100	100	100	100	100	100	100	100	100	100	100	100
F443	129	99.4	99.93	100	100	100	100	100	100	100	100	100	100	100	100	100	100	100	99.18	96.6	91.25	96.45	91.54	100	100	100	100	100	100	95.65	100	100	100	100	100	100	100	100	100	100	100	100	100	100	100	100	100	100	100
F444	129	99.4	99.93	100	100	100	100	100	100	100	100	100	100	100	100	100	100	100	99.18	96.6	91.25	96.45	91.54	100	100	100	100	100	100	95.65	100	100	100	100	100	100	100	100	100	100	100	100	100	100	100	100	100	100	100
F445	129	99.4	99.93	100	100	100	100	100	100	100	100	100	100	100	100	100	100	100	99.18	96.6	91.25	96.45	91.54	100	100	100	100	100	100	95.65	100	100	100	100	100	100	100	100	100	100	100	100	100	100	100	100	100	100	100
F446	129	99.4	99.93	100	100	100	100	100	100	100	100	100	100	100	100	100	100	100	99.18	96.6	91.25	96.45	91.54	100	100	100	100	100	100	95.65	100	100	100	100	100	100	100	100	100	100	100	100	100	100	100	100	100	100	100
F448	129	99.4	99.93	100	100	100	100	100	100	100	100	100	100	100	100	100	100	100	99.18	96.6	91.25	96.45	91.54	100	100	100	100	100	100	95.65	100	100	100	100	100	100	100	100	100	100	100	100	100	100	100	100	100	100	100
F468	129	99.4	99.93	100	100	100	100	100	100	100	100	100	100	100	100	100	100	100	99.18	96.6	91.25	96.45	91.54	100	100	100	100	100	100	95.65	100	100	100	100	100	100	100	100	100	100	100	100	100	100	100	100	100	100	100
F469	129	99.4	99.93	100	100	100	100	100	100	100	100	100	100	100	100	100	100	100	99.18	96.6	91.25	96.45	91.54	100	100	100	100	100	100	95.65	100	100	100	100	100	100	100	100	100	100	100	100	100	100	100	100	100	100	100
F470	129	99.4	99.93	100	100	100	100	100	100	100	100	100	100	100	100	100	100	100	99.18	96.6	91.25	96.45	91.54	100	100	100	100	100	100	95.65	100	100	100	100	100	100	100	100	100	100	100	100	100	100	100	100	100	100	100
F489	129	99.4	99.93	100	100	100	100	100	100	100	100	100	100	100	100	100	100	100	99.18	96.6	91.25	96.45	91.54	100	100	100	100	100	100	95.65	100	100	100	100	100	100	100	100	100	100	100	100	100	100	100	100	100	100	100
F503	129	99.4	99.93	100	100	100	100	100	100	100	100	100	100	100	100	100	100	100	99.18	96.6	91.25	96.45	91.54	100	100	100	100	100	100	95.65	100	100	100	100	100	100	100	100	100	100	100	100	100	100	100	100	100	100	100
F506	129	99.4	99.93	100	100	100	100	100	100	100	100	100	100	100	100	100	100	100	99.18	96.6	91.25	96.45	91.54	100	100	100	100	100	100	95.65	100	100	100	100	100	100	100	100	100	100	100	100	100	100	100	100	100	100	100
F508	129	99.4	99.93	100	100	100	100	100	100	100	100	100	100	100	100	100	100	100	99.18	96.6	91.25	96.45	91.54	100	100	100	100	100	100	95.65	100	100	100	100	100	100	100	100	100	100	100	100	100	100	100	100	100	100	100
F509	129	99.4	99.93	100	100	100	100	100	100	100	100	100	100	100	100	100	100	100	99.18	96.6	91.25	96.45	91.54	100	100	100	100	100	100	95.65	100	100	100	100	100	100	100	100	100	100	100	100	100	100	100	100	100	100	100
F510	129	99.4	99.93	100	100	100	100	100	100	100	100	100	100	100	100	100	100	100	99.18	96.6	91.25	96.45	91.54	100	100	100	100	100	100	95.65	100	100	100	100	100	100	100	100	100	100	100	100	100	100	100	100	100	100	100
F512	129	99.4	99.93	100	100	100	100	100	100	100	100	100	100	100	100	100	100	100	99.18	96.6	91.25	96.45	91.54	100	100	100	100	100	100	95.65	100	100	100	100	100	100	100	100	100	100	100	100	100	100	100	100	100	100	100
F522	129	99.4	99.93	100	100	100	100	100	100	100	100	100	100	100	100	100	100	100	99.18	96.6	91.25	96.45	91.54	100	100	100	100	100	100	95.65	100	100	100	100	100	100	100	100	100	100	100	100	100	100	100	100	100	100	100
F81	129	99.4	99.93	100	100	100	100	100	100	100	100	100	100	100	100	100	100	100	99.18	96.6	91.25	96.45	91.54	100	100	100	100	100	100	95.65	100	100	100	100	100	100	100	100	100	100	100	100	100	100	100	100	100	100	100
F87	129	99.4	99.93	100	100	100	100	100	100	100	100	100	100	100	100	100	100	100	99.18	96.6	91.25	96.45	91.54	100	100	100	100	100	100	95.65	100	100	100	100	100	100	100	100	100	100	100	100	100	100	100	100	100	100	100
[truncated: 81 more columns]
