# Supplementary material for: Comparative Whole-Genome Analysis of Russian Foodborne Multidrug-Resistant Salmonella Infantis Isolates
Source: Microorganisms. 2021 Dec 31;10(1):89. doi: 10.3390/microorganisms10010089 (PMC8781764; doi:10.3390/microorganisms10010089)
Supplement: Supplementary file 1 [file microorganisms-10-00089-s001.zip › Table S3.xlsx]

## Sheet: Лист1
Strain	CRISPR_Id	Specer_id	InStrains	CRISPR array	Phage	Plasmid	Pathogenicity island	Salmonella genome	No similarity found
Crie-F191	NODE_2_length_470739_cov_29_1_290049291543	TCGTACACCAGCGCTTTACCGGAGTGTCCGTGC	Crie-F191; Crie-F192; Crie-F207; Crie-F241; Crie-F243; Crie-F247; Crie-F252; Crie-F257; Crie-F339; Crie-F386; Crie-F392; Crie-F394; Crie-F410; Crie-F441; Crie-F445; Crie-F446; Crie-F522; Crie-F87	8				65
Crie-F191	NODE_2_length_470739_cov_29_1_290049291543	ATCAAATATCAGATAACCCCCGTCGGCAAACC	Crie-F191; Crie-F192; Crie-F207; Crie-F241; Crie-F243; Crie-F247; Crie-F252; Crie-F257; Crie-F339; Crie-F386; Crie-F392; Crie-F394; Crie-F410; Crie-F441; Crie-F445; Crie-F446; Crie-F522; Crie-F87	8				63
Crie-F191	NODE_2_length_470739_cov_29_1_290049291543	TCCAGCATTGACGCGAACCCTGCGCCGCTGGC	Crie-F191; Crie-F192; Crie-F207; Crie-F241; Crie-F243; Crie-F247; Crie-F252; Crie-F257; Crie-F339; Crie-F386; Crie-F392; Crie-F394; Crie-F410; Crie-F441; Crie-F445; Crie-F446; Crie-F522; Crie-F87	8				62
Crie-F191	NODE_2_length_470739_cov_29_1_290049291543	GCTGAAATATTGCTATTTCCGAAGGGGCTGAT	Crie-F191; Crie-F192; Crie-F207; Crie-F241; Crie-F243; Crie-F247; Crie-F252; Crie-F257; Crie-F339; Crie-F386; Crie-F392; Crie-F394; Crie-F410; Crie-F441; Crie-F445; Crie-F446; Crie-F522; Crie-F87	8				64
Crie-F191	NODE_2_length_470739_cov_29_1_290049291543	TCCCGCCTGAACAAAATCGACCACGTTATTAA	Crie-F191; Crie-F192; Crie-F207; Crie-F241; Crie-F243; Crie-F247; Crie-F252; Crie-F257; Crie-F339; Crie-F386; Crie-F392; Crie-F394; Crie-F410; Crie-F441; Crie-F445; Crie-F446; Crie-F522; Crie-F87	8		3		64
Crie-F191	NODE_2_length_470739_cov_29_1_290049291543	GCTCCCGCGGGCGCTCCTGTTGGCCAGCATCA	Crie-F191; Crie-F192; Crie-F207; Crie-F241; Crie-F243; Crie-F247; Crie-F252; Crie-F257; Crie-F339; Crie-F386; Crie-F392; Crie-F394; Crie-F410; Crie-F441; Crie-F445; Crie-F446; Crie-F522; Crie-F87	8				65
Crie-F191	NODE_2_length_470739_cov_29_1_290049291543	CGTCCAATACGAGCTGAGTGCGCACGCCCTTA	Crie-F191; Crie-F192; Crie-F207; Crie-F241; Crie-F243; Crie-F247; Crie-F252; Crie-F257; Crie-F339; Crie-F386; Crie-F392; Crie-F394; Crie-F410; Crie-F441; Crie-F445; Crie-F446; Crie-F522; Crie-F87	8				62
Crie-F191	NODE_2_length_470739_cov_29_1_290049291543	CAGATCGACCGCCTGGAGGTTGAGGTGGTTGG	Crie-F191; Crie-F192; Crie-F207; Crie-F241; Crie-F243; Crie-F247; Crie-F252; Crie-F257; Crie-F339; Crie-F386; Crie-F392; Crie-F394; Crie-F410; Crie-F441; Crie-F445; Crie-F446; Crie-F522; Crie-F87	7				61
Crie-F191	NODE_2_length_470739_cov_29_1_290049291543	GCGTGGATTGATTCTGATCGCCGTGGGCGGGC	Crie-F191; Crie-F192; Crie-F207; Crie-F241; Crie-F243; Crie-F247; Crie-F252; Crie-F257; Crie-F339; Crie-F386; Crie-F392; Crie-F394; Crie-F410; Crie-F441; Crie-F445; Crie-F446; Crie-F522; Crie-F87	7				61
Crie-F191	NODE_2_length_470739_cov_29_1_290049291543	GAAACAGAGATCGCGTCCGATAATGCCGACAT	Crie-F191; Crie-F192; Crie-F207; Crie-F241; Crie-F243; Crie-F247; Crie-F252; Crie-F257; Crie-F339; Crie-F386; Crie-F392; Crie-F394; Crie-F410; Crie-F441; Crie-F445; Crie-F446; Crie-F522; Crie-F87	7				62
Crie-F191	NODE_2_length_470739_cov_29_1_290049291543	AGAATATTCAACTCCAGCGGGAAAAAGACGCA	Crie-F191; Crie-F192; Crie-F207; Crie-F241; Crie-F243; Crie-F247; Crie-F252; Crie-F257; Crie-F339; Crie-F386; Crie-F392; Crie-F394; Crie-F410; Crie-F441; Crie-F445; Crie-F446; Crie-F522; Crie-F87	1		1		98
Crie-F191	NODE_2_length_470739_cov_29_1_290049291543	AACTTTCATCAAACTGGATCGAAGGGCCACTT	Crie-F191; Crie-F192; Crie-F207; Crie-F241; Crie-F243; Crie-F247; Crie-F252; Crie-F257; Crie-F339; Crie-F386; Crie-F392; Crie-F394; Crie-F410; Crie-F441; Crie-F445; Crie-F446; Crie-F522; Crie-F87	7				61
Crie-F191	NODE_2_length_470739_cov_29_1_290049291543	CCGGTTTTAGCTCGCTGGAAACCTCGCTTTTG	Crie-F191; Crie-F192; Crie-F207; Crie-F241; Crie-F243; Crie-F247; Crie-F252; Crie-F257; Crie-F339; Crie-F386; Crie-F392; Crie-F394; Crie-F410; Crie-F441; Crie-F445; Crie-F446; Crie-F522; Crie-F87	6				61
Crie-F191	NODE_2_length_470739_cov_29_1_290049291543	ACGCCGAGGGTGAATATTTAGACCGGGACGCA	Crie-F191; Crie-F192; Crie-F207; Crie-F241; Crie-F243; Crie-F247; Crie-F252; Crie-F257; Crie-F339; Crie-F386; Crie-F392; Crie-F394; Crie-F410; Crie-F441; Crie-F445; Crie-F446; Crie-F522; Crie-F87	7				62
Crie-F191	NODE_2_length_470739_cov_29_1_290049291543	GGATCATCAATGTGGGAAGTTATCACAACGGA	Crie-F191; Crie-F192; Crie-F207; Crie-F241; Crie-F243; Crie-F247; Crie-F252; Crie-F257; Crie-F339; Crie-F386; Crie-F392; Crie-F394; Crie-F410; Crie-F441; Crie-F445; Crie-F446; Crie-F522; Crie-F87	7				61
Crie-F191	NODE_2_length_470739_cov_29_1_290049291543	CGAAATTCAGCGTCTGGAATGCAAGGATTTTGT	Crie-F191; Crie-F192; Crie-F207; Crie-F241; Crie-F243; Crie-F247; Crie-F252; Crie-F257; Crie-F339; Crie-F386; Crie-F392; Crie-F394; Crie-F410; Crie-F441; Crie-F445; Crie-F446; Crie-F522; Crie-F87	7				60
Crie-F191	NODE_2_length_470739_cov_29_1_290049291543	GCTATATCCCCGAATCGTGCGCTACGTGAAAA	Crie-F191; Crie-F192; Crie-F207; Crie-F241; Crie-F243; Crie-F247; Crie-F252; Crie-F257; Crie-F339; Crie-F386; Crie-F392; Crie-F394; Crie-F410; Crie-F441; Crie-F445; Crie-F446; Crie-F522; Crie-F87	7				62
Crie-F191	NODE_2_length_470739_cov_29_1_290049291543	ACGAGGTCATTTTCAGCACTCGTCAGGCGCTG	Crie-F191; Crie-F192; Crie-F207; Crie-F241; Crie-F243; Crie-F247; Crie-F252; Crie-F257; Crie-F339; Crie-F386; Crie-F392; Crie-F394; Crie-F410; Crie-F441; Crie-F445; Crie-F446; Crie-F522; Crie-F87	7				61
Crie-F191	NODE_2_length_470739_cov_29_1_290049291543	ATGCCCTGTTCGGCAAAATCCCGCCACGCTGG	Crie-F191; Crie-F192; Crie-F207; Crie-F241; Crie-F243; Crie-F247; Crie-F252; Crie-F257; Crie-F339; Crie-F386; Crie-F392; Crie-F394; Crie-F410; Crie-F441; Crie-F445; Crie-F446; Crie-F522; Crie-F87	6				61
Crie-F191	NODE_2_length_470739_cov_29_1_290049291543	TAAAACCGGTGCTGGATTTTGATGAAGACGAA	Crie-F191; Crie-F192; Crie-F207; Crie-F241; Crie-F243; Crie-F247; Crie-F252; Crie-F257; Crie-F339; Crie-F386; Crie-F392; Crie-F394; Crie-F410; Crie-F441; Crie-F445; Crie-F446; Crie-F522; Crie-F87	8				62
Crie-F191	NODE_2_length_470739_cov_29_1_290049291543	CCATTCAACATCGCACTTAAGAACTTGTGCCA	Crie-F191; Crie-F192; Crie-F207; Crie-F241; Crie-F243; Crie-F247; Crie-F252; Crie-F257; Crie-F339; Crie-F386; Crie-F392; Crie-F394; Crie-F410; Crie-F441; Crie-F445; Crie-F446; Crie-F522; Crie-F87	8				60
Crie-F191	NODE_2_length_470739_cov_29_1_290049291543	CGATATTTATCCAGACTGTCGGACAGGGTGGT	Crie-F191; Crie-F192; Crie-F207; Crie-F241; Crie-F243; Crie-F247; Crie-F252; Crie-F257; Crie-F339; Crie-F386; Crie-F392; Crie-F394; Crie-F410; Crie-F441; Crie-F445; Crie-F446; Crie-F522; Crie-F87	8				61
Crie-F191	NODE_2_length_470739_cov_29_1_290049291543	CCTCATCGGGAGCCAACGCCGCGAGAATACGC	Crie-F191; Crie-F192; Crie-F207; Crie-F241; Crie-F243; Crie-F247; Crie-F252; Crie-F257; Crie-F339; Crie-F386; Crie-F392; Crie-F394; Crie-F410; Crie-F441; Crie-F445; Crie-F446; Crie-F522; Crie-F87	10				65
Crie-F191	NODE_2_length_470739_cov_29_1_290049291543	AGCACAATCATTATTAGATGAACTTTCATCAA	Crie-F191; Crie-F192; Crie-F207; Crie-F241; Crie-F243; Crie-F247; Crie-F252; Crie-F257; Crie-F339; Crie-F386; Crie-F392; Crie-F394; Crie-F410; Crie-F441; Crie-F445; Crie-F446; Crie-F522; Crie-F87	12				88
Crie-F191	NODE_2_length_470739_cov_29_2_307825309721	GCGGAATACCACTATATAAAGCCCCTCAACCC	Crie-F191; Crie-F192; Crie-F207; Crie-F241; Crie-F243; Crie-F247; Crie-F252; Crie-F257; Crie-F339; Crie-F386; Crie-F392; Crie-F394; Crie-F410; Crie-F445; Crie-F446; Crie-F522; Crie-F87	2				64
Crie-F191	NODE_2_length_470739_cov_29_2_307825309721	ATTTTTACAAAAACTGGCCCCCTGAATTCATC	Crie-F191; Crie-F192; Crie-F207; Crie-F241; Crie-F243; Crie-F247; Crie-F252; Crie-F257; Crie-F339; Crie-F386; Crie-F392; Crie-F394; Crie-F410; Crie-F445; Crie-F446; Crie-F522; Crie-F87	3				65
Crie-F191	NODE_2_length_470739_cov_29_2_307825309721	TTGATTTTAATGGCGGGCGAATTGTATTTAAC	Crie-F191; Crie-F192; Crie-F207; Crie-F241; Crie-F243; Crie-F247; Crie-F252; Crie-F257; Crie-F339; Crie-F386; Crie-F392; Crie-F394; Crie-F410; Crie-F445; Crie-F446; Crie-F522; Crie-F87	3				64
Crie-F191	NODE_2_length_470739_cov_29_2_307825309721	TTTCCTGTAACATTCCGATATATAATTCTCCGC	Crie-F191; Crie-F192; Crie-F207; Crie-F241; Crie-F243; Crie-F247; Crie-F252; Crie-F257; Crie-F339; Crie-F386; Crie-F392; Crie-F394; Crie-F410; Crie-F445; Crie-F446; Crie-F522; Crie-F87	6				76
Crie-F191	NODE_2_length_470739_cov_29_2_307825309721	GCCCAATTGCCGGCGACGGTTTCCATGTCAGC	Crie-F191; Crie-F192; Crie-F207; Crie-F241; Crie-F243; Crie-F247; Crie-F252; Crie-F257; Crie-F339; Crie-F386; Crie-F392; Crie-F394; Crie-F410; Crie-F445; Crie-F446; Crie-F522; Crie-F87	3				63
Crie-F191	NODE_2_length_470739_cov_29_2_307825309721	TGGCGAAACAGGCCAGAGAACGCGAATTGCAG	Crie-F191; Crie-F192; Crie-F207; Crie-F241; Crie-F243; Crie-F247; Crie-F252; Crie-F257; Crie-F339; Crie-F386; Crie-F392; Crie-F394; Crie-F410; Crie-F445; Crie-F446; Crie-F522; Crie-F87	4				61
Crie-F191	NODE_2_length_470739_cov_29_2_307825309721	CGTGTTCGATGTAGGTTTCTTCCTGAAGGCGA	Crie-F191; Crie-F192; Crie-F207; Crie-F241; Crie-F243; Crie-F247; Crie-F252; Crie-F257; Crie-F339; Crie-F386; Crie-F392; Crie-F394; Crie-F410; Crie-F445; Crie-F446; Crie-F522; Crie-F87	2				64
Crie-F191	NODE_2_length_470739_cov_29_2_307825309721	CTACCAGGCCCGTTTGTCTCAACCATGACCAA	Crie-F191; Crie-F192; Crie-F207; Crie-F241; Crie-F243; Crie-F247; Crie-F252; Crie-F257; Crie-F339; Crie-F386; Crie-F392; Crie-F394; Crie-F410; Crie-F445; Crie-F446; Crie-F522; Crie-F87	5				71
Crie-F191	NODE_2_length_470739_cov_29_2_307825309721	TTGGCATGGCTGGCGACGTAGCGAACAAAATC	Crie-F191; Crie-F192; Crie-F207; Crie-F241; Crie-F243; Crie-F247; Crie-F252; Crie-F257; Crie-F339; Crie-F386; Crie-F392; Crie-F394; Crie-F410; Crie-F445; Crie-F446; Crie-F522; Crie-F87	2				62
Crie-F191	NODE_2_length_470739_cov_29_2_307825309721	CATAAATTACTCGATGCGTACCTGTGAAATCT	Crie-F191; Crie-F192; Crie-F207; Crie-F241; Crie-F243; Crie-F247; Crie-F252; Crie-F257; Crie-F339; Crie-F386; Crie-F392; Crie-F394; Crie-F410; Crie-F445; Crie-F446; Crie-F522; Crie-F87	2				62
Crie-F191	NODE_2_length_470739_cov_29_2_307825309721	ATACAGTAGCAAAATAAAAAGGCCGCGTGAGC	Crie-F191; Crie-F192; Crie-F207; Crie-F241; Crie-F243; Crie-F247; Crie-F252; Crie-F257; Crie-F339; Crie-F386; Crie-F392; Crie-F394; Crie-F410; Crie-F445; Crie-F446; Crie-F522; Crie-F87	2				64
Crie-F191	NODE_2_length_470739_cov_29_2_307825309721	CAATGCCGTTTTGCCCGAGTTTTCACCGCCGT	Crie-F191; Crie-F192; Crie-F207; Crie-F241; Crie-F243; Crie-F247; Crie-F252; Crie-F257; Crie-F339; Crie-F386; Crie-F392; Crie-F394; Crie-F410; Crie-F445; Crie-F446; Crie-F522; Crie-F87	2				62
Crie-F191	NODE_2_length_470739_cov_29_2_307825309721	GTGATCCGCGCCTATGACGCAATGGTAACGAC	Crie-F191; Crie-F192; Crie-F207; Crie-F241; Crie-F243; Crie-F247; Crie-F252; Crie-F257; Crie-F339; Crie-F386; Crie-F392; Crie-F394; Crie-F410; Crie-F445; Crie-F446; Crie-F522; Crie-F87	3				62
Crie-F191	NODE_2_length_470739_cov_29_2_307825309721	GTAGCGCAGGGACTGGCAACGGTGCCGGGCGT	Crie-F191; Crie-F192; Crie-F207; Crie-F241; Crie-F243; Crie-F247; Crie-F252; Crie-F257; Crie-F339; Crie-F386; Crie-F392; Crie-F394; Crie-F410; Crie-F445; Crie-F446; Crie-F522; Crie-F87	3				64
Crie-F191	NODE_2_length_470739_cov_29_2_307825309721	CAGGAGACGGCCAGCCGCACCGGTGGCGGTGC	Crie-F191; Crie-F192; Crie-F207; Crie-F241; Crie-F243; Crie-F247; Crie-F252; Crie-F257; Crie-F339; Crie-F386; Crie-F392; Crie-F394; Crie-F410; Crie-F445; Crie-F446; Crie-F522; Crie-F87	3				63
Crie-F191	NODE_2_length_470739_cov_29_2_307825309721	GGCGTTTTATTCGACCTGAAAAAATGGATCGT	Crie-F191; Crie-F192; Crie-F207; Crie-F241; Crie-F243; Crie-F247; Crie-F252; Crie-F257; Crie-F339; Crie-F386; Crie-F392; Crie-F394; Crie-F410; Crie-F445; Crie-F446; Crie-F522; Crie-F87	4				65
Crie-F191	NODE_2_length_470739_cov_29_2_307825309721	ACATCTCGCGGACAATAGCGATTTCCACCGTC	Crie-F191; Crie-F192; Crie-F207; Crie-F241; Crie-F243; Crie-F247; Crie-F252; Crie-F257; Crie-F339; Crie-F386; Crie-F392; Crie-F394; Crie-F410; Crie-F445; Crie-F446; Crie-F522; Crie-F87	4				60
Crie-F191	NODE_2_length_470739_cov_29_2_307825309721	CGTTTCGTTCATTTATTTAGTTTCCTGTTTCG	Crie-F191; Crie-F192; Crie-F207; Crie-F241; Crie-F243; Crie-F247; Crie-F252; Crie-F257; Crie-F339; Crie-F386; Crie-F392; Crie-F394; Crie-F410; Crie-F445; Crie-F446; Crie-F522; Crie-F87	5				67
Crie-F191	NODE_2_length_470739_cov_29_2_307825309721	CTTGTTAAATACAGGCGGCGGCGGGGTTG	Crie-F191; Crie-F192; Crie-F207; Crie-F241; Crie-F243; Crie-F247; Crie-F252; Crie-F257; Crie-F339; Crie-F386; Crie-F392; Crie-F394; Crie-F410; Crie-F445; Crie-F446; Crie-F522; Crie-F87	4				63
Crie-F191	NODE_2_length_470739_cov_29_2_307825309721	AACGGCGACGGGATCGTTTTTTGTGGCGAAAA	Crie-F191; Crie-F192; Crie-F207; Crie-F241; Crie-F243; Crie-F247; Crie-F252; Crie-F257; Crie-F339; Crie-F386; Crie-F392; Crie-F394; Crie-F410; Crie-F445; Crie-F446; Crie-F522; Crie-F87	4				62
Crie-F191	NODE_2_length_470739_cov_29_2_307825309721	CAGGATTGGATTAATGAAGACGGGTACGAAAT	Crie-F191; Crie-F192; Crie-F207; Crie-F241; Crie-F243; Crie-F247; Crie-F252; Crie-F257; Crie-F339; Crie-F386; Crie-F392; Crie-F394; Crie-F410; Crie-F445; Crie-F446; Crie-F522; Crie-F87	4				62
Crie-F191	NODE_2_length_470739_cov_29_2_307825309721	AGATTGCAGAATTATATTTCACGCTGGCAGCA	Crie-F191; Crie-F192; Crie-F207; Crie-F241; Crie-F243; Crie-F247; Crie-F252; Crie-F257; Crie-F339; Crie-F386; Crie-F392; Crie-F394; Crie-F410; Crie-F445; Crie-F446; Crie-F522; Crie-F87	4				62
Crie-F191	NODE_2_length_470739_cov_29_2_307825309721	CTGTTGTTATGCGTTGGATCGTAATAGTTAAC	Crie-F191; Crie-F192; Crie-F241; Crie-F243; Crie-F247; Crie-F252; Crie-F257; Crie-F339; Crie-F386; Crie-F392; Crie-F394; Crie-F410; Crie-F445; Crie-F446; Crie-F522; Crie-F87	4				63
Crie-F191	NODE_2_length_470739_cov_29_2_307825309721	CTTGGCAGGGCTGCGCCGCAATGGCAGCAACA	Crie-F191; Crie-F192; Crie-F241; Crie-F243; Crie-F247; Crie-F252; Crie-F257; Crie-F339; Crie-F386; Crie-F392; Crie-F394; Crie-F410; Crie-F445; Crie-F446; Crie-F522; Crie-F87	4				65
Crie-F191	NODE_2_length_470739_cov_29_2_307825309721	GTCTTATAAATTGGGCTGATAGTGCCGCTGAT	Crie-F191; Crie-F192; Crie-F241; Crie-F243; Crie-F247; Crie-F252; Crie-F257; Crie-F339; Crie-F386; Crie-F392; Crie-F394; Crie-F410; Crie-F445; Crie-F446; Crie-F522; Crie-F87	7				66
Crie-F191	NODE_2_length_470739_cov_29_2_307825309721	TACCTGCCGGGACTGGAGTGCAGGTAACCCCA	Crie-F191; Crie-F192; Crie-F241; Crie-F243; Crie-F247; Crie-F252; Crie-F257; Crie-F339; Crie-F386; Crie-F392; Crie-F394; Crie-F410; Crie-F445; Crie-F446; Crie-F522; Crie-F87	9				64
Crie-F191	NODE_2_length_470739_cov_29_2_307825309721	CGGCCAGCCATTTAAACAGCGCTGCAGCGGGGATAAACCGACAGGGTATATGAGCTTATACGTCATGAACCA	Crie-F191; Crie-F192; Crie-F241; Crie-F243; Crie-F247; Crie-F252; Crie-F257; Crie-F339; Crie-F386; Crie-F392; Crie-F394; Crie-F410; Crie-F445; Crie-F446; Crie-F522; Crie-F87	5				62
Crie-F191	NODE_2_length_470739_cov_29_2_307825309721	TCGTTGGTGGCGTTCGTCACCTGGCTGTCGGT	Crie-F191; Crie-F192; Crie-F241; Crie-F243; Crie-F247; Crie-F252; Crie-F257; Crie-F339; Crie-F386; Crie-F392; Crie-F394; Crie-F410; Crie-F445; Crie-F446; Crie-F522; Crie-F87	5				67
Crie-F191	NODE_2_length_470739_cov_29_2_307825309721	AGGGGCGTTCCGCAGTCGACAAGGGCTGAAAA	Crie-F191; Crie-F192; Crie-F241; Crie-F243; Crie-F247; Crie-F252; Crie-F257; Crie-F339; Crie-F386; Crie-F392; Crie-F394; Crie-F410; Crie-F445; Crie-F446; Crie-F522; Crie-F87					100
Crie-F191	NODE_4_length_444092_cov_27_1_188315188422	TGCTTCAAAGCCGCGCCATTGCTGGGTTTG	Crie-F191; Crie-F192; Crie-F241; Crie-F243; Crie-F392; Crie-F411; Crie-F417; Crie-F444; Crie-F448; Crie-F469; Crie-F506; Crie-F522			1		99
Crie-F191	NODE_2_length_470739_cov_29_2_307825309721	CTCTATTGCCGGGGGGCGAGATGGCCGCCTGC	Crie-F191; Crie-F192; Crie-F252; Crie-F339; Crie-F445; Crie-F446						1
Crie-F192	NODE_2_length_470739_cov_22_1_290049291543	TCGTACACCAGCGCTTTACCGGAGTGTCCGTGC	Crie-F191; Crie-F192; Crie-F207; Crie-F241; Crie-F243; Crie-F247; Crie-F252; Crie-F257; Crie-F339; Crie-F386; Crie-F392; Crie-F394; Crie-F410; Crie-F441; Crie-F445; Crie-F446; Crie-F522; Crie-F87	8				66
Crie-F192	NODE_2_length_470739_cov_22_1_290049291543	ATCAAATATCAGATAACCCCCGTCGGCAAACC	Crie-F191; Crie-F192; Crie-F207; Crie-F241; Crie-F243; Crie-F247; Crie-F252; Crie-F257; Crie-F339; Crie-F386; Crie-F392; Crie-F394; Crie-F410; Crie-F441; Crie-F445; Crie-F446; Crie-F522; Crie-F87	8				64
Crie-F192	NODE_2_length_470739_cov_22_1_290049291543	TCCAGCATTGACGCGAACCCTGCGCCGCTGGC	Crie-F191; Crie-F192; Crie-F207; Crie-F241; Crie-F243; Crie-F247; Crie-F252; Crie-F257; Crie-F339; Crie-F386; Crie-F392; Crie-F394; Crie-F410; Crie-F441; Crie-F445; Crie-F446; Crie-F522; Crie-F87	8				63
Crie-F192	NODE_2_length_470739_cov_22_1_290049291543	GCTGAAATATTGCTATTTCCGAAGGGGCTGAT	Crie-F191; Crie-F192; Crie-F207; Crie-F241; Crie-F243; Crie-F247; Crie-F252; Crie-F257; Crie-F339; Crie-F386; Crie-F392; Crie-F394; Crie-F410; Crie-F441; Crie-F445; Crie-F446; Crie-F522; Crie-F87	8				65
Crie-F192	NODE_2_length_470739_cov_22_1_290049291543	TCCCGCCTGAACAAAATCGACCACGTTATTAA	Crie-F191; Crie-F192; Crie-F207; Crie-F241; Crie-F243; Crie-F247; Crie-F252; Crie-F257; Crie-F339; Crie-F386; Crie-F392; Crie-F394; Crie-F410; Crie-F441; Crie-F445; Crie-F446; Crie-F522; Crie-F87	8		3		65
Crie-F192	NODE_2_length_470739_cov_22_1_290049291543	GCTCCCGCGGGCGCTCCTGTTGGCCAGCATCA	Crie-F191; Crie-F192; Crie-F207; Crie-F241; Crie-F243; Crie-F247; Crie-F252; Crie-F257; Crie-F339; Crie-F386; Crie-F392; Crie-F394; Crie-F410; Crie-F441; Crie-F445; Crie-F446; Crie-F522; Crie-F87	8				64
Crie-F192	NODE_2_length_470739_cov_22_1_290049291543	CGTCCAATACGAGCTGAGTGCGCACGCCCTTA	Crie-F191; Crie-F192; Crie-F207; Crie-F241; Crie-F243; Crie-F247; Crie-F252; Crie-F257; Crie-F339; Crie-F386; Crie-F392; Crie-F394; Crie-F410; Crie-F441; Crie-F445; Crie-F446; Crie-F522; Crie-F87	8				62
Crie-F192	NODE_2_length_470739_cov_22_1_290049291543	CAGATCGACCGCCTGGAGGTTGAGGTGGTTGG	Crie-F191; Crie-F192; Crie-F207; Crie-F241; Crie-F243; Crie-F247; Crie-F252; Crie-F257; Crie-F339; Crie-F386; Crie-F392; Crie-F394; Crie-F410; Crie-F441; Crie-F445; Crie-F446; Crie-F522; Crie-F87	7				62
Crie-F192	NODE_2_length_470739_cov_22_1_290049291543	GCGTGGATTGATTCTGATCGCCGTGGGCGGGC	Crie-F191; Crie-F192; Crie-F207; Crie-F241; Crie-F243; Crie-F247; Crie-F252; Crie-F257; Crie-F339; Crie-F386; Crie-F392; Crie-F394; Crie-F410; Crie-F441; Crie-F445; Crie-F446; Crie-F522; Crie-F87	7				62
Crie-F192	NODE_2_length_470739_cov_22_1_290049291543	GAAACAGAGATCGCGTCCGATAATGCCGACAT	Crie-F191; Crie-F192; Crie-F207; Crie-F241; Crie-F243; Crie-F247; Crie-F252; Crie-F257; Crie-F339; Crie-F386; Crie-F392; Crie-F394; Crie-F410; Crie-F441; Crie-F445; Crie-F446; Crie-F522; Crie-F87	7				63
Crie-F192	NODE_2_length_470739_cov_22_1_290049291543	AGAATATTCAACTCCAGCGGGAAAAAGACGCA	Crie-F191; Crie-F192; Crie-F207; Crie-F241; Crie-F243; Crie-F247; Crie-F252; Crie-F257; Crie-F339; Crie-F386; Crie-F392; Crie-F394; Crie-F410; Crie-F441; Crie-F445; Crie-F446; Crie-F522; Crie-F87	1		1		98
Crie-F192	NODE_2_length_470739_cov_22_1_290049291543	AACTTTCATCAAACTGGATCGAAGGGCCACTT	Crie-F191; Crie-F192; Crie-F207; Crie-F241; Crie-F243; Crie-F247; Crie-F252; Crie-F257; Crie-F339; Crie-F386; Crie-F392; Crie-F394; Crie-F410; Crie-F441; Crie-F445; Crie-F446; Crie-F522; Crie-F87	7				62
Crie-F192	NODE_2_length_470739_cov_22_1_290049291543	CCGGTTTTAGCTCGCTGGAAACCTCGCTTTTG	Crie-F191; Crie-F192; Crie-F207; Crie-F241; Crie-F243; Crie-F247; Crie-F252; Crie-F257; Crie-F339; Crie-F386; Crie-F392; Crie-F394; Crie-F410; Crie-F441; Crie-F445; Crie-F446; Crie-F522; Crie-F87	6				62
Crie-F192	NODE_2_length_470739_cov_22_1_290049291543	ACGCCGAGGGTGAATATTTAGACCGGGACGCA	Crie-F191; Crie-F192; Crie-F207; Crie-F241; Crie-F243; Crie-F247; Crie-F252; Crie-F257; Crie-F339; Crie-F386; Crie-F392; Crie-F394; Crie-F410; Crie-F441; Crie-F445; Crie-F446; Crie-F522; Crie-F87	7				63
Crie-F192	NODE_2_length_470739_cov_22_1_290049291543	GGATCATCAATGTGGGAAGTTATCACAACGGA	Crie-F191; Crie-F192; Crie-F207; Crie-F241; Crie-F243; Crie-F247; Crie-F252; Crie-F257; Crie-F339; Crie-F386; Crie-F392; Crie-F394; Crie-F410; Crie-F441; Crie-F445; Crie-F446; Crie-F522; Crie-F87	7				62
Crie-F192	NODE_2_length_470739_cov_22_1_290049291543	CGAAATTCAGCGTCTGGAATGCAAGGATTTTGT	Crie-F191; Crie-F192; Crie-F207; Crie-F241; Crie-F243; Crie-F247; Crie-F252; Crie-F257; Crie-F339; Crie-F386; Crie-F392; Crie-F394; Crie-F410; Crie-F441; Crie-F445; Crie-F446; Crie-F522; Crie-F87	7				61
Crie-F192	NODE_2_length_470739_cov_22_1_290049291543	GCTATATCCCCGAATCGTGCGCTACGTGAAAA	Crie-F191; Crie-F192; Crie-F207; Crie-F241; Crie-F243; Crie-F247; Crie-F252; Crie-F257; Crie-F339; Crie-F386; Crie-F392; Crie-F394; Crie-F410; Crie-F441; Crie-F445; Crie-F446; Crie-F522; Crie-F87	7				62
Crie-F192	NODE_2_length_470739_cov_22_1_290049291543	ACGAGGTCATTTTCAGCACTCGTCAGGCGCTG	Crie-F191; Crie-F192; Crie-F207; Crie-F241; Crie-F243; Crie-F247; Crie-F252; Crie-F257; Crie-F339; Crie-F386; Crie-F392; Crie-F394; Crie-F410; Crie-F441; Crie-F445; Crie-F446; Crie-F522; Crie-F87	7				62
Crie-F192	NODE_2_length_470739_cov_22_1_290049291543	ATGCCCTGTTCGGCAAAATCCCGCCACGCTGG	Crie-F191; Crie-F192; Crie-F207; Crie-F241; Crie-F243; Crie-F247; Crie-F252; Crie-F257; Crie-F339; Crie-F386; Crie-F392; Crie-F394; Crie-F410; Crie-F441; Crie-F445; Crie-F446; Crie-F522; Crie-F87	6				62
Crie-F192	NODE_2_length_470739_cov_22_1_290049291543	TAAAACCGGTGCTGGATTTTGATGAAGACGAA	Crie-F191; Crie-F192; Crie-F207; Crie-F241; Crie-F243; Crie-F247; Crie-F252; Crie-F257; Crie-F339; Crie-F386; Crie-F392; Crie-F394; Crie-F410; Crie-F441; Crie-F445; Crie-F446; Crie-F522; Crie-F87	8				63
Crie-F192	NODE_2_length_470739_cov_22_1_290049291543	CCATTCAACATCGCACTTAAGAACTTGTGCCA	Crie-F191; Crie-F192; Crie-F207; Crie-F241; Crie-F243; Crie-F247; Crie-F252; Crie-F257; Crie-F339; Crie-F386; Crie-F392; Crie-F394; Crie-F410; Crie-F441; Crie-F445; Crie-F446; Crie-F522; Crie-F87	8				61
Crie-F192	NODE_2_length_470739_cov_22_1_290049291543	CGATATTTATCCAGACTGTCGGACAGGGTGGT	Crie-F191; Crie-F192; Crie-F207; Crie-F241; Crie-F243; Crie-F247; Crie-F252; Crie-F257; Crie-F339; Crie-F386; Crie-F392; Crie-F394; Crie-F410; Crie-F441; Crie-F445; Crie-F446; Crie-F522; Crie-F87	8				62
Crie-F192	NODE_2_length_470739_cov_22_1_290049291543	CCTCATCGGGAGCCAACGCCGCGAGAATACGC	Crie-F191; Crie-F192; Crie-F207; Crie-F241; Crie-F243; Crie-F247; Crie-F252; Crie-F257; Crie-F339; Crie-F386; Crie-F392; Crie-F394; Crie-F410; Crie-F441; Crie-F445; Crie-F446; Crie-F522; Crie-F87	10				66
Crie-F192	NODE_2_length_470739_cov_22_1_290049291543	AGCACAATCATTATTAGATGAACTTTCATCAA	Crie-F191; Crie-F192; Crie-F207; Crie-F241; Crie-F243; Crie-F247; Crie-F252; Crie-F257; Crie-F339; Crie-F386; Crie-F392; Crie-F394; Crie-F410; Crie-F441; Crie-F445; Crie-F446; Crie-F522; Crie-F87	9				91
Crie-F192	NODE_2_length_470739_cov_22_2_307825309721	GCGGAATACCACTATATAAAGCCCCTCAACCC	Crie-F191; Crie-F192; Crie-F207; Crie-F241; Crie-F243; Crie-F247; Crie-F252; Crie-F257; Crie-F339; Crie-F386; Crie-F392; Crie-F394; Crie-F410; Crie-F445; Crie-F446; Crie-F522; Crie-F87	2				65
Crie-F192	NODE_2_length_470739_cov_22_2_307825309721	ATTTTTACAAAAACTGGCCCCCTGAATTCATC	Crie-F191; Crie-F192; Crie-F207; Crie-F241; Crie-F243; Crie-F247; Crie-F252; Crie-F257; Crie-F339; Crie-F386; Crie-F392; Crie-F394; Crie-F410; Crie-F445; Crie-F446; Crie-F522; Crie-F87	3				66
Crie-F192	NODE_2_length_470739_cov_22_2_307825309721	TTGATTTTAATGGCGGGCGAATTGTATTTAAC	Crie-F191; Crie-F192; Crie-F207; Crie-F241; Crie-F243; Crie-F247; Crie-F252; Crie-F257; Crie-F339; Crie-F386; Crie-F392; Crie-F394; Crie-F410; Crie-F445; Crie-F446; Crie-F522; Crie-F87	3				65
Crie-F192	NODE_2_length_470739_cov_22_2_307825309721	TTTCCTGTAACATTCCGATATATAATTCTCCGC	Crie-F191; Crie-F192; Crie-F207; Crie-F241; Crie-F243; Crie-F247; Crie-F252; Crie-F257; Crie-F339; Crie-F386; Crie-F392; Crie-F394; Crie-F410; Crie-F445; Crie-F446; Crie-F522; Crie-F87	6				79
Crie-F192	NODE_2_length_470739_cov_22_2_307825309721	GCCCAATTGCCGGCGACGGTTTCCATGTCAGC	Crie-F191; Crie-F192; Crie-F207; Crie-F241; Crie-F243; Crie-F247; Crie-F252; Crie-F257; Crie-F339; Crie-F386; Crie-F392; Crie-F394; Crie-F410; Crie-F445; Crie-F446; Crie-F522; Crie-F87	3				64
Crie-F192	NODE_2_length_470739_cov_22_2_307825309721	TGGCGAAACAGGCCAGAGAACGCGAATTGCAG	Crie-F191; Crie-F192; Crie-F207; Crie-F241; Crie-F243; Crie-F247; Crie-F252; Crie-F257; Crie-F339; Crie-F386; Crie-F392; Crie-F394; Crie-F410; Crie-F445; Crie-F446; Crie-F522; Crie-F87	4				62
Crie-F192	NODE_2_length_470739_cov_22_2_307825309721	CGTGTTCGATGTAGGTTTCTTCCTGAAGGCGA	Crie-F191; Crie-F192; Crie-F207; Crie-F241; Crie-F243; Crie-F247; Crie-F252; Crie-F257; Crie-F339; Crie-F386; Crie-F392; Crie-F394; Crie-F410; Crie-F445; Crie-F446; Crie-F522; Crie-F87	2				65
Crie-F192	NODE_2_length_470739_cov_22_2_307825309721	CTACCAGGCCCGTTTGTCTCAACCATGACCAA	Crie-F191; Crie-F192; Crie-F207; Crie-F241; Crie-F243; Crie-F247; Crie-F252; Crie-F257; Crie-F339; Crie-F386; Crie-F392; Crie-F394; Crie-F410; Crie-F445; Crie-F446; Crie-F522; Crie-F87	5				72
Crie-F192	NODE_2_length_470739_cov_22_2_307825309721	TTGGCATGGCTGGCGACGTAGCGAACAAAATC	Crie-F191; Crie-F192; Crie-F207; Crie-F241; Crie-F243; Crie-F247; Crie-F252; Crie-F257; Crie-F339; Crie-F386; Crie-F392; Crie-F394; Crie-F410; Crie-F445; Crie-F446; Crie-F522; Crie-F87	2				63
Crie-F192	NODE_2_length_470739_cov_22_2_307825309721	CATAAATTACTCGATGCGTACCTGTGAAATCT	Crie-F191; Crie-F192; Crie-F207; Crie-F241; Crie-F243; Crie-F247; Crie-F252; Crie-F257; Crie-F339; Crie-F386; Crie-F392; Crie-F394; Crie-F410; Crie-F445; Crie-F446; Crie-F522; Crie-F87	2				63
Crie-F192	NODE_2_length_470739_cov_22_2_307825309721	ATACAGTAGCAAAATAAAAAGGCCGCGTGAGC	Crie-F191; Crie-F192; Crie-F207; Crie-F241; Crie-F243; Crie-F247; Crie-F252; Crie-F257; Crie-F339; Crie-F386; Crie-F392; Crie-F394; Crie-F410; Crie-F445; Crie-F446; Crie-F522; Crie-F87	2				65
Crie-F192	NODE_2_length_470739_cov_22_2_307825309721	CAATGCCGTTTTGCCCGAGTTTTCACCGCCGT	Crie-F191; Crie-F192; Crie-F207; Crie-F241; Crie-F243; Crie-F247; Crie-F252; Crie-F257; Crie-F339; Crie-F386; Crie-F392; Crie-F394; Crie-F410; Crie-F445; Crie-F446; Crie-F522; Crie-F87	2				63
Crie-F192	NODE_2_length_470739_cov_22_2_307825309721	GTGATCCGCGCCTATGACGCAATGGTAACGAC	Crie-F191; Crie-F192; Crie-F207; Crie-F241; Crie-F243; Crie-F247; Crie-F252; Crie-F257; Crie-F339; Crie-F386; Crie-F392; Crie-F394; Crie-F410; Crie-F445; Crie-F446; Crie-F522; Crie-F87	3				63
Crie-F192	NODE_2_length_470739_cov_22_2_307825309721	GTAGCGCAGGGACTGGCAACGGTGCCGGGCGT	Crie-F191; Crie-F192; Crie-F207; Crie-F241; Crie-F243; Crie-F247; Crie-F252; Crie-F257; Crie-F339; Crie-F386; Crie-F392; Crie-F394; Crie-F410; Crie-F445; Crie-F446; Crie-F522; Crie-F87	3				65
Crie-F192	NODE_2_length_470739_cov_22_2_307825309721	CAGGAGACGGCCAGCCGCACCGGTGGCGGTGC	Crie-F191; Crie-F192; Crie-F207; Crie-F241; Crie-F243; Crie-F247; Crie-F252; Crie-F257; Crie-F339; Crie-F386; Crie-F392; Crie-F394; Crie-F410; Crie-F445; Crie-F446; Crie-F522; Crie-F87	3				64
Crie-F192	NODE_2_length_470739_cov_22_2_307825309721	GGCGTTTTATTCGACCTGAAAAAATGGATCGT	Crie-F191; Crie-F192; Crie-F207; Crie-F241; Crie-F243; Crie-F247; Crie-F252; Crie-F257; Crie-F339; Crie-F386; Crie-F392; Crie-F394; Crie-F410; Crie-F445; Crie-F446; Crie-F522; Crie-F87	4				66
Crie-F192	NODE_2_length_470739_cov_22_2_307825309721	ACATCTCGCGGACAATAGCGATTTCCACCGTC	Crie-F191; Crie-F192; Crie-F207; Crie-F241; Crie-F243; Crie-F247; Crie-F252; Crie-F257; Crie-F339; Crie-F386; Crie-F392; Crie-F394; Crie-F410; Crie-F445; Crie-F446; Crie-F522; Crie-F87	4				61
Crie-F192	NODE_2_length_470739_cov_22_2_307825309721	CGTTTCGTTCATTTATTTAGTTTCCTGTTTCG	Crie-F191; Crie-F192; Crie-F207; Crie-F241; Crie-F243; Crie-F247; Crie-F252; Crie-F257; Crie-F339; Crie-F386; Crie-F392; Crie-F394; Crie-F410; Crie-F445; Crie-F446; Crie-F522; Crie-F87	5				68
Crie-F192	NODE_2_length_470739_cov_22_2_307825309721	CTTGTTAAATACAGGCGGCGGCGGGGTTG	Crie-F191; Crie-F192; Crie-F207; Crie-F241; Crie-F243; Crie-F247; Crie-F252; Crie-F257; Crie-F339; Crie-F386; Crie-F392; Crie-F394; Crie-F410; Crie-F445; Crie-F446; Crie-F522; Crie-F87	4				64
Crie-F192	NODE_2_length_470739_cov_22_2_307825309721	AACGGCGACGGGATCGTTTTTTGTGGCGAAAA	Crie-F191; Crie-F192; Crie-F207; Crie-F241; Crie-F243; Crie-F247; Crie-F252; Crie-F257; Crie-F339; Crie-F386; Crie-F392; Crie-F394; Crie-F410; Crie-F445; Crie-F446; Crie-F522; Crie-F87	4				63
Crie-F192	NODE_2_length_470739_cov_22_2_307825309721	CAGGATTGGATTAATGAAGACGGGTACGAAAT	Crie-F191; Crie-F192; Crie-F207; Crie-F241; Crie-F243; Crie-F247; Crie-F252; Crie-F257; Crie-F339; Crie-F386; Crie-F392; Crie-F394; Crie-F410; Crie-F445; Crie-F446; Crie-F522; Crie-F87	4				63
Crie-F192	NODE_2_length_470739_cov_22_2_307825309721	AGATTGCAGAATTATATTTCACGCTGGCAGCA	Crie-F191; Crie-F192; Crie-F207; Crie-F241; Crie-F243; Crie-F247; Crie-F252; Crie-F257; Crie-F339; Crie-F386; Crie-F392; Crie-F394; Crie-F410; Crie-F445; Crie-F446; Crie-F522; Crie-F87	4				63
Crie-F192	NODE_2_length_470739_cov_22_2_307825309721	CTGTTGTTATGCGTTGGATCGTAATAGTTAAC	Crie-F191; Crie-F192; Crie-F241; Crie-F243; Crie-F247; Crie-F252; Crie-F257; Crie-F339; Crie-F386; Crie-F392; Crie-F394; Crie-F410; Crie-F445; Crie-F446; Crie-F522; Crie-F87	4				64
Crie-F192	NODE_2_length_470739_cov_22_2_307825309721	CTTGGCAGGGCTGCGCCGCAATGGCAGCAACA	Crie-F191; Crie-F192; Crie-F241; Crie-F243; Crie-F247; Crie-F252; Crie-F257; Crie-F339; Crie-F386; Crie-F392; Crie-F394; Crie-F410; Crie-F445; Crie-F446; Crie-F522; Crie-F87	4				66
Crie-F192	NODE_2_length_470739_cov_22_2_307825309721	GTCTTATAAATTGGGCTGATAGTGCCGCTGAT	Crie-F191; Crie-F192; Crie-F241; Crie-F243; Crie-F247; Crie-F252; Crie-F257; Crie-F339; Crie-F386; Crie-F392; Crie-F394; Crie-F410; Crie-F445; Crie-F446; Crie-F522; Crie-F87	7				67
Crie-F192	NODE_2_length_470739_cov_22_2_307825309721	TACCTGCCGGGACTGGAGTGCAGGTAACCCCA	Crie-F191; Crie-F192; Crie-F241; Crie-F243; Crie-F247; Crie-F252; Crie-F257; Crie-F339; Crie-F386; Crie-F392; Crie-F394; Crie-F410; Crie-F445; Crie-F446; Crie-F522; Crie-F87	9				65
Crie-F192	NODE_2_length_470739_cov_22_2_307825309721	CGGCCAGCCATTTAAACAGCGCTGCAGCGGGGATAAACCGACAGGGTATATGAGCTTATACGTCATGAACCA	Crie-F191; Crie-F192; Crie-F241; Crie-F243; Crie-F247; Crie-F252; Crie-F257; Crie-F339; Crie-F386; Crie-F392; Crie-F394; Crie-F410; Crie-F445; Crie-F446; Crie-F522; Crie-F87	5				63
Crie-F192	NODE_2_length_470739_cov_22_2_307825309721	TCGTTGGTGGCGTTCGTCACCTGGCTGTCGGT	Crie-F191; Crie-F192; Crie-F241; Crie-F243; Crie-F247; Crie-F252; Crie-F257; Crie-F339; Crie-F386; Crie-F392; Crie-F394; Crie-F410; Crie-F445; Crie-F446; Crie-F522; Crie-F87	5				68
Crie-F192	NODE_2_length_470739_cov_22_2_307825309721	AGGGGCGTTCCGCAGTCGACAAGGGCTGAAAA	Crie-F191; Crie-F192; Crie-F241; Crie-F243; Crie-F247; Crie-F252; Crie-F257; Crie-F339; Crie-F386; Crie-F392; Crie-F394; Crie-F410; Crie-F445; Crie-F446; Crie-F522; Crie-F87					100
Crie-F192	NODE_4_length_444082_cov_21_1_188305188412	TGCTTCAAAGCCGCGCCATTGCTGGGTTTG	Crie-F191; Crie-F192; Crie-F241; Crie-F243; Crie-F392; Crie-F411; Crie-F417; Crie-F444; Crie-F448; Crie-F469; Crie-F506; Crie-F522			1		99
Crie-F192	NODE_2_length_470739_cov_22_2_307825309721	CTCTATTGCCGGGGGGCGAGATGGCCGCCTGC	Crie-F191; Crie-F192; Crie-F252; Crie-F339; Crie-F445; Crie-F446						1
Crie-F207	NODE_2_length_622345_cov_77_1_441311442927	TCGTACACCAGCGCTTTACCGGAGTGTCCGTGC	Crie-F191; Crie-F192; Crie-F207; Crie-F241; Crie-F243; Crie-F247; Crie-F252; Crie-F257; Crie-F339; Crie-F386; Crie-F392; Crie-F394; Crie-F410; Crie-F441; Crie-F445; Crie-F446; Crie-F522; Crie-F87	8				66
Crie-F207	NODE_2_length_622345_cov_77_1_441311442927	ATCAAATATCAGATAACCCCCGTCGGCAAACC	Crie-F191; Crie-F192; Crie-F207; Crie-F241; Crie-F243; Crie-F247; Crie-F252; Crie-F257; Crie-F339; Crie-F386; Crie-F392; Crie-F394; Crie-F410; Crie-F441; Crie-F445; Crie-F446; Crie-F522; Crie-F87	8				64
Crie-F207	NODE_2_length_622345_cov_77_1_441311442927	ATCACATTCCTGAAAAATGACTCCCTTAGCGA	Crie-F207; Crie-F241; Crie-F243; Crie-F257; Crie-F386; Crie-F392; Crie-F394; Crie-F410	8				63
Crie-F207	NODE_2_length_622345_cov_77_1_441311442927	GAAGATATTGAAAGCGCCCAATCTTCCCAGCT	Crie-F207; Crie-F241; Crie-F243; Crie-F257; Crie-F386; Crie-F392; Crie-F394; Crie-F410	10				90
Crie-F207	NODE_2_length_622345_cov_77_1_441311442927	TCCAGCATTGACGCGAACCCTGCGCCGCTGGC	Crie-F191; Crie-F192; Crie-F207; Crie-F241; Crie-F243; Crie-F247; Crie-F252; Crie-F257; Crie-F339; Crie-F386; Crie-F392; Crie-F394; Crie-F410; Crie-F441; Crie-F445; Crie-F446; Crie-F522; Crie-F87	8				63
Crie-F207	NODE_2_length_622345_cov_77_1_441311442927	GCTGAAATATTGCTATTTCCGAAGGGGCTGAT	Crie-F191; Crie-F192; Crie-F207; Crie-F241; Crie-F243; Crie-F247; Crie-F252; Crie-F257; Crie-F339; Crie-F386; Crie-F392; Crie-F394; Crie-F410; Crie-F441; Crie-F445; Crie-F446; Crie-F522; Crie-F87	8				65
Crie-F207	NODE_2_length_622345_cov_77_1_441311442927	TCCCGCCTGAACAAAATCGACCACGTTATTAA	Crie-F191; Crie-F192; Crie-F207; Crie-F241; Crie-F243; Crie-F247; Crie-F252; Crie-F257; Crie-F339; Crie-F386; Crie-F392; Crie-F394; Crie-F410; Crie-F441; Crie-F445; Crie-F446; Crie-F522; Crie-F87	8		3		65
Crie-F207	NODE_2_length_622345_cov_77_1_441311442927	GCTCCCGCGGGCGCTCCTGTTGGCCAGCATCA	Crie-F191; Crie-F192; Crie-F207; Crie-F241; Crie-F243; Crie-F247; Crie-F252; Crie-F257; Crie-F339; Crie-F386; Crie-F392; Crie-F394; Crie-F410; Crie-F441; Crie-F445; Crie-F446; Crie-F522; Crie-F87	8				64
Crie-F207	NODE_2_length_622345_cov_77_1_441311442927	CGTCCAATACGAGCTGAGTGCGCACGCCCTTA	Crie-F191; Crie-F192; Crie-F207; Crie-F241; Crie-F243; Crie-F247; Crie-F252; Crie-F257; Crie-F339; Crie-F386; Crie-F392; Crie-F394; Crie-F410; Crie-F441; Crie-F445; Crie-F446; Crie-F522; Crie-F87	8				62
Crie-F207	NODE_2_length_622345_cov_77_1_441311442927	CAGATCGACCGCCTGGAGGTTGAGGTGGTTGG	Crie-F191; Crie-F192; Crie-F207; Crie-F241; Crie-F243; Crie-F247; Crie-F252; Crie-F257; Crie-F339; Crie-F386; Crie-F392; Crie-F394; Crie-F410; Crie-F441; Crie-F445; Crie-F446; Crie-F522; Crie-F87	7				62
Crie-F207	NODE_2_length_622345_cov_77_1_441311442927	GCGTGGATTGATTCTGATCGCCGTGGGCGGGC	Crie-F191; Crie-F192; Crie-F207; Crie-F241; Crie-F243; Crie-F247; Crie-F252; Crie-F257; Crie-F339; Crie-F386; Crie-F392; Crie-F394; Crie-F410; Crie-F441; Crie-F445; Crie-F446; Crie-F522; Crie-F87	7				62
Crie-F207	NODE_2_length_622345_cov_77_1_441311442927	GAAACAGAGATCGCGTCCGATAATGCCGACAT	Crie-F191; Crie-F192; Crie-F207; Crie-F241; Crie-F243; Crie-F247; Crie-F252; Crie-F257; Crie-F339; Crie-F386; Crie-F392; Crie-F394; Crie-F410; Crie-F441; Crie-F445; Crie-F446; Crie-F522; Crie-F87	7				63
Crie-F207	NODE_2_length_622345_cov_77_1_441311442927	AGAATATTCAACTCCAGCGGGAAAAAGACGCA	Crie-F191; Crie-F192; Crie-F207; Crie-F241; Crie-F243; Crie-F247; Crie-F252; Crie-F257; Crie-F339; Crie-F386; Crie-F392; Crie-F394; Crie-F410; Crie-F441; Crie-F445; Crie-F446; Crie-F522; Crie-F87	1		1		98
Crie-F207	NODE_2_length_622345_cov_77_1_441311442927	AACTTTCATCAAACTGGATCGAAGGGCCACTT	Crie-F191; Crie-F192; Crie-F207; Crie-F241; Crie-F243; Crie-F247; Crie-F252; Crie-F257; Crie-F339; Crie-F386; Crie-F392; Crie-F394; Crie-F410; Crie-F441; Crie-F445; Crie-F446; Crie-F522; Crie-F87	7				62
Crie-F207	NODE_2_length_622345_cov_77_1_441311442927	CCGGTTTTAGCTCGCTGGAAACCTCGCTTTTG	Crie-F191; Crie-F192; Crie-F207; Crie-F241; Crie-F243; Crie-F247; Crie-F252; Crie-F257; Crie-F339; Crie-F386; Crie-F392; Crie-F394; Crie-F410; Crie-F441; Crie-F445; Crie-F446; Crie-F522; Crie-F87	6				62
Crie-F207	NODE_2_length_622345_cov_77_1_441311442927	ACGCCGAGGGTGAATATTTAGACCGGGACGCA	Crie-F191; Crie-F192; Crie-F207; Crie-F241; Crie-F243; Crie-F247; Crie-F252; Crie-F257; Crie-F339; Crie-F386; Crie-F392; Crie-F394; Crie-F410; Crie-F441; Crie-F445; Crie-F446; Crie-F522; Crie-F87	7				63
Crie-F207	NODE_2_length_622345_cov_77_1_441311442927	GGATCATCAATGTGGGAAGTTATCACAACGGA	Crie-F191; Crie-F192; Crie-F207; Crie-F241; Crie-F243; Crie-F247; Crie-F252; Crie-F257; Crie-F339; Crie-F386; Crie-F392; Crie-F394; Crie-F410; Crie-F441; Crie-F445; Crie-F446; Crie-F522; Crie-F87	7				62
Crie-F207	NODE_2_length_622345_cov_77_1_441311442927	CGAAATTCAGCGTCTGGAATGCAAGGATTTTGT	Crie-F191; Crie-F192; Crie-F207; Crie-F241; Crie-F243; Crie-F247; Crie-F252; Crie-F257; Crie-F339; Crie-F386; Crie-F392; Crie-F394; Crie-F410; Crie-F441; Crie-F445; Crie-F446; Crie-F522; Crie-F87	7				61
Crie-F207	NODE_2_length_622345_cov_77_1_441311442927	GCTATATCCCCGAATCGTGCGCTACGTGAAAA	Crie-F191; Crie-F192; Crie-F207; Crie-F241; Crie-F243; Crie-F247; Crie-F252; Crie-F257; Crie-F339; Crie-F386; Crie-F392; Crie-F394; Crie-F410; Crie-F441; Crie-F445; Crie-F446; Crie-F522; Crie-F87	7				62
Crie-F207	NODE_2_length_622345_cov_77_1_441311442927	ACGAGGTCATTTTCAGCACTCGTCAGGCGCTG	Crie-F191; Crie-F192; Crie-F207; Crie-F241; Crie-F243; Crie-F247; Crie-F252; Crie-F257; Crie-F339; Crie-F386; Crie-F392; Crie-F394; Crie-F410; Crie-F441; Crie-F445; Crie-F446; Crie-F522; Crie-F87	7				62
Crie-F207	NODE_2_length_622345_cov_77_1_441311442927	ATGCCCTGTTCGGCAAAATCCCGCCACGCTGG	Crie-F191; Crie-F192; Crie-F207; Crie-F241; Crie-F243; Crie-F247; Crie-F252; Crie-F257; Crie-F339; Crie-F386; Crie-F392; Crie-F394; Crie-F410; Crie-F441; Crie-F445; Crie-F446; Crie-F522; Crie-F87	6				62
Crie-F207	NODE_2_length_622345_cov_77_1_441311442927	TAAAACCGGTGCTGGATTTTGATGAAGACGAA	Crie-F191; Crie-F192; Crie-F207; Crie-F241; Crie-F243; Crie-F247; Crie-F252; Crie-F257; Crie-F339; Crie-F386; Crie-F392; Crie-F394; Crie-F410; Crie-F441; Crie-F445; Crie-F446; Crie-F522; Crie-F87	8				63
Crie-F207	NODE_2_length_622345_cov_77_1_441311442927	CCATTCAACATCGCACTTAAGAACTTGTGCCA	Crie-F191; Crie-F192; Crie-F207; Crie-F241; Crie-F243; Crie-F247; Crie-F252; Crie-F257; Crie-F339; Crie-F386; Crie-F392; Crie-F394; Crie-F410; Crie-F441; Crie-F445; Crie-F446; Crie-F522; Crie-F87	8				61
Crie-F207	NODE_2_length_622345_cov_77_1_441311442927	CGATATTTATCCAGACTGTCGGACAGGGTGGT	Crie-F191; Crie-F192; Crie-F207; Crie-F241; Crie-F243; Crie-F247; Crie-F252; Crie-F257; Crie-F339; Crie-F386; Crie-F392; Crie-F394; Crie-F410; Crie-F441; Crie-F445; Crie-F446; Crie-F522; Crie-F87	8				62
Crie-F207	NODE_2_length_622345_cov_77_1_441311442927	CCTCATCGGGAGCCAACGCCGCGAGAATACGC	Crie-F191; Crie-F192; Crie-F207; Crie-F241; Crie-F243; Crie-F247; Crie-F252; Crie-F257; Crie-F339; Crie-F386; Crie-F392; Crie-F394; Crie-F410; Crie-F441; Crie-F445; Crie-F446; Crie-F522; Crie-F87	10				66
Crie-F207	NODE_2_length_622345_cov_77_1_441311442927	AGCACAATCATTATTAGATGAACTTTCATCAA	Crie-F191; Crie-F192; Crie-F207; Crie-F241; Crie-F243; Crie-F247; Crie-F252; Crie-F257; Crie-F339; Crie-F386; Crie-F392; Crie-F394; Crie-F410; Crie-F441; Crie-F445; Crie-F446; Crie-F522; Crie-F87	9				91
Crie-F207	NODE_2_length_622345_cov_77_2_459209460639	GCGGAATACCACTATATAAAGCCCCTCAACCC	Crie-F191; Crie-F192; Crie-F207; Crie-F241; Crie-F243; Crie-F247; Crie-F252; Crie-F257; Crie-F339; Crie-F386; Crie-F392; Crie-F394; Crie-F410; Crie-F445; Crie-F446; Crie-F522; Crie-F87	2				65
Crie-F207	NODE_2_length_622345_cov_77_2_459209460639	ATTTTTACAAAAACTGGCCCCCTGAATTCATC	Crie-F191; Crie-F192; Crie-F207; Crie-F241; Crie-F243; Crie-F247; Crie-F252; Crie-F257; Crie-F339; Crie-F386; Crie-F392; Crie-F394; Crie-F410; Crie-F445; Crie-F446; Crie-F522; Crie-F87	3				66
Crie-F207	NODE_2_length_622345_cov_77_2_459209460639	TTGATTTTAATGGCGGGCGAATTGTATTTAAC	Crie-F191; Crie-F192; Crie-F207; Crie-F241; Crie-F243; Crie-F247; Crie-F252; Crie-F257; Crie-F339; Crie-F386; Crie-F392; Crie-F394; Crie-F410; Crie-F445; Crie-F446; Crie-F522; Crie-F87	3				65
Crie-F207	NODE_2_length_622345_cov_77_2_459209460639	TTTCCTGTAACATTCCGATATATAATTCTCCGC	Crie-F191; Crie-F192; Crie-F207; Crie-F241; Crie-F243; Crie-F247; Crie-F252; Crie-F257; Crie-F339; Crie-F386; Crie-F392; Crie-F394; Crie-F410; Crie-F445; Crie-F446; Crie-F522; Crie-F87	6				79
Crie-F207	NODE_2_length_622345_cov_77_2_459209460639	GCCCAATTGCCGGCGACGGTTTCCATGTCAGC	Crie-F191; Crie-F192; Crie-F207; Crie-F241; Crie-F243; Crie-F247; Crie-F252; Crie-F257; Crie-F339; Crie-F386; Crie-F392; Crie-F394; Crie-F410; Crie-F445; Crie-F446; Crie-F522; Crie-F87	3				64
Crie-F207	NODE_2_length_622345_cov_77_2_459209460639	TGGCGAAACAGGCCAGAGAACGCGAATTGCAG	Crie-F191; Crie-F192; Crie-F207; Crie-F241; Crie-F243; Crie-F247; Crie-F252; Crie-F257; Crie-F339; Crie-F386; Crie-F392; Crie-F394; Crie-F410; Crie-F445; Crie-F446; Crie-F522; Crie-F87	4				62
Crie-F207	NODE_2_length_622345_cov_77_2_459209460639	CGTGTTCGATGTAGGTTTCTTCCTGAAGGCGA	Crie-F191; Crie-F192; Crie-F207; Crie-F241; Crie-F243; Crie-F247; Crie-F252; Crie-F257; Crie-F339; Crie-F386; Crie-F392; Crie-F394; Crie-F410; Crie-F445; Crie-F446; Crie-F522; Crie-F87	2				65
Crie-F207	NODE_2_length_622345_cov_77_2_459209460639	CTACCAGGCCCGTTTGTCTCAACCATGACCAA	Crie-F191; Crie-F192; Crie-F207; Crie-F241; Crie-F243; Crie-F247; Crie-F252; Crie-F257; Crie-F339; Crie-F386; Crie-F392; Crie-F394; Crie-F410; Crie-F445; Crie-F446; Crie-F522; Crie-F87	5				72
Crie-F207	NODE_2_length_622345_cov_77_2_459209460639	TTGGCATGGCTGGCGACGTAGCGAACAAAATC	Crie-F191; Crie-F192; Crie-F207; Crie-F241; Crie-F243; Crie-F247; Crie-F252; Crie-F257; Crie-F339; Crie-F386; Crie-F392; Crie-F394; Crie-F410; Crie-F445; Crie-F446; Crie-F522; Crie-F87	2				63
Crie-F207	NODE_2_length_622345_cov_77_2_459209460639	CATAAATTACTCGATGCGTACCTGTGAAATCT	Crie-F191; Crie-F192; Crie-F207; Crie-F241; Crie-F243; Crie-F247; Crie-F252; Crie-F257; Crie-F339; Crie-F386; Crie-F392; Crie-F394; Crie-F410; Crie-F445; Crie-F446; Crie-F522; Crie-F87	2				63
Crie-F207	NODE_2_length_622345_cov_77_2_459209460639	ATACAGTAGCAAAATAAAAAGGCCGCGTGAGC	Crie-F191; Crie-F192; Crie-F207; Crie-F241; Crie-F243; Crie-F247; Crie-F252; Crie-F257; Crie-F339; Crie-F386; Crie-F392; Crie-F394; Crie-F410; Crie-F445; Crie-F446; Crie-F522; Crie-F87	2				65
Crie-F207	NODE_2_length_622345_cov_77_2_459209460639	CAATGCCGTTTTGCCCGAGTTTTCACCGCCGT	Crie-F191; Crie-F192; Crie-F207; Crie-F241; Crie-F243; Crie-F247; Crie-F252; Crie-F257; Crie-F339; Crie-F386; Crie-F392; Crie-F394; Crie-F410; Crie-F445; Crie-F446; Crie-F522; Crie-F87	2				63
Crie-F207	NODE_2_length_622345_cov_77_2_459209460639	CTCTATTGCCGGGGGTCGAGATGGCCGCCTGC	Crie-F207; Crie-F241; Crie-F243; Crie-F247; Crie-F257; Crie-F386; Crie-F392; Crie-F394; Crie-F410; Crie-F522; Crie-F87	3				63
Crie-F207	NODE_2_length_622345_cov_77_2_459209460639	GTGATCCGCGCCTATGACGCAATGGTAACGAC	Crie-F191; Crie-F192; Crie-F207; Crie-F241; Crie-F243; Crie-F247; Crie-F252; Crie-F257; Crie-F339; Crie-F386; Crie-F392; Crie-F394; Crie-F410; Crie-F445; Crie-F446; Crie-F522; Crie-F87	3				63
Crie-F207	NODE_2_length_622345_cov_77_2_459209460639	GTAGCGCAGGGACTGGCAACGGTGCCGGGCGT	Crie-F191; Crie-F192; Crie-F207; Crie-F241; Crie-F243; Crie-F247; Crie-F252; Crie-F257; Crie-F339; Crie-F386; Crie-F392; Crie-F394; Crie-F410; Crie-F445; Crie-F446; Crie-F522; Crie-F87	3				65
Crie-F207	NODE_2_length_622345_cov_77_2_459209460639	CAGGAGACGGCCAGCCGCACCGGTGGCGGTGC	Crie-F191; Crie-F192; Crie-F207; Crie-F241; Crie-F243; Crie-F247; Crie-F252; Crie-F257; Crie-F339; Crie-F386; Crie-F392; Crie-F394; Crie-F410; Crie-F445; Crie-F446; Crie-F522; Crie-F87	3				64
Crie-F207	NODE_2_length_622345_cov_77_2_459209460639	GGCGTTTTATTCGACCTGAAAAAATGGATCGT	Crie-F191; Crie-F192; Crie-F207; Crie-F241; Crie-F243; Crie-F247; Crie-F252; Crie-F257; Crie-F339; Crie-F386; Crie-F392; Crie-F394; Crie-F410; Crie-F445; Crie-F446; Crie-F522; Crie-F87	4				66
Crie-F207	NODE_2_length_622345_cov_77_2_459209460639	ACATCTCGCGGACAATAGCGATTTCCACCGTC	Crie-F191; Crie-F192; Crie-F207; Crie-F241; Crie-F243; Crie-F247; Crie-F252; Crie-F257; Crie-F339; Crie-F386; Crie-F392; Crie-F394; Crie-F410; Crie-F445; Crie-F446; Crie-F522; Crie-F87	4				61
Crie-F207	NODE_2_length_622345_cov_77_2_459209460639	CGTTTCGTTCATTTATTTAGTTTCCTGTTTCG	Crie-F191; Crie-F192; Crie-F207; Crie-F241; Crie-F243; Crie-F247; Crie-F252; Crie-F257; Crie-F339; Crie-F386; Crie-F392; Crie-F394; Crie-F410; Crie-F445; Crie-F446; Crie-F522; Crie-F87	5				68
Crie-F207	NODE_2_length_622345_cov_77_2_459209460639	CTTGTTAAATACAGGCGGCGGCGGGGTTG	Crie-F191; Crie-F192; Crie-F207; Crie-F241; Crie-F243; Crie-F247; Crie-F252; Crie-F257; Crie-F339; Crie-F386; Crie-F392; Crie-F394; Crie-F410; Crie-F445; Crie-F446; Crie-F522; Crie-F87	4				64
Crie-F207	NODE_2_length_622345_cov_77_2_459209460639	AACGGCGACGGGATCGTTTTTTGTGGCGAAAA	Crie-F191; Crie-F192; Crie-F207; Crie-F241; Crie-F243; Crie-F247; Crie-F252; Crie-F257; Crie-F339; Crie-F386; Crie-F392; Crie-F394; Crie-F410; Crie-F445; Crie-F446; Crie-F522; Crie-F87	4				63
Crie-F207	NODE_2_length_622345_cov_77_2_459209460639	CAGGATTGGATTAATGAAGACGGGTACGAAAT	Crie-F191; Crie-F192; Crie-F207; Crie-F241; Crie-F243; Crie-F247; Crie-F252; Crie-F257; Crie-F339; Crie-F386; Crie-F392; Crie-F394; Crie-F410; Crie-F445; Crie-F446; Crie-F522; Crie-F87	4				63
Crie-F207	NODE_2_length_622345_cov_77_2_459209460639	AGATTGCAGAATTATATTTCACGCTGGCAGCA	Crie-F191; Crie-F192; Crie-F207; Crie-F241; Crie-F243; Crie-F247; Crie-F252; Crie-F257; Crie-F339; Crie-F386; Crie-F392; Crie-F394; Crie-F410; Crie-F445; Crie-F446; Crie-F522; Crie-F87	4				63
Crie-F207	NODE_2_length_622345_cov_77_3_460771461327	TGGCAGGGCTGCGCCGCAATGGCAGCAACA	Crie-F207	4				66
Crie-F207	NODE_2_length_622345_cov_77_3_460771461327	GTTGTTATGCGTTGGATCGTAATAGTTAAC	Crie-F207	4				64
Crie-F207	NODE_2_length_622345_cov_77_3_460771461327	TGGCAGGGCTGCGCCGCAATGGCAGCAACA	Crie-F207	4				66
Crie-F207	NODE_2_length_622345_cov_77_3_460771461327	CTTATAAATTGGGCTGATAGTGCCGCTGAT	Crie-F207	7				67
Crie-F207	NODE_2_length_622345_cov_77_3_460771461327	CCTGCCGGGACTGGAGTGCAGGTAACCCCA	Crie-F207	9				65
Crie-F207	NODE_2_length_622345_cov_77_3_460771461327	GCCAGCCATTTAAACAGCGCTGCAGCGGGGATAAACCGACAGGGTATATGAGCTTATACGTCATGAACCA	Crie-F207	5				63
Crie-F207	NODE_2_length_622345_cov_77_3_460771461327	GTTGGTGGCGTTCGTCACCTGGCTGTCGGT	Crie-F207	5				68
Crie-F207	NODE_4_length_444056_cov_59_1_255663255769	AACAACAAACCCAGCAATGGCGCGGCTTTGAAGCA	Crie-F207; Crie-F244; Crie-F245; Crie-F247; Crie-F252; Crie-F259; Crie-F261; Crie-F339; Crie-F386; Crie-F391; Crie-F394; Crie-F396; Crie-F410; Crie-F443; Crie-F445; Crie-F446; Crie-F468; Crie-F503; Crie-F512; Crie-F81					67
Crie-F241	NODE_2_length_526677_cov_63_1_290045291661	TCGTACACCAGCGCTTTACCGGAGTGTCCGTGC	Crie-F191; Crie-F192; Crie-F207; Crie-F241; Crie-F243; Crie-F247; Crie-F252; Crie-F257; Crie-F339; Crie-F386; Crie-F392; Crie-F394; Crie-F410; Crie-F441; Crie-F445; Crie-F446; Crie-F522; Crie-F87	8				66
Crie-F241	NODE_2_length_526677_cov_63_1_290045291661	ATCAAATATCAGATAACCCCCGTCGGCAAACC	Crie-F191; Crie-F192; Crie-F207; Crie-F241; Crie-F243; Crie-F247; Crie-F252; Crie-F257; Crie-F339; Crie-F386; Crie-F392; Crie-F394; Crie-F410; Crie-F441; Crie-F445; Crie-F446; Crie-F522; Crie-F87	8				64
Crie-F241	NODE_2_length_526677_cov_63_1_290045291661	ATCACATTCCTGAAAAATGACTCCCTTAGCGA	Crie-F207; Crie-F241; Crie-F243; Crie-F257; Crie-F386; Crie-F392; Crie-F394; Crie-F410	8				63
Crie-F241	NODE_2_length_526677_cov_63_1_290045291661	GAAGATATTGAAAGCGCCCAATCTTCCCAGCT	Crie-F207; Crie-F241; Crie-F243; Crie-F257; Crie-F386; Crie-F392; Crie-F394; Crie-F410	10				90
Crie-F241	NODE_2_length_526677_cov_63_1_290045291661	TCCAGCATTGACGCGAACCCTGCGCCGCTGGC	Crie-F191; Crie-F192; Crie-F207; Crie-F241; Crie-F243; Crie-F247; Crie-F252; Crie-F257; Crie-F339; Crie-F386; Crie-F392; Crie-F394; Crie-F410; Crie-F441; Crie-F445; Crie-F446; Crie-F522; Crie-F87	8				63
Crie-F241	NODE_2_length_526677_cov_63_1_290045291661	GCTGAAATATTGCTATTTCCGAAGGGGCTGAT	Crie-F191; Crie-F192; Crie-F207; Crie-F241; Crie-F243; Crie-F247; Crie-F252; Crie-F257; Crie-F339; Crie-F386; Crie-F392; Crie-F394; Crie-F410; Crie-F441; Crie-F445; Crie-F446; Crie-F522; Crie-F87	8				65
Crie-F241	NODE_2_length_526677_cov_63_1_290045291661	TCCCGCCTGAACAAAATCGACCACGTTATTAA	Crie-F191; Crie-F192; Crie-F207; Crie-F241; Crie-F243; Crie-F247; Crie-F252; Crie-F257; Crie-F339; Crie-F386; Crie-F392; Crie-F394; Crie-F410; Crie-F441; Crie-F445; Crie-F446; Crie-F522; Crie-F87	8		3		65
Crie-F241	NODE_2_length_526677_cov_63_1_290045291661	GCTCCCGCGGGCGCTCCTGTTGGCCAGCATCA	Crie-F191; Crie-F192; Crie-F207; Crie-F241; Crie-F243; Crie-F247; Crie-F252; Crie-F257; Crie-F339; Crie-F386; Crie-F392; Crie-F394; Crie-F410; Crie-F441; Crie-F445; Crie-F446; Crie-F522; Crie-F87	8				64
Crie-F241	NODE_2_length_526677_cov_63_1_290045291661	CGTCCAATACGAGCTGAGTGCGCACGCCCTTA	Crie-F191; Crie-F192; Crie-F207; Crie-F241; Crie-F243; Crie-F247; Crie-F252; Crie-F257; Crie-F339; Crie-F386; Crie-F392; Crie-F394; Crie-F410; Crie-F441; Crie-F445; Crie-F446; Crie-F522; Crie-F87	8				62
Crie-F241	NODE_2_length_526677_cov_63_1_290045291661	CAGATCGACCGCCTGGAGGTTGAGGTGGTTGG	Crie-F191; Crie-F192; Crie-F207; Crie-F241; Crie-F243; Crie-F247; Crie-F252; Crie-F257; Crie-F339; Crie-F386; Crie-F392; Crie-F394; Crie-F410; Crie-F441; Crie-F445; Crie-F446; Crie-F522; Crie-F87	7				62
Crie-F241	NODE_2_length_526677_cov_63_1_290045291661	GCGTGGATTGATTCTGATCGCCGTGGGCGGGC	Crie-F191; Crie-F192; Crie-F207; Crie-F241; Crie-F243; Crie-F247; Crie-F252; Crie-F257; Crie-F339; Crie-F386; Crie-F392; Crie-F394; Crie-F410; Crie-F441; Crie-F445; Crie-F446; Crie-F522; Crie-F87	7				62
Crie-F241	NODE_2_length_526677_cov_63_1_290045291661	GAAACAGAGATCGCGTCCGATAATGCCGACAT	Crie-F191; Crie-F192; Crie-F207; Crie-F241; Crie-F243; Crie-F247; Crie-F252; Crie-F257; Crie-F339; Crie-F386; Crie-F392; Crie-F394; Crie-F410; Crie-F441; Crie-F445; Crie-F446; Crie-F522; Crie-F87	7				63
Crie-F241	NODE_2_length_526677_cov_63_1_290045291661	AGAATATTCAACTCCAGCGGGAAAAAGACGCA	Crie-F191; Crie-F192; Crie-F207; Crie-F241; Crie-F243; Crie-F247; Crie-F252; Crie-F257; Crie-F339; Crie-F386; Crie-F392; Crie-F394; Crie-F410; Crie-F441; Crie-F445; Crie-F446; Crie-F522; Crie-F87	1		1		98
Crie-F241	NODE_2_length_526677_cov_63_1_290045291661	AACTTTCATCAAACTGGATCGAAGGGCCACTT	Crie-F191; Crie-F192; Crie-F207; Crie-F241; Crie-F243; Crie-F247; Crie-F252; Crie-F257; Crie-F339; Crie-F386; Crie-F392; Crie-F394; Crie-F410; Crie-F441; Crie-F445; Crie-F446; Crie-F522; Crie-F87	7				62
Crie-F241	NODE_2_length_526677_cov_63_1_290045291661	CCGGTTTTAGCTCGCTGGAAACCTCGCTTTTG	Crie-F191; Crie-F192; Crie-F207; Crie-F241; Crie-F243; Crie-F247; Crie-F252; Crie-F257; Crie-F339; Crie-F386; Crie-F392; Crie-F394; Crie-F410; Crie-F441; Crie-F445; Crie-F446; Crie-F522; Crie-F87	6				62
Crie-F241	NODE_2_length_526677_cov_63_1_290045291661	ACGCCGAGGGTGAATATTTAGACCGGGACGCA	Crie-F191; Crie-F192; Crie-F207; Crie-F241; Crie-F243; Crie-F247; Crie-F252; Crie-F257; Crie-F339; Crie-F386; Crie-F392; Crie-F394; Crie-F410; Crie-F441; Crie-F445; Crie-F446; Crie-F522; Crie-F87	7				63
Crie-F241	NODE_2_length_526677_cov_63_1_290045291661	GGATCATCAATGTGGGAAGTTATCACAACGGA	Crie-F191; Crie-F192; Crie-F207; Crie-F241; Crie-F243; Crie-F247; Crie-F252; Crie-F257; Crie-F339; Crie-F386; Crie-F392; Crie-F394; Crie-F410; Crie-F441; Crie-F445; Crie-F446; Crie-F522; Crie-F87	7				62
Crie-F241	NODE_2_length_526677_cov_63_1_290045291661	CGAAATTCAGCGTCTGGAATGCAAGGATTTTGT	Crie-F191; Crie-F192; Crie-F207; Crie-F241; Crie-F243; Crie-F247; Crie-F252; Crie-F257; Crie-F339; Crie-F386; Crie-F392; Crie-F394; Crie-F410; Crie-F441; Crie-F445; Crie-F446; Crie-F522; Crie-F87	7				61
Crie-F241	NODE_2_length_526677_cov_63_1_290045291661	GCTATATCCCCGAATCGTGCGCTACGTGAAAA	Crie-F191; Crie-F192; Crie-F207; Crie-F241; Crie-F243; Crie-F247; Crie-F252; Crie-F257; Crie-F339; Crie-F386; Crie-F392; Crie-F394; Crie-F410; Crie-F441; Crie-F445; Crie-F446; Crie-F522; Crie-F87	7				62
Crie-F241	NODE_2_length_526677_cov_63_1_290045291661	ACGAGGTCATTTTCAGCACTCGTCAGGCGCTG	Crie-F191; Crie-F192; Crie-F207; Crie-F241; Crie-F243; Crie-F247; Crie-F252; Crie-F257; Crie-F339; Crie-F386; Crie-F392; Crie-F394; Crie-F410; Crie-F441; Crie-F445; Crie-F446; Crie-F522; Crie-F87	7				62
Crie-F241	NODE_2_length_526677_cov_63_1_290045291661	ATGCCCTGTTCGGCAAAATCCCGCCACGCTGG	Crie-F191; Crie-F192; Crie-F207; Crie-F241; Crie-F243; Crie-F247; Crie-F252; Crie-F257; Crie-F339; Crie-F386; Crie-F392; Crie-F394; Crie-F410; Crie-F441; Crie-F445; Crie-F446; Crie-F522; Crie-F87	6				62
Crie-F241	NODE_2_length_526677_cov_63_1_290045291661	TAAAACCGGTGCTGGATTTTGATGAAGACGAA	Crie-F191; Crie-F192; Crie-F207; Crie-F241; Crie-F243; Crie-F247; Crie-F252; Crie-F257; Crie-F339; Crie-F386; Crie-F392; Crie-F394; Crie-F410; Crie-F441; Crie-F445; Crie-F446; Crie-F522; Crie-F87	8				63
Crie-F241	NODE_2_length_526677_cov_63_1_290045291661	CCATTCAACATCGCACTTAAGAACTTGTGCCA	Crie-F191; Crie-F192; Crie-F207; Crie-F241; Crie-F243; Crie-F247; Crie-F252; Crie-F257; Crie-F339; Crie-F386; Crie-F392; Crie-F394; Crie-F410; Crie-F441; Crie-F445; Crie-F446; Crie-F522; Crie-F87	8				61
Crie-F241	NODE_2_length_526677_cov_63_1_290045291661	CGATATTTATCCAGACTGTCGGACAGGGTGGT	Crie-F191; Crie-F192; Crie-F207; Crie-F241; Crie-F243; Crie-F247; Crie-F252; Crie-F257; Crie-F339; Crie-F386; Crie-F392; Crie-F394; Crie-F410; Crie-F441; Crie-F445; Crie-F446; Crie-F522; Crie-F87	8				62
Crie-F241	NODE_2_length_526677_cov_63_1_290045291661	CCTCATCGGGAGCCAACGCCGCGAGAATACGC	Crie-F191; Crie-F192; Crie-F207; Crie-F241; Crie-F243; Crie-F247; Crie-F252; Crie-F257; Crie-F339; Crie-F386; Crie-F392; Crie-F394; Crie-F410; Crie-F441; Crie-F445; Crie-F446; Crie-F522; Crie-F87	10				66
Crie-F241	NODE_2_length_526677_cov_63_1_290045291661	AGCACAATCATTATTAGATGAACTTTCATCAA	Crie-F191; Crie-F192; Crie-F207; Crie-F241; Crie-F243; Crie-F247; Crie-F252; Crie-F257; Crie-F339; Crie-F386; Crie-F392; Crie-F394; Crie-F410; Crie-F441; Crie-F445; Crie-F446; Crie-F522; Crie-F87	9				91
Crie-F241	NODE_2_length_526677_cov_63_2_307943309839	GCGGAATACCACTATATAAAGCCCCTCAACCC	Crie-F191; Crie-F192; Crie-F207; Crie-F241; Crie-F243; Crie-F247; Crie-F252; Crie-F257; Crie-F339; Crie-F386; Crie-F392; Crie-F394; Crie-F410; Crie-F445; Crie-F446; Crie-F522; Crie-F87	2				65
Crie-F241	NODE_2_length_526677_cov_63_2_307943309839	ATTTTTACAAAAACTGGCCCCCTGAATTCATC	Crie-F191; Crie-F192; Crie-F207; Crie-F241; Crie-F243; Crie-F247; Crie-F252; Crie-F257; Crie-F339; Crie-F386; Crie-F392; Crie-F394; Crie-F410; Crie-F445; Crie-F446; Crie-F522; Crie-F87	3				66
Crie-F241	NODE_2_length_526677_cov_63_2_307943309839	TTGATTTTAATGGCGGGCGAATTGTATTTAAC	Crie-F191; Crie-F192; Crie-F207; Crie-F241; Crie-F243; Crie-F247; Crie-F252; Crie-F257; Crie-F339; Crie-F386; Crie-F392; Crie-F394; Crie-F410; Crie-F445; Crie-F446; Crie-F522; Crie-F87	3				65
Crie-F241	NODE_2_length_526677_cov_63_2_307943309839	TTTCCTGTAACATTCCGATATATAATTCTCCGC	Crie-F191; Crie-F192; Crie-F207; Crie-F241; Crie-F243; Crie-F247; Crie-F252; Crie-F257; Crie-F339; Crie-F386; Crie-F392; Crie-F394; Crie-F410; Crie-F445; Crie-F446; Crie-F522; Crie-F87	6				79
Crie-F241	NODE_2_length_526677_cov_63_2_307943309839	GCCCAATTGCCGGCGACGGTTTCCATGTCAGC	Crie-F191; Crie-F192; Crie-F207; Crie-F241; Crie-F243; Crie-F247; Crie-F252; Crie-F257; Crie-F339; Crie-F386; Crie-F392; Crie-F394; Crie-F410; Crie-F445; Crie-F446; Crie-F522; Crie-F87	3				64
Crie-F241	NODE_2_length_526677_cov_63_2_307943309839	TGGCGAAACAGGCCAGAGAACGCGAATTGCAG	Crie-F191; Crie-F192; Crie-F207; Crie-F241; Crie-F243; Crie-F247; Crie-F252; Crie-F257; Crie-F339; Crie-F386; Crie-F392; Crie-F394; Crie-F410; Crie-F445; Crie-F446; Crie-F522; Crie-F87	4				62
Crie-F241	NODE_2_length_526677_cov_63_2_307943309839	CGTGTTCGATGTAGGTTTCTTCCTGAAGGCGA	Crie-F191; Crie-F192; Crie-F207; Crie-F241; Crie-F243; Crie-F247; Crie-F252; Crie-F257; Crie-F339; Crie-F386; Crie-F392; Crie-F394; Crie-F410; Crie-F445; Crie-F446; Crie-F522; Crie-F87	2				65
Crie-F241	NODE_2_length_526677_cov_63_2_307943309839	CTACCAGGCCCGTTTGTCTCAACCATGACCAA	Crie-F191; Crie-F192; Crie-F207; Crie-F241; Crie-F243; Crie-F247; Crie-F252; Crie-F257; Crie-F339; Crie-F386; Crie-F392; Crie-F394; Crie-F410; Crie-F445; Crie-F446; Crie-F522; Crie-F87	5				72
Crie-F241	NODE_2_length_526677_cov_63_2_307943309839	TTGGCATGGCTGGCGACGTAGCGAACAAAATC	Crie-F191; Crie-F192; Crie-F207; Crie-F241; Crie-F243; Crie-F247; Crie-F252; Crie-F257; Crie-F339; Crie-F386; Crie-F392; Crie-F394; Crie-F410; Crie-F445; Crie-F446; Crie-F522; Crie-F87	2				63
Crie-F241	NODE_2_length_526677_cov_63_2_307943309839	CATAAATTACTCGATGCGTACCTGTGAAATCT	Crie-F191; Crie-F192; Crie-F207; Crie-F241; Crie-F243; Crie-F247; Crie-F252; Crie-F257; Crie-F339; Crie-F386; Crie-F392; Crie-F394; Crie-F410; Crie-F445; Crie-F446; Crie-F522; Crie-F87	2				63
Crie-F241	NODE_2_length_526677_cov_63_2_307943309839	ATACAGTAGCAAAATAAAAAGGCCGCGTGAGC	Crie-F191; Crie-F192; Crie-F207; Crie-F241; Crie-F243; Crie-F247; Crie-F252; Crie-F257; Crie-F339; Crie-F386; Crie-F392; Crie-F394; Crie-F410; Crie-F445; Crie-F446; Crie-F522; Crie-F87	2				65
Crie-F241	NODE_2_length_526677_cov_63_2_307943309839	CAATGCCGTTTTGCCCGAGTTTTCACCGCCGT	Crie-F191; Crie-F192; Crie-F207; Crie-F241; Crie-F243; Crie-F247; Crie-F252; Crie-F257; Crie-F339; Crie-F386; Crie-F392; Crie-F394; Crie-F410; Crie-F445; Crie-F446; Crie-F522; Crie-F87	2				63
Crie-F241	NODE_2_length_526677_cov_63_2_307943309839	CTCTATTGCCGGGGGTCGAGATGGCCGCCTGC	Crie-F207; Crie-F241; Crie-F243; Crie-F247; Crie-F257; Crie-F386; Crie-F392; Crie-F394; Crie-F410; Crie-F522; Crie-F87	3				63
Crie-F241	NODE_2_length_526677_cov_63_2_307943309839	GTGATCCGCGCCTATGACGCAATGGTAACGAC	Crie-F191; Crie-F192; Crie-F207; Crie-F241; Crie-F243; Crie-F247; Crie-F252; Crie-F257; Crie-F339; Crie-F386; Crie-F392; Crie-F394; Crie-F410; Crie-F445; Crie-F446; Crie-F522; Crie-F87	3				63
Crie-F241	NODE_2_length_526677_cov_63_2_307943309839	GTAGCGCAGGGACTGGCAACGGTGCCGGGCGT	Crie-F191; Crie-F192; Crie-F207; Crie-F241; Crie-F243; Crie-F247; Crie-F252; Crie-F257; Crie-F339; Crie-F386; Crie-F392; Crie-F394; Crie-F410; Crie-F445; Crie-F446; Crie-F522; Crie-F87	3				65
Crie-F241	NODE_2_length_526677_cov_63_2_307943309839	CAGGAGACGGCCAGCCGCACCGGTGGCGGTGC	Crie-F191; Crie-F192; Crie-F207; Crie-F241; Crie-F243; Crie-F247; Crie-F252; Crie-F257; Crie-F339; Crie-F386; Crie-F392; Crie-F394; Crie-F410; Crie-F445; Crie-F446; Crie-F522; Crie-F87	3				64
Crie-F241	NODE_2_length_526677_cov_63_2_307943309839	GGCGTTTTATTCGACCTGAAAAAATGGATCGT	Crie-F191; Crie-F192; Crie-F207; Crie-F241; Crie-F243; Crie-F247; Crie-F252; Crie-F257; Crie-F339; Crie-F386; Crie-F392; Crie-F394; Crie-F410; Crie-F445; Crie-F446; Crie-F522; Crie-F87	4				66
Crie-F241	NODE_2_length_526677_cov_63_2_307943309839	ACATCTCGCGGACAATAGCGATTTCCACCGTC	Crie-F191; Crie-F192; Crie-F207; Crie-F241; Crie-F243; Crie-F247; Crie-F252; Crie-F257; Crie-F339; Crie-F386; Crie-F392; Crie-F394; Crie-F410; Crie-F445; Crie-F446; Crie-F522; Crie-F87	4				61
Crie-F241	NODE_2_length_526677_cov_63_2_307943309839	CGTTTCGTTCATTTATTTAGTTTCCTGTTTCG	Crie-F191; Crie-F192; Crie-F207; Crie-F241; Crie-F243; Crie-F247; Crie-F252; Crie-F257; Crie-F339; Crie-F386; Crie-F392; Crie-F394; Crie-F410; Crie-F445; Crie-F446; Crie-F522; Crie-F87	5				68
Crie-F241	NODE_2_length_526677_cov_63_2_307943309839	CTTGTTAAATACAGGCGGCGGCGGGGTTG	Crie-F191; Crie-F192; Crie-F207; Crie-F241; Crie-F243; Crie-F247; Crie-F252; Crie-F257; Crie-F339; Crie-F386; Crie-F392; Crie-F394; Crie-F410; Crie-F445; Crie-F446; Crie-F522; Crie-F87	4				64
Crie-F241	NODE_2_length_526677_cov_63_2_307943309839	AACGGCGACGGGATCGTTTTTTGTGGCGAAAA	Crie-F191; Crie-F192; Crie-F207; Crie-F241; Crie-F243; Crie-F247; Crie-F252; Crie-F257; Crie-F339; Crie-F386; Crie-F392; Crie-F394; Crie-F410; Crie-F445; Crie-F446; Crie-F522; Crie-F87	4				63
Crie-F241	NODE_2_length_526677_cov_63_2_307943309839	CAGGATTGGATTAATGAAGACGGGTACGAAAT	Crie-F191; Crie-F192; Crie-F207; Crie-F241; Crie-F243; Crie-F247; Crie-F252; Crie-F257; Crie-F339; Crie-F386; Crie-F392; Crie-F394; Crie-F410; Crie-F445; Crie-F446; Crie-F522; Crie-F87	4				63
Crie-F241	NODE_2_length_526677_cov_63_2_307943309839	AGATTGCAGAATTATATTTCACGCTGGCAGCA	Crie-F191; Crie-F192; Crie-F207; Crie-F241; Crie-F243; Crie-F247; Crie-F252; Crie-F257; Crie-F339; Crie-F386; Crie-F392; Crie-F394; Crie-F410; Crie-F445; Crie-F446; Crie-F522; Crie-F87	4				63
Crie-F241	NODE_2_length_526677_cov_63_2_307943309839	CTGTTGTTATGCGTTGGATCGTAATAGTTAAC	Crie-F191; Crie-F192; Crie-F241; Crie-F243; Crie-F247; Crie-F252; Crie-F257; Crie-F339; Crie-F386; Crie-F392; Crie-F394; Crie-F410; Crie-F445; Crie-F446; Crie-F522; Crie-F87	4				64
Crie-F241	NODE_2_length_526677_cov_63_2_307943309839	CTTGGCAGGGCTGCGCCGCAATGGCAGCAACA	Crie-F191; Crie-F192; Crie-F241; Crie-F243; Crie-F247; Crie-F252; Crie-F257; Crie-F339; Crie-F386; Crie-F392; Crie-F394; Crie-F410; Crie-F445; Crie-F446; Crie-F522; Crie-F87	4				66
Crie-F241	NODE_2_length_526677_cov_63_2_307943309839	GTCTTATAAATTGGGCTGATAGTGCCGCTGAT	Crie-F191; Crie-F192; Crie-F241; Crie-F243; Crie-F247; Crie-F252; Crie-F257; Crie-F339; Crie-F386; Crie-F392; Crie-F394; Crie-F410; Crie-F445; Crie-F446; Crie-F522; Crie-F87	7				67
Crie-F241	NODE_2_length_526677_cov_63_2_307943309839	TACCTGCCGGGACTGGAGTGCAGGTAACCCCA	Crie-F191; Crie-F192; Crie-F241; Crie-F243; Crie-F247; Crie-F252; Crie-F257; Crie-F339; Crie-F386; Crie-F392; Crie-F394; Crie-F410; Crie-F445; Crie-F446; Crie-F522; Crie-F87	9				65
Crie-F241	NODE_2_length_526677_cov_63_2_307943309839	CGGCCAGCCATTTAAACAGCGCTGCAGCGGGGATAAACCGACAGGGTATATGAGCTTATACGTCATGAACCA	Crie-F191; Crie-F192; Crie-F241; Crie-F243; Crie-F247; Crie-F252; Crie-F257; Crie-F339; Crie-F386; Crie-F392; Crie-F394; Crie-F410; Crie-F445; Crie-F446; Crie-F522; Crie-F87	5				63
Crie-F241	NODE_2_length_526677_cov_63_2_307943309839	TCGTTGGTGGCGTTCGTCACCTGGCTGTCGGT	Crie-F191; Crie-F192; Crie-F241; Crie-F243; Crie-F247; Crie-F252; Crie-F257; Crie-F339; Crie-F386; Crie-F392; Crie-F394; Crie-F410; Crie-F445; Crie-F446; Crie-F522; Crie-F87	5				68
Crie-F241	NODE_2_length_526677_cov_63_2_307943309839	AGGGGCGTTCCGCAGTCGACAAGGGCTGAAAA	Crie-F191; Crie-F192; Crie-F241; Crie-F243; Crie-F247; Crie-F252; Crie-F257; Crie-F339; Crie-F386; Crie-F392; Crie-F394; Crie-F410; Crie-F445; Crie-F446; Crie-F522; Crie-F87					100
Crie-F241	NODE_4_length_444216_cov_65_1_188316188423	TGCTTCAAAGCCGCGCCATTGCTGGGTTTG	Crie-F191; Crie-F192; Crie-F241; Crie-F243; Crie-F392; Crie-F411; Crie-F417; Crie-F444; Crie-F448; Crie-F469; Crie-F506; Crie-F522			1		99
Crie-F243	NODE_2_length_526685_cov_80_1_290045291661	TCGTACACCAGCGCTTTACCGGAGTGTCCGTGC	Crie-F191; Crie-F192; Crie-F207; Crie-F241; Crie-F243; Crie-F247; Crie-F252; Crie-F257; Crie-F339; Crie-F386; Crie-F392; Crie-F394; Crie-F410; Crie-F441; Crie-F445; Crie-F446; Crie-F522; Crie-F87	8				66
Crie-F243	NODE_2_length_526685_cov_80_1_290045291661	ATCAAATATCAGATAACCCCCGTCGGCAAACC	Crie-F191; Crie-F192; Crie-F207; Crie-F241; Crie-F243; Crie-F247; Crie-F252; Crie-F257; Crie-F339; Crie-F386; Crie-F392; Crie-F394; Crie-F410; Crie-F441; Crie-F445; Crie-F446; Crie-F522; Crie-F87	8				64
Crie-F243	NODE_2_length_526685_cov_80_1_290045291661	ATCACATTCCTGAAAAATGACTCCCTTAGCGA	Crie-F207; Crie-F241; Crie-F243; Crie-F257; Crie-F386; Crie-F392; Crie-F394; Crie-F410	8				63
Crie-F243	NODE_2_length_526685_cov_80_1_290045291661	GAAGATATTGAAAGCGCCCAATCTTCCCAGCT	Crie-F207; Crie-F241; Crie-F243; Crie-F257; Crie-F386; Crie-F392; Crie-F394; Crie-F410	10				90
Crie-F243	NODE_2_length_526685_cov_80_1_290045291661	TCCAGCATTGACGCGAACCCTGCGCCGCTGGC	Crie-F191; Crie-F192; Crie-F207; Crie-F241; Crie-F243; Crie-F247; Crie-F252; Crie-F257; Crie-F339; Crie-F386; Crie-F392; Crie-F394; Crie-F410; Crie-F441; Crie-F445; Crie-F446; Crie-F522; Crie-F87	8				63
Crie-F243	NODE_2_length_526685_cov_80_1_290045291661	GCTGAAATATTGCTATTTCCGAAGGGGCTGAT	Crie-F191; Crie-F192; Crie-F207; Crie-F241; Crie-F243; Crie-F247; Crie-F252; Crie-F257; Crie-F339; Crie-F386; Crie-F392; Crie-F394; Crie-F410; Crie-F441; Crie-F445; Crie-F446; Crie-F522; Crie-F87	8				65
Crie-F243	NODE_2_length_526685_cov_80_1_290045291661	TCCCGCCTGAACAAAATCGACCACGTTATTAA	Crie-F191; Crie-F192; Crie-F207; Crie-F241; Crie-F243; Crie-F247; Crie-F252; Crie-F257; Crie-F339; Crie-F386; Crie-F392; Crie-F394; Crie-F410; Crie-F441; Crie-F445; Crie-F446; Crie-F522; Crie-F87	8		3		65
Crie-F243	NODE_2_length_526685_cov_80_1_290045291661	GCTCCCGCGGGCGCTCCTGTTGGCCAGCATCA	Crie-F191; Crie-F192; Crie-F207; Crie-F241; Crie-F243; Crie-F247; Crie-F252; Crie-F257; Crie-F339; Crie-F386; Crie-F392; Crie-F394; Crie-F410; Crie-F441; Crie-F445; Crie-F446; Crie-F522; Crie-F87	8				64
Crie-F243	NODE_2_length_526685_cov_80_1_290045291661	CGTCCAATACGAGCTGAGTGCGCACGCCCTTA	Crie-F191; Crie-F192; Crie-F207; Crie-F241; Crie-F243; Crie-F247; Crie-F252; Crie-F257; Crie-F339; Crie-F386; Crie-F392; Crie-F394; Crie-F410; Crie-F441; Crie-F445; Crie-F446; Crie-F522; Crie-F87	8				62
Crie-F243	NODE_2_length_526685_cov_80_1_290045291661	CAGATCGACCGCCTGGAGGTTGAGGTGGTTGG	Crie-F191; Crie-F192; Crie-F207; Crie-F241; Crie-F243; Crie-F247; Crie-F252; Crie-F257; Crie-F339; Crie-F386; Crie-F392; Crie-F394; Crie-F410; Crie-F441; Crie-F445; Crie-F446; Crie-F522; Crie-F87	7				62
Crie-F243	NODE_2_length_526685_cov_80_1_290045291661	GCGTGGATTGATTCTGATCGCCGTGGGCGGGC	Crie-F191; Crie-F192; Crie-F207; Crie-F241; Crie-F243; Crie-F247; Crie-F252; Crie-F257; Crie-F339; Crie-F386; Crie-F392; Crie-F394; Crie-F410; Crie-F441; Crie-F445; Crie-F446; Crie-F522; Crie-F87	7				62
Crie-F243	NODE_2_length_526685_cov_80_1_290045291661	GAAACAGAGATCGCGTCCGATAATGCCGACAT	Crie-F191; Crie-F192; Crie-F207; Crie-F241; Crie-F243; Crie-F247; Crie-F252; Crie-F257; Crie-F339; Crie-F386; Crie-F392; Crie-F394; Crie-F410; Crie-F441; Crie-F445; Crie-F446; Crie-F522; Crie-F87	7				63
Crie-F243	NODE_2_length_526685_cov_80_1_290045291661	AGAATATTCAACTCCAGCGGGAAAAAGACGCA	Crie-F191; Crie-F192; Crie-F207; Crie-F241; Crie-F243; Crie-F247; Crie-F252; Crie-F257; Crie-F339; Crie-F386; Crie-F392; Crie-F394; Crie-F410; Crie-F441; Crie-F445; Crie-F446; Crie-F522; Crie-F87	1		1		98
Crie-F243	NODE_2_length_526685_cov_80_1_290045291661	AACTTTCATCAAACTGGATCGAAGGGCCACTT	Crie-F191; Crie-F192; Crie-F207; Crie-F241; Crie-F243; Crie-F247; Crie-F252; Crie-F257; Crie-F339; Crie-F386; Crie-F392; Crie-F394; Crie-F410; Crie-F441; Crie-F445; Crie-F446; Crie-F522; Crie-F87	7				62
Crie-F243	NODE_2_length_526685_cov_80_1_290045291661	CCGGTTTTAGCTCGCTGGAAACCTCGCTTTTG	Crie-F191; Crie-F192; Crie-F207; Crie-F241; Crie-F243; Crie-F247; Crie-F252; Crie-F257; Crie-F339; Crie-F386; Crie-F392; Crie-F394; Crie-F410; Crie-F441; Crie-F445; Crie-F446; Crie-F522; Crie-F87	6				62
Crie-F243	NODE_2_length_526685_cov_80_1_290045291661	ACGCCGAGGGTGAATATTTAGACCGGGACGCA	Crie-F191; Crie-F192; Crie-F207; Crie-F241; Crie-F243; Crie-F247; Crie-F252; Crie-F257; Crie-F339; Crie-F386; Crie-F392; Crie-F394; Crie-F410; Crie-F441; Crie-F445; Crie-F446; Crie-F522; Crie-F87	7				63
Crie-F243	NODE_2_length_526685_cov_80_1_290045291661	GGATCATCAATGTGGGAAGTTATCACAACGGA	Crie-F191; Crie-F192; Crie-F207; Crie-F241; Crie-F243; Crie-F247; Crie-F252; Crie-F257; Crie-F339; Crie-F386; Crie-F392; Crie-F394; Crie-F410; Crie-F441; Crie-F445; Crie-F446; Crie-F522; Crie-F87	7				62
Crie-F243	NODE_2_length_526685_cov_80_1_290045291661	CGAAATTCAGCGTCTGGAATGCAAGGATTTTGT	Crie-F191; Crie-F192; Crie-F207; Crie-F241; Crie-F243; Crie-F247; Crie-F252; Crie-F257; Crie-F339; Crie-F386; Crie-F392; Crie-F394; Crie-F410; Crie-F441; Crie-F445; Crie-F446; Crie-F522; Crie-F87	7				61
Crie-F243	NODE_2_length_526685_cov_80_1_290045291661	GCTATATCCCCGAATCGTGCGCTACGTGAAAA	Crie-F191; Crie-F192; Crie-F207; Crie-F241; Crie-F243; Crie-F247; Crie-F252; Crie-F257; Crie-F339; Crie-F386; Crie-F392; Crie-F394; Crie-F410; Crie-F441; Crie-F445; Crie-F446; Crie-F522; Crie-F87	7				62
Crie-F243	NODE_2_length_526685_cov_80_1_290045291661	ACGAGGTCATTTTCAGCACTCGTCAGGCGCTG	Crie-F191; Crie-F192; Crie-F207; Crie-F241; Crie-F243; Crie-F247; Crie-F252; Crie-F257; Crie-F339; Crie-F386; Crie-F392; Crie-F394; Crie-F410; Crie-F441; Crie-F445; Crie-F446; Crie-F522; Crie-F87	7				62
Crie-F243	NODE_2_length_526685_cov_80_1_290045291661	ATGCCCTGTTCGGCAAAATCCCGCCACGCTGG	Crie-F191; Crie-F192; Crie-F207; Crie-F241; Crie-F243; Crie-F247; Crie-F252; Crie-F257; Crie-F339; Crie-F386; Crie-F392; Crie-F394; Crie-F410; Crie-F441; Crie-F445; Crie-F446; Crie-F522; Crie-F87	6				62
Crie-F243	NODE_2_length_526685_cov_80_1_290045291661	TAAAACCGGTGCTGGATTTTGATGAAGACGAA	Crie-F191; Crie-F192; Crie-F207; Crie-F241; Crie-F243; Crie-F247; Crie-F252; Crie-F257; Crie-F339; Crie-F386; Crie-F392; Crie-F394; Crie-F410; Crie-F441; Crie-F445; Crie-F446; Crie-F522; Crie-F87	8				63
Crie-F243	NODE_2_length_526685_cov_80_1_290045291661	CCATTCAACATCGCACTTAAGAACTTGTGCCA	Crie-F191; Crie-F192; Crie-F207; Crie-F241; Crie-F243; Crie-F247; Crie-F252; Crie-F257; Crie-F339; Crie-F386; Crie-F392; Crie-F394; Crie-F410; Crie-F441; Crie-F445; Crie-F446; Crie-F522; Crie-F87	8				61
Crie-F243	NODE_2_length_526685_cov_80_1_290045291661	CGATATTTATCCAGACTGTCGGACAGGGTGGT	Crie-F191; Crie-F192; Crie-F207; Crie-F241; Crie-F243; Crie-F247; Crie-F252; Crie-F257; Crie-F339; Crie-F386; Crie-F392; Crie-F394; Crie-F410; Crie-F441; Crie-F445; Crie-F446; Crie-F522; Crie-F87	8				62
Crie-F243	NODE_2_length_526685_cov_80_1_290045291661	CCTCATCGGGAGCCAACGCCGCGAGAATACGC	Crie-F191; Crie-F192; Crie-F207; Crie-F241; Crie-F243; Crie-F247; Crie-F252; Crie-F257; Crie-F339; Crie-F386; Crie-F392; Crie-F394; Crie-F410; Crie-F441; Crie-F445; Crie-F446; Crie-F522; Crie-F87	10				66
Crie-F243	NODE_2_length_526685_cov_80_1_290045291661	AGCACAATCATTATTAGATGAACTTTCATCAA	Crie-F191; Crie-F192; Crie-F207; Crie-F241; Crie-F243; Crie-F247; Crie-F252; Crie-F257; Crie-F339; Crie-F386; Crie-F392; Crie-F394; Crie-F410; Crie-F441; Crie-F445; Crie-F446; Crie-F522; Crie-F87	9				91
Crie-F243	NODE_2_length_526685_cov_80_2_307939309835	GCGGAATACCACTATATAAAGCCCCTCAACCC	Crie-F191; Crie-F192; Crie-F207; Crie-F241; Crie-F243; Crie-F247; Crie-F252; Crie-F257; Crie-F339; Crie-F386; Crie-F392; Crie-F394; Crie-F410; Crie-F445; Crie-F446; Crie-F522; Crie-F87	2				65
Crie-F243	NODE_2_length_526685_cov_80_2_307939309835	ATTTTTACAAAAACTGGCCCCCTGAATTCATC	Crie-F191; Crie-F192; Crie-F207; Crie-F241; Crie-F243; Crie-F247; Crie-F252; Crie-F257; Crie-F339; Crie-F386; Crie-F392; Crie-F394; Crie-F410; Crie-F445; Crie-F446; Crie-F522; Crie-F87	3				66
Crie-F243	NODE_2_length_526685_cov_80_2_307939309835	TTGATTTTAATGGCGGGCGAATTGTATTTAAC	Crie-F191; Crie-F192; Crie-F207; Crie-F241; Crie-F243; Crie-F247; Crie-F252; Crie-F257; Crie-F339; Crie-F386; Crie-F392; Crie-F394; Crie-F410; Crie-F445; Crie-F446; Crie-F522; Crie-F87	3				65
Crie-F243	NODE_2_length_526685_cov_80_2_307939309835	TTTCCTGTAACATTCCGATATATAATTCTCCGC	Crie-F191; Crie-F192; Crie-F207; Crie-F241; Crie-F243; Crie-F247; Crie-F252; Crie-F257; Crie-F339; Crie-F386; Crie-F392; Crie-F394; Crie-F410; Crie-F445; Crie-F446; Crie-F522; Crie-F87	6				79
Crie-F243	NODE_2_length_526685_cov_80_2_307939309835	GCCCAATTGCCGGCGACGGTTTCCATGTCAGC	Crie-F191; Crie-F192; Crie-F207; Crie-F241; Crie-F243; Crie-F247; Crie-F252; Crie-F257; Crie-F339; Crie-F386; Crie-F392; Crie-F394; Crie-F410; Crie-F445; Crie-F446; Crie-F522; Crie-F87	3				64
Crie-F243	NODE_2_length_526685_cov_80_2_307939309835	TGGCGAAACAGGCCAGAGAACGCGAATTGCAG	Crie-F191; Crie-F192; Crie-F207; Crie-F241; Crie-F243; Crie-F247; Crie-F252; Crie-F257; Crie-F339; Crie-F386; Crie-F392; Crie-F394; Crie-F410; Crie-F445; Crie-F446; Crie-F522; Crie-F87	4				62
Crie-F243	NODE_2_length_526685_cov_80_2_307939309835	CGTGTTCGATGTAGGTTTCTTCCTGAAGGCGA	Crie-F191; Crie-F192; Crie-F207; Crie-F241; Crie-F243; Crie-F247; Crie-F252; Crie-F257; Crie-F339; Crie-F386; Crie-F392; Crie-F394; Crie-F410; Crie-F445; Crie-F446; Crie-F522; Crie-F87	2				65
Crie-F243	NODE_2_length_526685_cov_80_2_307939309835	CTACCAGGCCCGTTTGTCTCAACCATGACCAA	Crie-F191; Crie-F192; Crie-F207; Crie-F241; Crie-F243; Crie-F247; Crie-F252; Crie-F257; Crie-F339; Crie-F386; Crie-F392; Crie-F394; Crie-F410; Crie-F445; Crie-F446; Crie-F522; Crie-F87	5				72
Crie-F243	NODE_2_length_526685_cov_80_2_307939309835	TTGGCATGGCTGGCGACGTAGCGAACAAAATC	Crie-F191; Crie-F192; Crie-F207; Crie-F241; Crie-F243; Crie-F247; Crie-F252; Crie-F257; Crie-F339; Crie-F386; Crie-F392; Crie-F394; Crie-F410; Crie-F445; Crie-F446; Crie-F522; Crie-F87	2				63
Crie-F243	NODE_2_length_526685_cov_80_2_307939309835	CATAAATTACTCGATGCGTACCTGTGAAATCT	Crie-F191; Crie-F192; Crie-F207; Crie-F241; Crie-F243; Crie-F247; Crie-F252; Crie-F257; Crie-F339; Crie-F386; Crie-F392; Crie-F394; Crie-F410; Crie-F445; Crie-F446; Crie-F522; Crie-F87	2				63
Crie-F243	NODE_2_length_526685_cov_80_2_307939309835	ATACAGTAGCAAAATAAAAAGGCCGCGTGAGC	Crie-F191; Crie-F192; Crie-F207; Crie-F241; Crie-F243; Crie-F247; Crie-F252; Crie-F257; Crie-F339; Crie-F386; Crie-F392; Crie-F394; Crie-F410; Crie-F445; Crie-F446; Crie-F522; Crie-F87	2				65
Crie-F243	NODE_2_length_526685_cov_80_2_307939309835	CAATGCCGTTTTGCCCGAGTTTTCACCGCCGT	Crie-F191; Crie-F192; Crie-F207; Crie-F241; Crie-F243; Crie-F247; Crie-F252; Crie-F257; Crie-F339; Crie-F386; Crie-F392; Crie-F394; Crie-F410; Crie-F445; Crie-F446; Crie-F522; Crie-F87	2				63
Crie-F243	NODE_2_length_526685_cov_80_2_307939309835	CTCTATTGCCGGGGGTCGAGATGGCCGCCTGC	Crie-F207; Crie-F241; Crie-F243; Crie-F247; Crie-F257; Crie-F386; Crie-F392; Crie-F394; Crie-F410; Crie-F522; Crie-F87	3				63
Crie-F243	NODE_2_length_526685_cov_80_2_307939309835	GTGATCCGCGCCTATGACGCAATGGTAACGAC	Crie-F191; Crie-F192; Crie-F207; Crie-F241; Crie-F243; Crie-F247; Crie-F252; Crie-F257; Crie-F339; Crie-F386; Crie-F392; Crie-F394; Crie-F410; Crie-F445; Crie-F446; Crie-F522; Crie-F87	3				63
Crie-F243	NODE_2_length_526685_cov_80_2_307939309835	GTAGCGCAGGGACTGGCAACGGTGCCGGGCGT	Crie-F191; Crie-F192; Crie-F207; Crie-F241; Crie-F243; Crie-F247; Crie-F252; Crie-F257; Crie-F339; Crie-F386; Crie-F392; Crie-F394; Crie-F410; Crie-F445; Crie-F446; Crie-F522; Crie-F87	3				65
Crie-F243	NODE_2_length_526685_cov_80_2_307939309835	CAGGAGACGGCCAGCCGCACCGGTGGCGGTGC	Crie-F191; Crie-F192; Crie-F207; Crie-F241; Crie-F243; Crie-F247; Crie-F252; Crie-F257; Crie-F339; Crie-F386; Crie-F392; Crie-F394; Crie-F410; Crie-F445; Crie-F446; Crie-F522; Crie-F87	3				64
Crie-F243	NODE_2_length_526685_cov_80_2_307939309835	GGCGTTTTATTCGACCTGAAAAAATGGATCGT	Crie-F191; Crie-F192; Crie-F207; Crie-F241; Crie-F243; Crie-F247; Crie-F252; Crie-F257; Crie-F339; Crie-F386; Crie-F392; Crie-F394; Crie-F410; Crie-F445; Crie-F446; Crie-F522; Crie-F87	4				66
Crie-F243	NODE_2_length_526685_cov_80_2_307939309835	ACATCTCGCGGACAATAGCGATTTCCACCGTC	Crie-F191; Crie-F192; Crie-F207; Crie-F241; Crie-F243; Crie-F247; Crie-F252; Crie-F257; Crie-F339; Crie-F386; Crie-F392; Crie-F394; Crie-F410; Crie-F445; Crie-F446; Crie-F522; Crie-F87	4				61
Crie-F243	NODE_2_length_526685_cov_80_2_307939309835	CGTTTCGTTCATTTATTTAGTTTCCTGTTTCG	Crie-F191; Crie-F192; Crie-F207; Crie-F241; Crie-F243; Crie-F247; Crie-F252; Crie-F257; Crie-F339; Crie-F386; Crie-F392; Crie-F394; Crie-F410; Crie-F445; Crie-F446; Crie-F522; Crie-F87	5				68
Crie-F243	NODE_2_length_526685_cov_80_2_307939309835	CTTGTTAAATACAGGCGGCGGCGGGGTTG	Crie-F191; Crie-F192; Crie-F207; Crie-F241; Crie-F243; Crie-F247; Crie-F252; Crie-F257; Crie-F339; Crie-F386; Crie-F392; Crie-F394; Crie-F410; Crie-F445; Crie-F446; Crie-F522; Crie-F87	4				64
Crie-F243	NODE_2_length_526685_cov_80_2_307939309835	AACGGCGACGGGATCGTTTTTTGTGGCGAAAA	Crie-F191; Crie-F192; Crie-F207; Crie-F241; Crie-F243; Crie-F247; Crie-F252; Crie-F257; Crie-F339; Crie-F386; Crie-F392; Crie-F394; Crie-F410; Crie-F445; Crie-F446; Crie-F522; Crie-F87	4				63
Crie-F243	NODE_2_length_526685_cov_80_2_307939309835	CAGGATTGGATTAATGAAGACGGGTACGAAAT	Crie-F191; Crie-F192; Crie-F207; Crie-F241; Crie-F243; Crie-F247; Crie-F252; Crie-F257; Crie-F339; Crie-F386; Crie-F392; Crie-F394; Crie-F410; Crie-F445; Crie-F446; Crie-F522; Crie-F87	4				63
Crie-F243	NODE_2_length_526685_cov_80_2_307939309835	AGATTGCAGAATTATATTTCACGCTGGCAGCA	Crie-F191; Crie-F192; Crie-F207; Crie-F241; Crie-F243; Crie-F247; Crie-F252; Crie-F257; Crie-F339; Crie-F386; Crie-F392; Crie-F394; Crie-F410; Crie-F445; Crie-F446; Crie-F522; Crie-F87	4				63
Crie-F243	NODE_2_length_526685_cov_80_2_307939309835	CTGTTGTTATGCGTTGGATCGTAATAGTTAAC	Crie-F191; Crie-F192; Crie-F241; Crie-F243; Crie-F247; Crie-F252; Crie-F257; Crie-F339; Crie-F386; Crie-F392; Crie-F394; Crie-F410; Crie-F445; Crie-F446; Crie-F522; Crie-F87	4				64
Crie-F243	NODE_2_length_526685_cov_80_2_307939309835	CTTGGCAGGGCTGCGCCGCAATGGCAGCAACA	Crie-F191; Crie-F192; Crie-F241; Crie-F243; Crie-F247; Crie-F252; Crie-F257; Crie-F339; Crie-F386; Crie-F392; Crie-F394; Crie-F410; Crie-F445; Crie-F446; Crie-F522; Crie-F87	4				66
Crie-F243	NODE_2_length_526685_cov_80_2_307939309835	GTCTTATAAATTGGGCTGATAGTGCCGCTGAT	Crie-F191; Crie-F192; Crie-F241; Crie-F243; Crie-F247; Crie-F252; Crie-F257; Crie-F339; Crie-F386; Crie-F392; Crie-F394; Crie-F410; Crie-F445; Crie-F446; Crie-F522; Crie-F87	7				67
Crie-F243	NODE_2_length_526685_cov_80_2_307939309835	TACCTGCCGGGACTGGAGTGCAGGTAACCCCA	Crie-F191; Crie-F192; Crie-F241; Crie-F243; Crie-F247; Crie-F252; Crie-F257; Crie-F339; Crie-F386; Crie-F392; Crie-F394; Crie-F410; Crie-F445; Crie-F446; Crie-F522; Crie-F87	9				65
Crie-F243	NODE_2_length_526685_cov_80_2_307939309835	CGGCCAGCCATTTAAACAGCGCTGCAGCGGGGATAAACCGACAGGGTATATGAGCTTATACGTCATGAACCA	Crie-F191; Crie-F192; Crie-F241; Crie-F243; Crie-F247; Crie-F252; Crie-F257; Crie-F339; Crie-F386; Crie-F392; Crie-F394; Crie-F410; Crie-F445; Crie-F446; Crie-F522; Crie-F87	5				63
Crie-F243	NODE_2_length_526685_cov_80_2_307939309835	TCGTTGGTGGCGTTCGTCACCTGGCTGTCGGT	Crie-F191; Crie-F192; Crie-F241; Crie-F243; Crie-F247; Crie-F252; Crie-F257; Crie-F339; Crie-F386; Crie-F392; Crie-F394; Crie-F410; Crie-F445; Crie-F446; Crie-F522; Crie-F87	5				68
Crie-F243	NODE_2_length_526685_cov_80_2_307939309835	AGGGGCGTTCCGCAGTCGACAAGGGCTGAAAA	Crie-F191; Crie-F192; Crie-F241; Crie-F243; Crie-F247; Crie-F252; Crie-F257; Crie-F339; Crie-F386; Crie-F392; Crie-F394; Crie-F410; Crie-F445; Crie-F446; Crie-F522; Crie-F87					100
Crie-F243	NODE_3_length_444868_cov_83_1_188363188470	TGCTTCAAAGCCGCGCCATTGCTGGGTTTG	Crie-F191; Crie-F192; Crie-F241; Crie-F243; Crie-F392; Crie-F411; Crie-F417; Crie-F444; Crie-F448; Crie-F469; Crie-F506; Crie-F522			1		99
Crie-F244	NODE_3_length_359221_cov_89_1_4956751402	TTTTCAGCCCTTGTCGACTGCGGAACGCCCCT	Crie-F244; Crie-F245; Crie-F254; Crie-F259; Crie-F260; Crie-F261; Crie-F391; Crie-F393; Crie-F396; Crie-F403; Crie-F411; Crie-F417; Crie-F418; Crie-F443; Crie-F444; Crie-F448; Crie-F468; Crie-F469; Crie-F470; Crie-F489; Crie-F503; Crie-F506; Crie-F508; Crie-F509; Crie-F510; Crie-F512; Crie-F81					100
Crie-F244	NODE_3_length_359221_cov_89_1_4956751402	ACCGACAGCCAGGTGACGAACGCCACCAACGA	Crie-F244; Crie-F245; Crie-F254; Crie-F259; Crie-F260; Crie-F261; Crie-F391; Crie-F393; Crie-F396; Crie-F403; Crie-F411; Crie-F417; Crie-F418; Crie-F443; Crie-F444; Crie-F448; Crie-F468; Crie-F469; Crie-F470; Crie-F489; Crie-F503; Crie-F506; Crie-F508; Crie-F509; Crie-F510; Crie-F512; Crie-F81	5				68
Crie-F244	NODE_3_length_359221_cov_89_1_4956751402	TGGTTCATGACGTATAAGCTCATATACCCTGT	Crie-F244; Crie-F245; Crie-F254; Crie-F259; Crie-F260; Crie-F261; Crie-F391; Crie-F393; Crie-F396; Crie-F403; Crie-F411; Crie-F417; Crie-F418; Crie-F443; Crie-F444; Crie-F448; Crie-F468; Crie-F469; Crie-F470; Crie-F489; Crie-F503; Crie-F506; Crie-F508; Crie-F509; Crie-F510; Crie-F512; Crie-F81	5				63
Crie-F244	NODE_3_length_359221_cov_89_1_4956751402	ATGGCTGGCCGCGGTTTATCCCCGCTGGCGCGGGGAACACTGGGGTTACCTGCACTCCAGTCCCGGCAGGTA	Crie-F244; Crie-F245; Crie-F254; Crie-F259; Crie-F260; Crie-F261; Crie-F391; Crie-F393; Crie-F396; Crie-F403; Crie-F411; Crie-F417; Crie-F418; Crie-F443; Crie-F444; Crie-F448; Crie-F468; Crie-F469; Crie-F470; Crie-F489; Crie-F503; Crie-F506; Crie-F508; Crie-F509; Crie-F510; Crie-F512; Crie-F81	10				90
Crie-F244	NODE_3_length_359221_cov_89_1_4956751402	ATCAGCGGCACTATCAGCCCAATTTATAAGAC	Crie-F244; Crie-F245; Crie-F254; Crie-F259; Crie-F260; Crie-F261; Crie-F391; Crie-F393; Crie-F396; Crie-F403; Crie-F411; Crie-F417; Crie-F418; Crie-F443; Crie-F444; Crie-F448; Crie-F468; Crie-F469; Crie-F470; Crie-F489; Crie-F503; Crie-F506; Crie-F508; Crie-F509; Crie-F510; Crie-F512; Crie-F81	7				67
Crie-F244	NODE_3_length_359221_cov_89_1_4956751402	TGTTGCTGCCATTGCGGCGCAGCCCTGCCAAG	Crie-F244; Crie-F245; Crie-F254; Crie-F259; Crie-F260; Crie-F261; Crie-F391; Crie-F393; Crie-F396; Crie-F403; Crie-F411; Crie-F417; Crie-F418; Crie-F443; Crie-F444; Crie-F448; Crie-F468; Crie-F469; Crie-F470; Crie-F489; Crie-F503; Crie-F506; Crie-F508; Crie-F509; Crie-F510; Crie-F512; Crie-F81	4				66
Crie-F244	NODE_3_length_359221_cov_89_1_4956751402	GTTAACTATTACGATCCAACGCATAACAACAG	Crie-F244; Crie-F245; Crie-F254; Crie-F259; Crie-F260; Crie-F261; Crie-F391; Crie-F393; Crie-F396; Crie-F403; Crie-F411; Crie-F417; Crie-F418; Crie-F443; Crie-F444; Crie-F448; Crie-F468; Crie-F469; Crie-F470; Crie-F489; Crie-F503; Crie-F506; Crie-F508; Crie-F509; Crie-F510; Crie-F512; Crie-F81	4				64
Crie-F244	NODE_3_length_359221_cov_89_1_4956751402	TGCTGCCAGCGTGAAATATAATTCTGCAATCT	Crie-F244; Crie-F245; Crie-F254; Crie-F259; Crie-F260; Crie-F261; Crie-F391; Crie-F393; Crie-F396; Crie-F403; Crie-F411; Crie-F417; Crie-F418; Crie-F443; Crie-F444; Crie-F448; Crie-F468; Crie-F469; Crie-F470; Crie-F489; Crie-F503; Crie-F506; Crie-F508; Crie-F509; Crie-F510; Crie-F512; Crie-F81	4				63
Crie-F244	NODE_3_length_359221_cov_89_1_4956751402	ATTTCGTACCCGTCTTCATTAATCCAATCCTG	Crie-F244; Crie-F245; Crie-F254; Crie-F259; Crie-F260; Crie-F261; Crie-F391; Crie-F393; Crie-F396; Crie-F403; Crie-F411; Crie-F417; Crie-F418; Crie-F443; Crie-F444; Crie-F448; Crie-F468; Crie-F469; Crie-F470; Crie-F489; Crie-F503; Crie-F506; Crie-F508; Crie-F509; Crie-F510; Crie-F512; Crie-F81	4				63
Crie-F244	NODE_3_length_359221_cov_89_1_4956751402	TTTTCGCCACAAAAAACGATCCCGTCGCCGTT	Crie-F244; Crie-F245; Crie-F254; Crie-F259; Crie-F260; Crie-F261; Crie-F391; Crie-F393; Crie-F396; Crie-F403; Crie-F411; Crie-F417; Crie-F418; Crie-F443; Crie-F444; Crie-F448; Crie-F468; Crie-F469; Crie-F470; Crie-F489; Crie-F503; Crie-F506; Crie-F508; Crie-F509; Crie-F510; Crie-F512; Crie-F81	4				63
Crie-F244	NODE_3_length_359221_cov_89_1_4956751402	CAACCCCGCCGCCGCCTGTATTTAACAAG	Crie-F244; Crie-F245; Crie-F254; Crie-F259; Crie-F260; Crie-F261; Crie-F391; Crie-F393; Crie-F396; Crie-F403; Crie-F411; Crie-F417; Crie-F418; Crie-F443; Crie-F444; Crie-F448; Crie-F468; Crie-F469; Crie-F470; Crie-F489; Crie-F503; Crie-F506; Crie-F508; Crie-F509; Crie-F510; Crie-F512; Crie-F81	4				64
Crie-F244	NODE_3_length_359221_cov_89_1_4956751402	CGAAACAGGAAACTAAATAAATGAACGAAACG	Crie-F244; Crie-F245; Crie-F254; Crie-F259; Crie-F260; Crie-F261; Crie-F391; Crie-F393; Crie-F396; Crie-F403; Crie-F411; Crie-F417; Crie-F418; Crie-F443; Crie-F444; Crie-F448; Crie-F468; Crie-F469; Crie-F470; Crie-F489; Crie-F503; Crie-F506; Crie-F508; Crie-F509; Crie-F510; Crie-F512; Crie-F81	5				68
Crie-F244	NODE_3_length_359221_cov_89_1_4956751402	GACGGTGGAAATCGCTATTGTCCGCGAGATGT	Crie-F244; Crie-F245; Crie-F254; Crie-F259; Crie-F260; Crie-F261; Crie-F391; Crie-F393; Crie-F396; Crie-F403; Crie-F411; Crie-F417; Crie-F418; Crie-F443; Crie-F444; Crie-F448; Crie-F469; Crie-F470; Crie-F489; Crie-F503; Crie-F506; Crie-F508; Crie-F509; Crie-F510; Crie-F512; Crie-F81	4				61
Crie-F244	NODE_3_length_359221_cov_89_1_4956751402	ACGATCCATTTTTTCAGGTCGAATAAAACGCC	Crie-F244; Crie-F245; Crie-F254; Crie-F259; Crie-F260; Crie-F261; Crie-F391; Crie-F393; Crie-F396; Crie-F403; Crie-F411; Crie-F417; Crie-F418; Crie-F443; Crie-F444; Crie-F448; Crie-F468; Crie-F469; Crie-F470; Crie-F489; Crie-F503; Crie-F506; Crie-F508; Crie-F509; Crie-F510; Crie-F512; Crie-F81	4				66
Crie-F244	NODE_3_length_359221_cov_89_1_4956751402	GCACCGCCACCGGTGCGGCTGGCCGTCTCCTG	Crie-F244; Crie-F245; Crie-F254; Crie-F259; Crie-F260; Crie-F261; Crie-F391; Crie-F393; Crie-F396; Crie-F403; Crie-F411; Crie-F417; Crie-F418; Crie-F443; Crie-F444; Crie-F448; Crie-F468; Crie-F469; Crie-F470; Crie-F489; Crie-F503; Crie-F506; Crie-F508; Crie-F509; Crie-F510; Crie-F512; Crie-F81	3				64
Crie-F244	NODE_3_length_359221_cov_89_1_4956751402	ACGCCCGGCACCGTTGCCAGTCCCTGCGCTAC	Crie-F244; Crie-F245; Crie-F254; Crie-F259; Crie-F260; Crie-F261; Crie-F391; Crie-F393; Crie-F396; Crie-F403; Crie-F411; Crie-F417; Crie-F418; Crie-F443; Crie-F444; Crie-F448; Crie-F468; Crie-F469; Crie-F470; Crie-F489; Crie-F503; Crie-F506; Crie-F508; Crie-F509; Crie-F510; Crie-F512; Crie-F81	3				65
Crie-F244	NODE_3_length_359221_cov_89_1_4956751402	GCAGGCGGCCATCTCGACCCCCGGCAATAGAG	Crie-F244; Crie-F245; Crie-F254; Crie-F260; Crie-F261; Crie-F391; Crie-F393; Crie-F396; Crie-F403; Crie-F411; Crie-F417; Crie-F418; Crie-F444; Crie-F448; Crie-F468; Crie-F469; Crie-F470; Crie-F489; Crie-F503; Crie-F506; Crie-F508; Crie-F509; Crie-F510; Crie-F512; Crie-F81	3				63
Crie-F244	NODE_3_length_359221_cov_89_1_4956751402	ACGGCGGTGAAAACTCGGGCAAAACGGCATTG	Crie-F244; Crie-F245; Crie-F254; Crie-F259; Crie-F260; Crie-F261; Crie-F391; Crie-F393; Crie-F396; Crie-F403; Crie-F411; Crie-F418; Crie-F443; Crie-F444; Crie-F448; Crie-F469; Crie-F470; Crie-F489; Crie-F503; Crie-F506; Crie-F508; Crie-F509; Crie-F510; Crie-F512; Crie-F81	2				63
Crie-F244	NODE_3_length_359221_cov_89_1_4956751402	GCTCACGCGGCCTTTTTATTTTGCTACTGTAT	Crie-F244; Crie-F245; Crie-F254; Crie-F259; Crie-F260; Crie-F261; Crie-F391; Crie-F393; Crie-F396; Crie-F403; Crie-F411; Crie-F418; Crie-F443; Crie-F444; Crie-F448; Crie-F469; Crie-F470; Crie-F489; Crie-F503; Crie-F506; Crie-F508; Crie-F509; Crie-F510; Crie-F512; Crie-F81	2				65
Crie-F244	NODE_3_length_359221_cov_89_1_4956751402	AGATTTCACAGGTACGCATCGAGTAATTTATG	Crie-F244; Crie-F245; Crie-F254; Crie-F259; Crie-F260; Crie-F261; Crie-F391; Crie-F393; Crie-F396; Crie-F403; Crie-F411; Crie-F417; Crie-F418; Crie-F443; Crie-F444; Crie-F448; Crie-F469; Crie-F470; Crie-F489; Crie-F503; Crie-F506; Crie-F508; Crie-F509; Crie-F510; Crie-F512; Crie-F81	2				63
Crie-F244	NODE_3_length_359221_cov_89_1_4956751402	GATTTTGTTCGCTACGTCGCCAGCCATGCCAA	Crie-F244; Crie-F245; Crie-F254; Crie-F259; Crie-F260; Crie-F261; Crie-F391; Crie-F393; Crie-F396; Crie-F403; Crie-F411; Crie-F417; Crie-F418; Crie-F443; Crie-F444; Crie-F448; Crie-F469; Crie-F470; Crie-F489; Crie-F503; Crie-F506; Crie-F508; Crie-F509; Crie-F510; Crie-F512; Crie-F81	2				63
Crie-F244	NODE_3_length_359221_cov_89_1_4956751402	TTGGTCATGGTTGAGACAAACGGGCCTGGTAG	Crie-F244; Crie-F245; Crie-F254; Crie-F259; Crie-F260; Crie-F261; Crie-F391; Crie-F393; Crie-F396; Crie-F403; Crie-F411; Crie-F417; Crie-F443; Crie-F444; Crie-F448; Crie-F469; Crie-F470; Crie-F489; Crie-F503; Crie-F506; Crie-F508; Crie-F509; Crie-F510; Crie-F512; Crie-F81	5				72
Crie-F244	NODE_3_length_359221_cov_89_1_4956751402	TCGCCTTCAGGAAGAAACCTACATCGAACACG	Crie-F244; Crie-F245; Crie-F254; Crie-F259; Crie-F260; Crie-F261; Crie-F391; Crie-F393; Crie-F396; Crie-F403; Crie-F411; Crie-F417; Crie-F418; Crie-F443; Crie-F444; Crie-F448; Crie-F469; Crie-F470; Crie-F489; Crie-F503; Crie-F506; Crie-F508; Crie-F509; Crie-F510; Crie-F512; Crie-F81	2				65
Crie-F244	NODE_3_length_359221_cov_89_1_4956751402	CTGCAATTCGCGTTCTCTGGCCTGTTTCGCCA	Crie-F244; Crie-F245; Crie-F254; Crie-F259; Crie-F260; Crie-F261; Crie-F391; Crie-F393; Crie-F396; Crie-F403; Crie-F411; Crie-F417; Crie-F418; Crie-F443; Crie-F444; Crie-F448; Crie-F469; Crie-F470; Crie-F489; Crie-F503; Crie-F506; Crie-F508; Crie-F509; Crie-F510; Crie-F512; Crie-F81	4				62
Crie-F244	NODE_3_length_359221_cov_89_1_4956751402	GCTGACATGGAAACCGTCGCCGGCAATTGGGC	Crie-F244; Crie-F245; Crie-F254; Crie-F259; Crie-F260; Crie-F261; Crie-F391; Crie-F393; Crie-F396; Crie-F403; Crie-F411; Crie-F417; Crie-F418; Crie-F443; Crie-F444; Crie-F448; Crie-F469; Crie-F470; Crie-F489; Crie-F503; Crie-F506; Crie-F508; Crie-F509; Crie-F510; Crie-F512; Crie-F81	3				64
Crie-F244	NODE_3_length_359221_cov_89_1_4956751402	GCGGAGAATTATATATCGGAATGTTACAGGAAA	Crie-F244; Crie-F245; Crie-F254; Crie-F259; Crie-F260; Crie-F261; Crie-F391; Crie-F393; Crie-F396; Crie-F403; Crie-F411; Crie-F417; Crie-F418; Crie-F443; Crie-F444; Crie-F448; Crie-F469; Crie-F470; Crie-F489; Crie-F503; Crie-F506; Crie-F508; Crie-F509; Crie-F510; Crie-F512; Crie-F81	6				79
Crie-F244	NODE_3_length_359221_cov_89_1_4956751402	GTTAAATACAATTCGCCCGCCATTAAAATCAA	Crie-F244; Crie-F245; Crie-F254; Crie-F259; Crie-F260; Crie-F261; Crie-F391; Crie-F393; Crie-F396; Crie-F403; Crie-F411; Crie-F417; Crie-F418; Crie-F443; Crie-F444; Crie-F448; Crie-F469; Crie-F470; Crie-F489; Crie-F503; Crie-F506; Crie-F508; Crie-F509; Crie-F510; Crie-F512; Crie-F81	3				65
Crie-F244	NODE_3_length_359221_cov_89_1_4956751402	GATGAATTCAGGGGGCCAGTTTTTGTAAAAAT	Crie-F244; Crie-F245; Crie-F254; Crie-F259; Crie-F260; Crie-F261; Crie-F391; Crie-F393; Crie-F396; Crie-F403; Crie-F411; Crie-F417; Crie-F418; Crie-F443; Crie-F444; Crie-F448; Crie-F469; Crie-F470; Crie-F489; Crie-F503; Crie-F506; Crie-F508; Crie-F509; Crie-F510; Crie-F512; Crie-F81	3				66
Crie-F244	NODE_3_length_359221_cov_89_1_4956751402	GGGTTGAGGGGCTTTATATAGTGGTATTCCGC	Crie-F244; Crie-F245; Crie-F254; Crie-F259; Crie-F260; Crie-F261; Crie-F391; Crie-F393; Crie-F396; Crie-F403; Crie-F411; Crie-F417; Crie-F418; Crie-F443; Crie-F444; Crie-F448; Crie-F468; Crie-F469; Crie-F470; Crie-F489; Crie-F503; Crie-F506; Crie-F508; Crie-F509; Crie-F510; Crie-F512; Crie-F81	2				65
Crie-F244	NODE_3_length_359221_cov_89_2_6768469178	TTGATGAAAGTTCATCTAATAATGATTGTGCT	Crie-F244; Crie-F245; Crie-F254; Crie-F259; Crie-F260; Crie-F261; Crie-F391; Crie-F393; Crie-F396; Crie-F403; Crie-F411; Crie-F417; Crie-F418; Crie-F443; Crie-F444; Crie-F448; Crie-F468; Crie-F469; Crie-F470; Crie-F503; Crie-F506; Crie-F508; Crie-F509; Crie-F510; Crie-F512; Crie-F81	10				91
Crie-F244	NODE_3_length_359221_cov_89_2_6768469178	GCGTATTCTCGCGGCGTTGGCTCCCGATGAGG	Crie-F244; Crie-F245; Crie-F254; Crie-F259; Crie-F260; Crie-F261; Crie-F391; Crie-F393; Crie-F396; Crie-F403; Crie-F411; Crie-F417; Crie-F418; Crie-F443; Crie-F444; Crie-F448; Crie-F468; Crie-F469; Crie-F470; Crie-F503; Crie-F506; Crie-F508; Crie-F509; Crie-F510; Crie-F512; Crie-F81	12				66
Crie-F244	NODE_3_length_359221_cov_89_2_6768469178	ACCACCCTGTCCGACAGTCTGGATAAATATCG	Crie-F244; Crie-F245; Crie-F254; Crie-F259; Crie-F260; Crie-F261; Crie-F391; Crie-F393; Crie-F396; Crie-F403; Crie-F411; Crie-F417; Crie-F418; Crie-F443; Crie-F444; Crie-F448; Crie-F468; Crie-F469; Crie-F470; Crie-F503; Crie-F506; Crie-F508; Crie-F509; Crie-F510; Crie-F512; Crie-F81	8				62
Crie-F244	NODE_3_length_359221_cov_89_2_6768469178	TGGCACAAGTTCTTAAGTGCGATGTTGAATGG	Crie-F244; Crie-F245; Crie-F254; Crie-F259; Crie-F260; Crie-F261; Crie-F391; Crie-F393; Crie-F396; Crie-F403; Crie-F411; Crie-F417; Crie-F418; Crie-F443; Crie-F444; Crie-F448; Crie-F468; Crie-F469; Crie-F470; Crie-F503; Crie-F506; Crie-F508; Crie-F509; Crie-F510; Crie-F512; Crie-F81	8				61
Crie-F244	NODE_3_length_359221_cov_89_2_6768469178	TTCGTCTTCATCAAAATCCAGCACCGGTTTTA	Crie-F244; Crie-F245; Crie-F254; Crie-F259; Crie-F260; Crie-F261; Crie-F391; Crie-F393; Crie-F403; Crie-F411; Crie-F417; Crie-F418; Crie-F443; Crie-F444; Crie-F448; Crie-F468; Crie-F469; Crie-F470; Crie-F503; Crie-F506; Crie-F508; Crie-F509; Crie-F510; Crie-F512; Crie-F81	8				63
Crie-F244	NODE_3_length_359221_cov_89_2_6768469178	CCAGCGTGGCGGGATTTTGCCGAACAGGGCAT	Crie-F244; Crie-F245; Crie-F254; Crie-F259; Crie-F260; Crie-F261; Crie-F391; Crie-F393; Crie-F403; Crie-F411; Crie-F417; Crie-F418; Crie-F443; Crie-F444; Crie-F448; Crie-F468; Crie-F469; Crie-F470; Crie-F503; Crie-F506; Crie-F508; Crie-F509; Crie-F510; Crie-F512; Crie-F81	6				62
Crie-F244	NODE_3_length_359221_cov_89_2_6768469178	CAGCGCCTGACGAGTGCTGAAAATGACCTCGT	Crie-F244; Crie-F245; Crie-F254; Crie-F259; Crie-F260; Crie-F261; Crie-F391; Crie-F393; Crie-F403; Crie-F411; Crie-F417; Crie-F418; Crie-F443; Crie-F444; Crie-F448; Crie-F468; Crie-F469; Crie-F470; Crie-F503; Crie-F506; Crie-F508; Crie-F509; Crie-F510; Crie-F512; Crie-F81	7				62
Crie-F244	NODE_3_length_359221_cov_89_2_6768469178	TTTTCACGTAGCGCACGATTCGGGGATATAGC	Crie-F244; Crie-F245; Crie-F254; Crie-F259; Crie-F260; Crie-F261; Crie-F391; Crie-F393; Crie-F403; Crie-F411; Crie-F417; Crie-F418; Crie-F443; Crie-F444; Crie-F448; Crie-F468; Crie-F469; Crie-F470; Crie-F503; Crie-F506; Crie-F508; Crie-F509; Crie-F510; Crie-F512; Crie-F81	7				62
Crie-F244	NODE_3_length_359221_cov_89_2_6768469178	ACAAAATCCTTGCATTCCAGACGCTGAATTTCG	Crie-F244; Crie-F245; Crie-F254; Crie-F259; Crie-F260; Crie-F261; Crie-F391; Crie-F393; Crie-F403; Crie-F411; Crie-F417; Crie-F418; Crie-F443; Crie-F444; Crie-F448; Crie-F468; Crie-F469; Crie-F470; Crie-F503; Crie-F506; Crie-F508; Crie-F509; Crie-F510; Crie-F512; Crie-F81	7				61
Crie-F244	NODE_3_length_359221_cov_89_2_6768469178	TCCGTTGTGATAACTTCCCACATTGATGATCC	Crie-F244; Crie-F245; Crie-F254; Crie-F259; Crie-F260; Crie-F261; Crie-F391; Crie-F393; Crie-F403; Crie-F411; Crie-F417; Crie-F418; Crie-F443; Crie-F444; Crie-F448; Crie-F468; Crie-F469; Crie-F470; Crie-F503; Crie-F506; Crie-F508; Crie-F509; Crie-F510; Crie-F512; Crie-F81	7				62
Crie-F244	NODE_3_length_359221_cov_89_2_6768469178	TGCGTCCCGGTCTAAATATTCACCCTCGGCGT	Crie-F244; Crie-F245; Crie-F254; Crie-F259; Crie-F260; Crie-F261; Crie-F391; Crie-F393; Crie-F396; Crie-F403; Crie-F411; Crie-F417; Crie-F418; Crie-F443; Crie-F444; Crie-F448; Crie-F468; Crie-F469; Crie-F470; Crie-F503; Crie-F506; Crie-F508; Crie-F509; Crie-F510; Crie-F512; Crie-F81	7				63
Crie-F244	NODE_3_length_359221_cov_89_2_6768469178	CAAAAGCGAGGTTTCCAGCGAGCTAAAACCGG	Crie-F244; Crie-F245; Crie-F254; Crie-F259; Crie-F260; Crie-F261; Crie-F391; Crie-F393; Crie-F396; Crie-F403; Crie-F411; Crie-F417; Crie-F418; Crie-F443; Crie-F444; Crie-F448; Crie-F468; Crie-F469; Crie-F470; Crie-F503; Crie-F506; Crie-F508; Crie-F509; Crie-F510; Crie-F512; Crie-F81	6				62
Crie-F244	NODE_3_length_359221_cov_89_2_6768469178	AAGTGGCCCTTCGATCCAGTTTGATGAAAGTT	Crie-F244; Crie-F245; Crie-F254; Crie-F259; Crie-F260; Crie-F261; Crie-F391; Crie-F393; Crie-F396; Crie-F403; Crie-F411; Crie-F417; Crie-F418; Crie-F443; Crie-F444; Crie-F448; Crie-F468; Crie-F469; Crie-F470; Crie-F503; Crie-F506; Crie-F508; Crie-F509; Crie-F510; Crie-F512; Crie-F81	7				62
Crie-F244	NODE_3_length_359221_cov_89_2_6768469178	TGCGTCTTTTTCCCGCTGGAGTTGAATATTCT	Crie-F244; Crie-F245; Crie-F254; Crie-F259; Crie-F260; Crie-F261; Crie-F391; Crie-F393; Crie-F396; Crie-F403; Crie-F411; Crie-F417; Crie-F418; Crie-F443; Crie-F444; Crie-F468; Crie-F469; Crie-F470; Crie-F503; Crie-F506; Crie-F508; Crie-F509; Crie-F510; Crie-F512; Crie-F81	1		1		99
Crie-F244	NODE_3_length_359221_cov_89_2_6768469178	ATGTCGGCATTATCGGACGCGATCTCTGTTTC	Crie-F244; Crie-F245; Crie-F254; Crie-F259; Crie-F260; Crie-F261; Crie-F391; Crie-F393; Crie-F396; Crie-F403; Crie-F411; Crie-F417; Crie-F418; Crie-F443; Crie-F444; Crie-F468; Crie-F469; Crie-F470; Crie-F503; Crie-F506; Crie-F508; Crie-F509; Crie-F510; Crie-F512; Crie-F81	7				63
Crie-F244	NODE_3_length_359221_cov_89_2_6768469178	GCCCGCCCACGGCGATCAGAATCAATCCACGC	Crie-F244; Crie-F245; Crie-F254; Crie-F259; Crie-F260; Crie-F261; Crie-F391; Crie-F393; Crie-F396; Crie-F403; Crie-F411; Crie-F417; Crie-F418; Crie-F443; Crie-F444; Crie-F468; Crie-F469; Crie-F470; Crie-F503; Crie-F506; Crie-F508; Crie-F509; Crie-F510; Crie-F512; Crie-F81	7				62
Crie-F244	NODE_3_length_359221_cov_89_2_6768469178	CCAACCACCTCAACCTCCAGGCGGTCGATCTG	Crie-F244; Crie-F245; Crie-F254; Crie-F259; Crie-F260; Crie-F261; Crie-F391; Crie-F393; Crie-F396; Crie-F403; Crie-F411; Crie-F417; Crie-F418; Crie-F443; Crie-F444; Crie-F468; Crie-F469; Crie-F470; Crie-F503; Crie-F506; Crie-F508; Crie-F509; Crie-F510; Crie-F512; Crie-F81	7				62
Crie-F244	NODE_3_length_359221_cov_89_2_6768469178	TAAGGGCGTGCGCACTCAGCTCGTATTGGACG	Crie-F244; Crie-F245; Crie-F254; Crie-F259; Crie-F260; Crie-F261; Crie-F391; Crie-F393; Crie-F396; Crie-F403; Crie-F411; Crie-F417; Crie-F418; Crie-F443; Crie-F444; Crie-F468; Crie-F469; Crie-F470; Crie-F503; Crie-F506; Crie-F508; Crie-F509; Crie-F510; Crie-F512; Crie-F81	8				62
Crie-F244	NODE_3_length_359221_cov_89_2_6768469178	TGATGCTGGCCAACAGGAGCGCCCGCGGGAGC	Crie-F244; Crie-F245; Crie-F254; Crie-F259; Crie-F260; Crie-F261; Crie-F391; Crie-F393; Crie-F396; Crie-F403; Crie-F411; Crie-F417; Crie-F418; Crie-F443; Crie-F444; Crie-F448; Crie-F468; Crie-F469; Crie-F470; Crie-F503; Crie-F506; Crie-F508; Crie-F509; Crie-F510; Crie-F512; Crie-F81	8				64
Crie-F244	NODE_3_length_359221_cov_89_2_6768469178	TTAATAACGTGGTCGATTTTGTTCAGGCGGGA	Crie-F244; Crie-F245; Crie-F254; Crie-F259; Crie-F260; Crie-F261; Crie-F391; Crie-F393; Crie-F396; Crie-F403; Crie-F411; Crie-F417; Crie-F418; Crie-F443; Crie-F444; Crie-F448; Crie-F468; Crie-F469; Crie-F470; Crie-F503; Crie-F506; Crie-F508; Crie-F509; Crie-F510; Crie-F512; Crie-F81	8		3		65
Crie-F244	NODE_3_length_359221_cov_89_2_6768469178	ATCAGCCCCTTCGGAAATAGCAATATTTCAGC	Crie-F244; Crie-F245; Crie-F254; Crie-F259; Crie-F260; Crie-F261; Crie-F391; Crie-F393; Crie-F396; Crie-F403; Crie-F411; Crie-F417; Crie-F418; Crie-F443; Crie-F444; Crie-F448; Crie-F468; Crie-F469; Crie-F470; Crie-F503; Crie-F506; Crie-F508; Crie-F509; Crie-F510; Crie-F512; Crie-F81	8				65
Crie-F244	NODE_3_length_359221_cov_89_2_6768469178	GCCAGCGGCGCAGGGTTCGCGTCAATGCTGGA	Crie-F244; Crie-F245; Crie-F254; Crie-F259; Crie-F260; Crie-F261; Crie-F391; Crie-F393; Crie-F396; Crie-F403; Crie-F411; Crie-F417; Crie-F418; Crie-F443; Crie-F444; Crie-F448; Crie-F468; Crie-F469; Crie-F470; Crie-F503; Crie-F506; Crie-F508; Crie-F509; Crie-F510; Crie-F512; Crie-F81	8				63
Crie-F244	NODE_3_length_359221_cov_89_2_6768469178	GGTTTGCCGACGGGGGTTATCTGATATTTGAT	Crie-F244; Crie-F245; Crie-F247; Crie-F254; Crie-F259; Crie-F260; Crie-F261; Crie-F391; Crie-F393; Crie-F396; Crie-F403; Crie-F411; Crie-F417; Crie-F418; Crie-F443; Crie-F444; Crie-F448; Crie-F468; Crie-F469; Crie-F470; Crie-F503; Crie-F506; Crie-F508; Crie-F509; Crie-F510; Crie-F512; Crie-F81	8				64
Crie-F244	NODE_3_length_359221_cov_89_2_6768469178	GCACGGACACTCCGGTAAAGCGCTGGTGTACGA	Crie-F244; Crie-F245; Crie-F247; Crie-F254; Crie-F259; Crie-F260; Crie-F261; Crie-F391; Crie-F393; Crie-F396; Crie-F403; Crie-F411; Crie-F417; Crie-F418; Crie-F443; Crie-F444; Crie-F448; Crie-F468; Crie-F469; Crie-F470; Crie-F503; Crie-F506; Crie-F508; Crie-F509; Crie-F510; Crie-F512; Crie-F81	8				66
Crie-F244	NODE_4_length_271058_cov_82_1_8264582751	AACAACAAACCCAGCAATGGCGCGGCTTTGAAGCA	Crie-F207; Crie-F244; Crie-F245; Crie-F247; Crie-F252; Crie-F259; Crie-F261; Crie-F339; Crie-F386; Crie-F391; Crie-F394; Crie-F396; Crie-F410; Crie-F443; Crie-F445; Crie-F446; Crie-F468; Crie-F503; Crie-F512; Crie-F81					67
Crie-F245	NODE_2_length_470850_cov_105_1_161019162915	TTTTCAGCCCTTGTCGACTGCGGAACGCCCCT	Crie-F244; Crie-F245; Crie-F254; Crie-F259; Crie-F260; Crie-F261; Crie-F391; Crie-F393; Crie-F396; Crie-F403; Crie-F411; Crie-F417; Crie-F418; Crie-F443; Crie-F444; Crie-F448; Crie-F468; Crie-F469; Crie-F470; Crie-F489; Crie-F503; Crie-F506; Crie-F508; Crie-F509; Crie-F510; Crie-F512; Crie-F81					100
Crie-F245	NODE_2_length_470850_cov_105_1_161019162915	ACCGACAGCCAGGTGACGAACGCCACCAACGA	Crie-F244; Crie-F245; Crie-F254; Crie-F259; Crie-F260; Crie-F261; Crie-F391; Crie-F393; Crie-F396; Crie-F403; Crie-F411; Crie-F417; Crie-F418; Crie-F443; Crie-F444; Crie-F448; Crie-F468; Crie-F469; Crie-F470; Crie-F489; Crie-F503; Crie-F506; Crie-F508; Crie-F509; Crie-F510; Crie-F512; Crie-F81	5				68
Crie-F245	NODE_2_length_470850_cov_105_1_161019162915	TGGTTCATGACGTATAAGCTCATATACCCTGT	Crie-F244; Crie-F245; Crie-F254; Crie-F259; Crie-F260; Crie-F261; Crie-F391; Crie-F393; Crie-F396; Crie-F403; Crie-F411; Crie-F417; Crie-F418; Crie-F443; Crie-F444; Crie-F448; Crie-F468; Crie-F469; Crie-F470; Crie-F489; Crie-F503; Crie-F506; Crie-F508; Crie-F509; Crie-F510; Crie-F512; Crie-F81	5				63
Crie-F245	NODE_2_length_470850_cov_105_1_161019162915	ATGGCTGGCCGCGGTTTATCCCCGCTGGCGCGGGGAACACTGGGGTTACCTGCACTCCAGTCCCGGCAGGTA	Crie-F244; Crie-F245; Crie-F254; Crie-F259; Crie-F260; Crie-F261; Crie-F391; Crie-F393; Crie-F396; Crie-F403; Crie-F411; Crie-F417; Crie-F418; Crie-F443; Crie-F444; Crie-F448; Crie-F468; Crie-F469; Crie-F470; Crie-F489; Crie-F503; Crie-F506; Crie-F508; Crie-F509; Crie-F510; Crie-F512; Crie-F81	10				90
Crie-F245	NODE_2_length_470850_cov_105_1_161019162915	ATCAGCGGCACTATCAGCCCAATTTATAAGAC	Crie-F244; Crie-F245; Crie-F254; Crie-F259; Crie-F260; Crie-F261; Crie-F391; Crie-F393; Crie-F396; Crie-F403; Crie-F411; Crie-F417; Crie-F418; Crie-F443; Crie-F444; Crie-F448; Crie-F468; Crie-F469; Crie-F470; Crie-F489; Crie-F503; Crie-F506; Crie-F508; Crie-F509; Crie-F510; Crie-F512; Crie-F81	7				67
Crie-F245	NODE_2_length_470850_cov_105_1_161019162915	TGTTGCTGCCATTGCGGCGCAGCCCTGCCAAG	Crie-F244; Crie-F245; Crie-F254; Crie-F259; Crie-F260; Crie-F261; Crie-F391; Crie-F393; Crie-F396; Crie-F403; Crie-F411; Crie-F417; Crie-F418; Crie-F443; Crie-F444; Crie-F448; Crie-F468; Crie-F469; Crie-F470; Crie-F489; Crie-F503; Crie-F506; Crie-F508; Crie-F509; Crie-F510; Crie-F512; Crie-F81	4				66
Crie-F245	NODE_2_length_470850_cov_105_1_161019162915	GTTAACTATTACGATCCAACGCATAACAACAG	Crie-F244; Crie-F245; Crie-F254; Crie-F259; Crie-F260; Crie-F261; Crie-F391; Crie-F393; Crie-F396; Crie-F403; Crie-F411; Crie-F417; Crie-F418; Crie-F443; Crie-F444; Crie-F448; Crie-F468; Crie-F469; Crie-F470; Crie-F489; Crie-F503; Crie-F506; Crie-F508; Crie-F509; Crie-F510; Crie-F512; Crie-F81	4				64
Crie-F245	NODE_2_length_470850_cov_105_1_161019162915	TGCTGCCAGCGTGAAATATAATTCTGCAATCT	Crie-F244; Crie-F245; Crie-F254; Crie-F259; Crie-F260; Crie-F261; Crie-F391; Crie-F393; Crie-F396; Crie-F403; Crie-F411; Crie-F417; Crie-F418; Crie-F443; Crie-F444; Crie-F448; Crie-F468; Crie-F469; Crie-F470; Crie-F489; Crie-F503; Crie-F506; Crie-F508; Crie-F509; Crie-F510; Crie-F512; Crie-F81	4				63
Crie-F245	NODE_2_length_470850_cov_105_1_161019162915	ATTTCGTACCCGTCTTCATTAATCCAATCCTG	Crie-F244; Crie-F245; Crie-F254; Crie-F259; Crie-F260; Crie-F261; Crie-F391; Crie-F393; Crie-F396; Crie-F403; Crie-F411; Crie-F417; Crie-F418; Crie-F443; Crie-F444; Crie-F448; Crie-F468; Crie-F469; Crie-F470; Crie-F489; Crie-F503; Crie-F506; Crie-F508; Crie-F509; Crie-F510; Crie-F512; Crie-F81	4				63
Crie-F245	NODE_2_length_470850_cov_105_1_161019162915	TTTTCGCCACAAAAAACGATCCCGTCGCCGTT	Crie-F244; Crie-F245; Crie-F254; Crie-F259; Crie-F260; Crie-F261; Crie-F391; Crie-F393; Crie-F396; Crie-F403; Crie-F411; Crie-F417; Crie-F418; Crie-F443; Crie-F444; Crie-F448; Crie-F468; Crie-F469; Crie-F470; Crie-F489; Crie-F503; Crie-F506; Crie-F508; Crie-F509; Crie-F510; Crie-F512; Crie-F81	4				63
Crie-F245	NODE_2_length_470850_cov_105_1_161019162915	CAACCCCGCCGCCGCCTGTATTTAACAAG	Crie-F244; Crie-F245; Crie-F254; Crie-F259; Crie-F260; Crie-F261; Crie-F391; Crie-F393; Crie-F396; Crie-F403; Crie-F411; Crie-F417; Crie-F418; Crie-F443; Crie-F444; Crie-F448; Crie-F468; Crie-F469; Crie-F470; Crie-F489; Crie-F503; Crie-F506; Crie-F508; Crie-F509; Crie-F510; Crie-F512; Crie-F81	4				64
Crie-F245	NODE_2_length_470850_cov_105_1_161019162915	CGAAACAGGAAACTAAATAAATGAACGAAACG	Crie-F244; Crie-F245; Crie-F254; Crie-F259; Crie-F260; Crie-F261; Crie-F391; Crie-F393; Crie-F396; Crie-F403; Crie-F411; Crie-F417; Crie-F418; Crie-F443; Crie-F444; Crie-F448; Crie-F468; Crie-F469; Crie-F470; Crie-F489; Crie-F503; Crie-F506; Crie-F508; Crie-F509; Crie-F510; Crie-F512; Crie-F81	5				68
Crie-F245	NODE_2_length_470850_cov_105_1_161019162915	GACGGTGGAAATCGCTATTGTCCGCGAGATGT	Crie-F244; Crie-F245; Crie-F254; Crie-F259; Crie-F260; Crie-F261; Crie-F391; Crie-F393; Crie-F396; Crie-F403; Crie-F411; Crie-F417; Crie-F418; Crie-F443; Crie-F444; Crie-F448; Crie-F469; Crie-F470; Crie-F489; Crie-F503; Crie-F506; Crie-F508; Crie-F509; Crie-F510; Crie-F512; Crie-F81	4				61
Crie-F245	NODE_2_length_470850_cov_105_1_161019162915	ACGATCCATTTTTTCAGGTCGAATAAAACGCC	Crie-F244; Crie-F245; Crie-F254; Crie-F259; Crie-F260; Crie-F261; Crie-F391; Crie-F393; Crie-F396; Crie-F403; Crie-F411; Crie-F417; Crie-F418; Crie-F443; Crie-F444; Crie-F448; Crie-F468; Crie-F469; Crie-F470; Crie-F489; Crie-F503; Crie-F506; Crie-F508; Crie-F509; Crie-F510; Crie-F512; Crie-F81	4				66
Crie-F245	NODE_2_length_470850_cov_105_1_161019162915	GCACCGCCACCGGTGCGGCTGGCCGTCTCCTG	Crie-F244; Crie-F245; Crie-F254; Crie-F259; Crie-F260; Crie-F261; Crie-F391; Crie-F393; Crie-F396; Crie-F403; Crie-F411; Crie-F417; Crie-F418; Crie-F443; Crie-F444; Crie-F448; Crie-F468; Crie-F469; Crie-F470; Crie-F489; Crie-F503; Crie-F506; Crie-F508; Crie-F509; Crie-F510; Crie-F512; Crie-F81	3				64
Crie-F245	NODE_2_length_470850_cov_105_1_161019162915	ACGCCCGGCACCGTTGCCAGTCCCTGCGCTAC	Crie-F244; Crie-F245; Crie-F254; Crie-F259; Crie-F260; Crie-F261; Crie-F391; Crie-F393; Crie-F396; Crie-F403; Crie-F411; Crie-F417; Crie-F418; Crie-F443; Crie-F444; Crie-F448; Crie-F468; Crie-F469; Crie-F470; Crie-F489; Crie-F503; Crie-F506; Crie-F508; Crie-F509; Crie-F510; Crie-F512; Crie-F81	3				65
Crie-F245	NODE_2_length_470850_cov_105_1_161019162915	GTCGTTACCATTGCGTCATAGGCGCGGATCAC	Crie-F245; Crie-F254; Crie-F259; Crie-F260; Crie-F391; Crie-F393; Crie-F396; Crie-F403; Crie-F411; Crie-F417; Crie-F418; Crie-F443; Crie-F444; Crie-F448; Crie-F468; Crie-F469; Crie-F470; Crie-F489; Crie-F503; Crie-F506; Crie-F508; Crie-F509; Crie-F510; Crie-F512; Crie-F81	3				63
Crie-F245	NODE_2_length_470850_cov_105_1_161019162915	GCAGGCGGCCATCTCGACCCCCGGCAATAGAG	Crie-F244; Crie-F245; Crie-F254; Crie-F260; Crie-F261; Crie-F391; Crie-F393; Crie-F396; Crie-F403; Crie-F411; Crie-F417; Crie-F418; Crie-F444; Crie-F448; Crie-F468; Crie-F469; Crie-F470; Crie-F489; Crie-F503; Crie-F506; Crie-F508; Crie-F509; Crie-F510; Crie-F512; Crie-F81	3				63
Crie-F245	NODE_2_length_470850_cov_105_1_161019162915	ACGGCGGTGAAAACTCGGGCAAAACGGCATTG	Crie-F244; Crie-F245; Crie-F254; Crie-F259; Crie-F260; Crie-F261; Crie-F391; Crie-F393; Crie-F396; Crie-F403; Crie-F411; Crie-F418; Crie-F443; Crie-F444; Crie-F448; Crie-F469; Crie-F470; Crie-F489; Crie-F503; Crie-F506; Crie-F508; Crie-F509; Crie-F510; Crie-F512; Crie-F81	2				63
Crie-F245	NODE_2_length_470850_cov_105_1_161019162915	GCTCACGCGGCCTTTTTATTTTGCTACTGTAT	Crie-F244; Crie-F245; Crie-F254; Crie-F259; Crie-F260; Crie-F261; Crie-F391; Crie-F393; Crie-F396; Crie-F403; Crie-F411; Crie-F418; Crie-F443; Crie-F444; Crie-F448; Crie-F469; Crie-F470; Crie-F489; Crie-F503; Crie-F506; Crie-F508; Crie-F509; Crie-F510; Crie-F512; Crie-F81	2				65
Crie-F245	NODE_2_length_470850_cov_105_1_161019162915	AGATTTCACAGGTACGCATCGAGTAATTTATG	Crie-F244; Crie-F245; Crie-F254; Crie-F259; Crie-F260; Crie-F261; Crie-F391; Crie-F393; Crie-F396; Crie-F403; Crie-F411; Crie-F417; Crie-F418; Crie-F443; Crie-F444; Crie-F448; Crie-F469; Crie-F470; Crie-F489; Crie-F503; Crie-F506; Crie-F508; Crie-F509; Crie-F510; Crie-F512; Crie-F81	2				63
Crie-F245	NODE_2_length_470850_cov_105_1_161019162915	GATTTTGTTCGCTACGTCGCCAGCCATGCCAA	Crie-F244; Crie-F245; Crie-F254; Crie-F259; Crie-F260; Crie-F261; Crie-F391; Crie-F393; Crie-F396; Crie-F403; Crie-F411; Crie-F417; Crie-F418; Crie-F443; Crie-F444; Crie-F448; Crie-F469; Crie-F470; Crie-F489; Crie-F503; Crie-F506; Crie-F508; Crie-F509; Crie-F510; Crie-F512; Crie-F81	2				63
Crie-F245	NODE_2_length_470850_cov_105_1_161019162915	TTGGTCATGGTTGAGACAAACGGGCCTGGTAG	Crie-F244; Crie-F245; Crie-F254; Crie-F259; Crie-F260; Crie-F261; Crie-F391; Crie-F393; Crie-F396; Crie-F403; Crie-F411; Crie-F417; Crie-F443; Crie-F444; Crie-F448; Crie-F469; Crie-F470; Crie-F489; Crie-F503; Crie-F506; Crie-F508; Crie-F509; Crie-F510; Crie-F512; Crie-F81	5				72
Crie-F245	NODE_2_length_470850_cov_105_1_161019162915	TCGCCTTCAGGAAGAAACCTACATCGAACACG	Crie-F244; Crie-F245; Crie-F254; Crie-F259; Crie-F260; Crie-F261; Crie-F391; Crie-F393; Crie-F396; Crie-F403; Crie-F411; Crie-F417; Crie-F418; Crie-F443; Crie-F444; Crie-F448; Crie-F469; Crie-F470; Crie-F489; Crie-F503; Crie-F506; Crie-F508; Crie-F509; Crie-F510; Crie-F512; Crie-F81	2				65
Crie-F245	NODE_2_length_470850_cov_105_1_161019162915	CTGCAATTCGCGTTCTCTGGCCTGTTTCGCCA	Crie-F244; Crie-F245; Crie-F254; Crie-F259; Crie-F260; Crie-F261; Crie-F391; Crie-F393; Crie-F396; Crie-F403; Crie-F411; Crie-F417; Crie-F418; Crie-F443; Crie-F444; Crie-F448; Crie-F469; Crie-F470; Crie-F489; Crie-F503; Crie-F506; Crie-F508; Crie-F509; Crie-F510; Crie-F512; Crie-F81	4				62
Crie-F245	NODE_2_length_470850_cov_105_1_161019162915	GCTGACATGGAAACCGTCGCCGGCAATTGGGC	Crie-F244; Crie-F245; Crie-F254; Crie-F259; Crie-F260; Crie-F261; Crie-F391; Crie-F393; Crie-F396; Crie-F403; Crie-F411; Crie-F417; Crie-F418; Crie-F443; Crie-F444; Crie-F448; Crie-F469; Crie-F470; Crie-F489; Crie-F503; Crie-F506; Crie-F508; Crie-F509; Crie-F510; Crie-F512; Crie-F81	3				64
Crie-F245	NODE_2_length_470850_cov_105_1_161019162915	GCGGAGAATTATATATCGGAATGTTACAGGAAA	Crie-F244; Crie-F245; Crie-F254; Crie-F259; Crie-F260; Crie-F261; Crie-F391; Crie-F393; Crie-F396; Crie-F403; Crie-F411; Crie-F417; Crie-F418; Crie-F443; Crie-F444; Crie-F448; Crie-F469; Crie-F470; Crie-F489; Crie-F503; Crie-F506; Crie-F508; Crie-F509; Crie-F510; Crie-F512; Crie-F81	6				79
Crie-F245	NODE_2_length_470850_cov_105_1_161019162915	GTTAAATACAATTCGCCCGCCATTAAAATCAA	Crie-F244; Crie-F245; Crie-F254; Crie-F259; Crie-F260; Crie-F261; Crie-F391; Crie-F393; Crie-F396; Crie-F403; Crie-F411; Crie-F417; Crie-F418; Crie-F443; Crie-F444; Crie-F448; Crie-F469; Crie-F470; Crie-F489; Crie-F503; Crie-F506; Crie-F508; Crie-F509; Crie-F510; Crie-F512; Crie-F81	3				65
Crie-F245	NODE_2_length_470850_cov_105_1_161019162915	GATGAATTCAGGGGGCCAGTTTTTGTAAAAAT	Crie-F244; Crie-F245; Crie-F254; Crie-F259; Crie-F260; Crie-F261; Crie-F391; Crie-F393; Crie-F396; Crie-F403; Crie-F411; Crie-F417; Crie-F418; Crie-F443; Crie-F444; Crie-F448; Crie-F469; Crie-F470; Crie-F489; Crie-F503; Crie-F506; Crie-F508; Crie-F509; Crie-F510; Crie-F512; Crie-F81	3				66
Crie-F245	NODE_2_length_470850_cov_105_1_161019162915	GGGTTGAGGGGCTTTATATAGTGGTATTCCGC	Crie-F244; Crie-F245; Crie-F254; Crie-F259; Crie-F260; Crie-F261; Crie-F391; Crie-F393; Crie-F396; Crie-F403; Crie-F411; Crie-F417; Crie-F418; Crie-F443; Crie-F444; Crie-F448; Crie-F468; Crie-F469; Crie-F470; Crie-F489; Crie-F503; Crie-F506; Crie-F508; Crie-F509; Crie-F510; Crie-F512; Crie-F81	2				65
Crie-F245	NODE_2_length_470850_cov_105_2_179197180813	TTGATGAAAGTTCATCTAATAATGATTGTGCT	Crie-F244; Crie-F245; Crie-F254; Crie-F259; Crie-F260; Crie-F261; Crie-F391; Crie-F393; Crie-F396; Crie-F403; Crie-F411; Crie-F417; Crie-F418; Crie-F443; Crie-F444; Crie-F448; Crie-F468; Crie-F469; Crie-F470; Crie-F503; Crie-F506; Crie-F508; Crie-F509; Crie-F510; Crie-F512; Crie-F81	9				91
Crie-F245	NODE_2_length_470850_cov_105_2_179197180813	GCGTATTCTCGCGGCGTTGGCTCCCGATGAGG	Crie-F244; Crie-F245; Crie-F254; Crie-F259; Crie-F260; Crie-F261; Crie-F391; Crie-F393; Crie-F396; Crie-F403; Crie-F411; Crie-F417; Crie-F418; Crie-F443; Crie-F444; Crie-F448; Crie-F468; Crie-F469; Crie-F470; Crie-F503; Crie-F506; Crie-F508; Crie-F509; Crie-F510; Crie-F512; Crie-F81	10				66
Crie-F245	NODE_2_length_470850_cov_105_2_179197180813	ACCACCCTGTCCGACAGTCTGGATAAATATCG	Crie-F244; Crie-F245; Crie-F254; Crie-F259; Crie-F260; Crie-F261; Crie-F391; Crie-F393; Crie-F396; Crie-F403; Crie-F411; Crie-F417; Crie-F418; Crie-F443; Crie-F444; Crie-F448; Crie-F468; Crie-F469; Crie-F470; Crie-F503; Crie-F506; Crie-F508; Crie-F509; Crie-F510; Crie-F512; Crie-F81	8				62
Crie-F245	NODE_2_length_470850_cov_105_2_179197180813	TGGCACAAGTTCTTAAGTGCGATGTTGAATGG	Crie-F244; Crie-F245; Crie-F254; Crie-F259; Crie-F260; Crie-F261; Crie-F391; Crie-F393; Crie-F396; Crie-F403; Crie-F411; Crie-F417; Crie-F418; Crie-F443; Crie-F444; Crie-F448; Crie-F468; Crie-F469; Crie-F470; Crie-F503; Crie-F506; Crie-F508; Crie-F509; Crie-F510; Crie-F512; Crie-F81	8				61
Crie-F245	NODE_2_length_470850_cov_105_2_179197180813	TTCGTCTTCATCAAAATCCAGCACCGGTTTTA	Crie-F244; Crie-F245; Crie-F254; Crie-F259; Crie-F260; Crie-F261; Crie-F391; Crie-F393; Crie-F403; Crie-F411; Crie-F417; Crie-F418; Crie-F443; Crie-F444; Crie-F448; Crie-F468; Crie-F469; Crie-F470; Crie-F503; Crie-F506; Crie-F508; Crie-F509; Crie-F510; Crie-F512; Crie-F81	8				63
Crie-F245	NODE_2_length_470850_cov_105_2_179197180813	CCAGCGTGGCGGGATTTTGCCGAACAGGGCAT	Crie-F244; Crie-F245; Crie-F254; Crie-F259; Crie-F260; Crie-F261; Crie-F391; Crie-F393; Crie-F403; Crie-F411; Crie-F417; Crie-F418; Crie-F443; Crie-F444; Crie-F448; Crie-F468; Crie-F469; Crie-F470; Crie-F503; Crie-F506; Crie-F508; Crie-F509; Crie-F510; Crie-F512; Crie-F81	6				62
Crie-F245	NODE_2_length_470850_cov_105_2_179197180813	CAGCGCCTGACGAGTGCTGAAAATGACCTCGT	Crie-F244; Crie-F245; Crie-F254; Crie-F259; Crie-F260; Crie-F261; Crie-F391; Crie-F393; Crie-F403; Crie-F411; Crie-F417; Crie-F418; Crie-F443; Crie-F444; Crie-F448; Crie-F468; Crie-F469; Crie-F470; Crie-F503; Crie-F506; Crie-F508; Crie-F509; Crie-F510; Crie-F512; Crie-F81	7				62
Crie-F245	NODE_2_length_470850_cov_105_2_179197180813	TTTTCACGTAGCGCACGATTCGGGGATATAGC	Crie-F244; Crie-F245; Crie-F254; Crie-F259; Crie-F260; Crie-F261; Crie-F391; Crie-F393; Crie-F403; Crie-F411; Crie-F417; Crie-F418; Crie-F443; Crie-F444; Crie-F448; Crie-F468; Crie-F469; Crie-F470; Crie-F503; Crie-F506; Crie-F508; Crie-F509; Crie-F510; Crie-F512; Crie-F81	7				62
Crie-F245	NODE_2_length_470850_cov_105_2_179197180813	ACAAAATCCTTGCATTCCAGACGCTGAATTTCG	Crie-F244; Crie-F245; Crie-F254; Crie-F259; Crie-F260; Crie-F261; Crie-F391; Crie-F393; Crie-F403; Crie-F411; Crie-F417; Crie-F418; Crie-F443; Crie-F444; Crie-F448; Crie-F468; Crie-F469; Crie-F470; Crie-F503; Crie-F506; Crie-F508; Crie-F509; Crie-F510; Crie-F512; Crie-F81	7				61
Crie-F245	NODE_2_length_470850_cov_105_2_179197180813	TCCGTTGTGATAACTTCCCACATTGATGATCC	Crie-F244; Crie-F245; Crie-F254; Crie-F259; Crie-F260; Crie-F261; Crie-F391; Crie-F393; Crie-F403; Crie-F411; Crie-F417; Crie-F418; Crie-F443; Crie-F444; Crie-F448; Crie-F468; Crie-F469; Crie-F470; Crie-F503; Crie-F506; Crie-F508; Crie-F509; Crie-F510; Crie-F512; Crie-F81	7				62
Crie-F245	NODE_2_length_470850_cov_105_2_179197180813	TGCGTCCCGGTCTAAATATTCACCCTCGGCGT	Crie-F244; Crie-F245; Crie-F254; Crie-F259; Crie-F260; Crie-F261; Crie-F391; Crie-F393; Crie-F396; Crie-F403; Crie-F411; Crie-F417; Crie-F418; Crie-F443; Crie-F444; Crie-F448; Crie-F468; Crie-F469; Crie-F470; Crie-F503; Crie-F506; Crie-F508; Crie-F509; Crie-F510; Crie-F512; Crie-F81	7				63
Crie-F245	NODE_2_length_470850_cov_105_2_179197180813	CAAAAGCGAGGTTTCCAGCGAGCTAAAACCGG	Crie-F244; Crie-F245; Crie-F254; Crie-F259; Crie-F260; Crie-F261; Crie-F391; Crie-F393; Crie-F396; Crie-F403; Crie-F411; Crie-F417; Crie-F418; Crie-F443; Crie-F444; Crie-F448; Crie-F468; Crie-F469; Crie-F470; Crie-F503; Crie-F506; Crie-F508; Crie-F509; Crie-F510; Crie-F512; Crie-F81	6				62
Crie-F245	NODE_2_length_470850_cov_105_2_179197180813	AAGTGGCCCTTCGATCCAGTTTGATGAAAGTT	Crie-F244; Crie-F245; Crie-F254; Crie-F259; Crie-F260; Crie-F261; Crie-F391; Crie-F393; Crie-F396; Crie-F403; Crie-F411; Crie-F417; Crie-F418; Crie-F443; Crie-F444; Crie-F448; Crie-F468; Crie-F469; Crie-F470; Crie-F503; Crie-F506; Crie-F508; Crie-F509; Crie-F510; Crie-F512; Crie-F81	7				62
Crie-F245	NODE_2_length_470850_cov_105_2_179197180813	TGCGTCTTTTTCCCGCTGGAGTTGAATATTCT	Crie-F244; Crie-F245; Crie-F254; Crie-F259; Crie-F260; Crie-F261; Crie-F391; Crie-F393; Crie-F396; Crie-F403; Crie-F411; Crie-F417; Crie-F418; Crie-F443; Crie-F444; Crie-F468; Crie-F469; Crie-F470; Crie-F503; Crie-F506; Crie-F508; Crie-F509; Crie-F510; Crie-F512; Crie-F81	1		1		98
Crie-F245	NODE_2_length_470850_cov_105_2_179197180813	ATGTCGGCATTATCGGACGCGATCTCTGTTTC	Crie-F244; Crie-F245; Crie-F254; Crie-F259; Crie-F260; Crie-F261; Crie-F391; Crie-F393; Crie-F396; Crie-F403; Crie-F411; Crie-F417; Crie-F418; Crie-F443; Crie-F444; Crie-F468; Crie-F469; Crie-F470; Crie-F503; Crie-F506; Crie-F508; Crie-F509; Crie-F510; Crie-F512; Crie-F81	7				63
Crie-F245	NODE_2_length_470850_cov_105_2_179197180813	GCCCGCCCACGGCGATCAGAATCAATCCACGC	Crie-F244; Crie-F245; Crie-F254; Crie-F259; Crie-F260; Crie-F261; Crie-F391; Crie-F393; Crie-F396; Crie-F403; Crie-F411; Crie-F417; Crie-F418; Crie-F443; Crie-F444; Crie-F468; Crie-F469; Crie-F470; Crie-F503; Crie-F506; Crie-F508; Crie-F509; Crie-F510; Crie-F512; Crie-F81	7				62
Crie-F245	NODE_2_length_470850_cov_105_2_179197180813	CCAACCACCTCAACCTCCAGGCGGTCGATCTG	Crie-F244; Crie-F245; Crie-F254; Crie-F259; Crie-F260; Crie-F261; Crie-F391; Crie-F393; Crie-F396; Crie-F403; Crie-F411; Crie-F417; Crie-F418; Crie-F443; Crie-F444; Crie-F468; Crie-F469; Crie-F470; Crie-F503; Crie-F506; Crie-F508; Crie-F509; Crie-F510; Crie-F512; Crie-F81	7				62
Crie-F245	NODE_2_length_470850_cov_105_2_179197180813	TAAGGGCGTGCGCACTCAGCTCGTATTGGACG	Crie-F244; Crie-F245; Crie-F254; Crie-F259; Crie-F260; Crie-F261; Crie-F391; Crie-F393; Crie-F396; Crie-F403; Crie-F411; Crie-F417; Crie-F418; Crie-F443; Crie-F444; Crie-F468; Crie-F469; Crie-F470; Crie-F503; Crie-F506; Crie-F508; Crie-F509; Crie-F510; Crie-F512; Crie-F81	8				62
Crie-F245	NODE_2_length_470850_cov_105_2_179197180813	TGATGCTGGCCAACAGGAGCGCCCGCGGGAGC	Crie-F244; Crie-F245; Crie-F254; Crie-F259; Crie-F260; Crie-F261; Crie-F391; Crie-F393; Crie-F396; Crie-F403; Crie-F411; Crie-F417; Crie-F418; Crie-F443; Crie-F444; Crie-F448; Crie-F468; Crie-F469; Crie-F470; Crie-F503; Crie-F506; Crie-F508; Crie-F509; Crie-F510; Crie-F512; Crie-F81	8				64
Crie-F245	NODE_2_length_470850_cov_105_2_179197180813	TTAATAACGTGGTCGATTTTGTTCAGGCGGGA	Crie-F244; Crie-F245; Crie-F254; Crie-F259; Crie-F260; Crie-F261; Crie-F391; Crie-F393; Crie-F396; Crie-F403; Crie-F411; Crie-F417; Crie-F418; Crie-F443; Crie-F444; Crie-F448; Crie-F468; Crie-F469; Crie-F470; Crie-F503; Crie-F506; Crie-F508; Crie-F509; Crie-F510; Crie-F512; Crie-F81	8		3		65
Crie-F245	NODE_2_length_470850_cov_105_2_179197180813	ATCAGCCCCTTCGGAAATAGCAATATTTCAGC	Crie-F244; Crie-F245; Crie-F254; Crie-F259; Crie-F260; Crie-F261; Crie-F391; Crie-F393; Crie-F396; Crie-F403; Crie-F411; Crie-F417; Crie-F418; Crie-F443; Crie-F444; Crie-F448; Crie-F468; Crie-F469; Crie-F470; Crie-F503; Crie-F506; Crie-F508; Crie-F509; Crie-F510; Crie-F512; Crie-F81	8				65
Crie-F245	NODE_2_length_470850_cov_105_2_179197180813	GCCAGCGGCGCAGGGTTCGCGTCAATGCTGGA	Crie-F244; Crie-F245; Crie-F254; Crie-F259; Crie-F260; Crie-F261; Crie-F391; Crie-F393; Crie-F396; Crie-F403; Crie-F411; Crie-F417; Crie-F418; Crie-F443; Crie-F444; Crie-F448; Crie-F468; Crie-F469; Crie-F470; Crie-F503; Crie-F506; Crie-F508; Crie-F509; Crie-F510; Crie-F512; Crie-F81	8				63
Crie-F245	NODE_2_length_470850_cov_105_2_179197180813	AGCTGGGAAGATTGGGCGCTTTCAATATCTTC	Crie-F245; Crie-F254; Crie-F391; Crie-F393; Crie-F396; Crie-F403; Crie-F411; Crie-F417; Crie-F444; Crie-F448; Crie-F468; Crie-F469; Crie-F503; Crie-F512; Crie-F81	10				90
Crie-F245	NODE_2_length_470850_cov_105_2_179197180813	TCGCTAAGGGAGTCATTTTTCAGGAATGTGAT	Crie-F245; Crie-F254; Crie-F391; Crie-F393; Crie-F396; Crie-F403; Crie-F411; Crie-F417; Crie-F444; Crie-F448; Crie-F468; Crie-F469; Crie-F503; Crie-F512; Crie-F81	8				63
Crie-F245	NODE_2_length_470850_cov_105_2_179197180813	GGTTTGCCGACGGGGGTTATCTGATATTTGAT	Crie-F244; Crie-F245; Crie-F247; Crie-F254; Crie-F259; Crie-F260; Crie-F261; Crie-F391; Crie-F393; Crie-F396; Crie-F403; Crie-F411; Crie-F417; Crie-F418; Crie-F443; Crie-F444; Crie-F448; Crie-F468; Crie-F469; Crie-F470; Crie-F503; Crie-F506; Crie-F508; Crie-F509; Crie-F510; Crie-F512; Crie-F81	8				64
Crie-F245	NODE_2_length_470850_cov_105_2_179197180813	GCACGGACACTCCGGTAAAGCGCTGGTGTACGA	Crie-F244; Crie-F245; Crie-F247; Crie-F254; Crie-F259; Crie-F260; Crie-F261; Crie-F391; Crie-F393; Crie-F396; Crie-F403; Crie-F411; Crie-F417; Crie-F418; Crie-F443; Crie-F444; Crie-F448; Crie-F468; Crie-F469; Crie-F470; Crie-F503; Crie-F506; Crie-F508; Crie-F509; Crie-F510; Crie-F512; Crie-F81	8				66
Crie-F245	NODE_3_length_444835_cov_98_1_255663255769	AACAACAAACCCAGCAATGGCGCGGCTTTGAAGCA	Crie-F207; Crie-F244; Crie-F245; Crie-F247; Crie-F252; Crie-F259; Crie-F261; Crie-F339; Crie-F386; Crie-F391; Crie-F394; Crie-F396; Crie-F410; Crie-F443; Crie-F445; Crie-F446; Crie-F468; Crie-F503; Crie-F512; Crie-F81					67
Crie-F247	NODE_3_length_428884_cov_67_1_192361193855	TCGTACACCAGCGCTTTACCGGAGTGTCCGTGC	Crie-F191; Crie-F192; Crie-F207; Crie-F241; Crie-F243; Crie-F247; Crie-F252; Crie-F257; Crie-F339; Crie-F386; Crie-F392; Crie-F394; Crie-F410; Crie-F441; Crie-F445; Crie-F446; Crie-F522; Crie-F87	8				66
Crie-F247	NODE_3_length_428884_cov_67_1_192361193855	ATCAAATATCAGATAACCCCCGTCGGCAAACC	Crie-F191; Crie-F192; Crie-F207; Crie-F241; Crie-F243; Crie-F247; Crie-F252; Crie-F257; Crie-F339; Crie-F386; Crie-F392; Crie-F394; Crie-F410; Crie-F441; Crie-F445; Crie-F446; Crie-F522; Crie-F87	8				64
Crie-F247	NODE_3_length_428884_cov_67_1_192361193855	TCCAGCATTGACGCGAACCCTGCGCCGCTGGC	Crie-F191; Crie-F192; Crie-F207; Crie-F241; Crie-F243; Crie-F247; Crie-F252; Crie-F257; Crie-F339; Crie-F386; Crie-F392; Crie-F394; Crie-F410; Crie-F441; Crie-F445; Crie-F446; Crie-F522; Crie-F87	8				63
Crie-F247	NODE_3_length_428884_cov_67_1_192361193855	GCTGAAATATTGCTATTTCCGAAGGGGCTGAT	Crie-F191; Crie-F192; Crie-F207; Crie-F241; Crie-F243; Crie-F247; Crie-F252; Crie-F257; Crie-F339; Crie-F386; Crie-F392; Crie-F394; Crie-F410; Crie-F441; Crie-F445; Crie-F446; Crie-F522; Crie-F87	8				65
Crie-F247	NODE_3_length_428884_cov_67_1_192361193855	TCCCGCCTGAACAAAATCGACCACGTTATTAA	Crie-F191; Crie-F192; Crie-F207; Crie-F241; Crie-F243; Crie-F247; Crie-F252; Crie-F257; Crie-F339; Crie-F386; Crie-F392; Crie-F394; Crie-F410; Crie-F441; Crie-F445; Crie-F446; Crie-F522; Crie-F87	8		3		65
Crie-F247	NODE_3_length_428884_cov_67_1_192361193855	GCTCCCGCGGGCGCTCCTGTTGGCCAGCATCA	Crie-F191; Crie-F192; Crie-F207; Crie-F241; Crie-F243; Crie-F247; Crie-F252; Crie-F257; Crie-F339; Crie-F386; Crie-F392; Crie-F394; Crie-F410; Crie-F441; Crie-F445; Crie-F446; Crie-F522; Crie-F87	8				64
Crie-F247	NODE_3_length_428884_cov_67_1_192361193855	CGTCCAATACGAGCTGAGTGCGCACGCCCTTA	Crie-F191; Crie-F192; Crie-F207; Crie-F241; Crie-F243; Crie-F247; Crie-F252; Crie-F257; Crie-F339; Crie-F386; Crie-F392; Crie-F394; Crie-F410; Crie-F441; Crie-F445; Crie-F446; Crie-F522; Crie-F87	8				62
Crie-F247	NODE_3_length_428884_cov_67_1_192361193855	CAGATCGACCGCCTGGAGGTTGAGGTGGTTGG	Crie-F191; Crie-F192; Crie-F207; Crie-F241; Crie-F243; Crie-F247; Crie-F252; Crie-F257; Crie-F339; Crie-F386; Crie-F392; Crie-F394; Crie-F410; Crie-F441; Crie-F445; Crie-F446; Crie-F522; Crie-F87	7				62
Crie-F247	NODE_3_length_428884_cov_67_1_192361193855	GCGTGGATTGATTCTGATCGCCGTGGGCGGGC	Crie-F191; Crie-F192; Crie-F207; Crie-F241; Crie-F243; Crie-F247; Crie-F252; Crie-F257; Crie-F339; Crie-F386; Crie-F392; Crie-F394; Crie-F410; Crie-F441; Crie-F445; Crie-F446; Crie-F522; Crie-F87	7				62
Crie-F247	NODE_3_length_428884_cov_67_1_192361193855	GAAACAGAGATCGCGTCCGATAATGCCGACAT	Crie-F191; Crie-F192; Crie-F207; Crie-F241; Crie-F243; Crie-F247; Crie-F252; Crie-F257; Crie-F339; Crie-F386; Crie-F392; Crie-F394; Crie-F410; Crie-F441; Crie-F445; Crie-F446; Crie-F522; Crie-F87	7				63
Crie-F247	NODE_3_length_428884_cov_67_1_192361193855	AGAATATTCAACTCCAGCGGGAAAAAGACGCA	Crie-F191; Crie-F192; Crie-F207; Crie-F241; Crie-F243; Crie-F247; Crie-F252; Crie-F257; Crie-F339; Crie-F386; Crie-F392; Crie-F394; Crie-F410; Crie-F441; Crie-F445; Crie-F446; Crie-F522; Crie-F87	1		1		98
Crie-F247	NODE_3_length_428884_cov_67_1_192361193855	AACTTTCATCAAACTGGATCGAAGGGCCACTT	Crie-F191; Crie-F192; Crie-F207; Crie-F241; Crie-F243; Crie-F247; Crie-F252; Crie-F257; Crie-F339; Crie-F386; Crie-F392; Crie-F394; Crie-F410; Crie-F441; Crie-F445; Crie-F446; Crie-F522; Crie-F87	7				62
Crie-F247	NODE_3_length_428884_cov_67_1_192361193855	CCGGTTTTAGCTCGCTGGAAACCTCGCTTTTG	Crie-F191; Crie-F192; Crie-F207; Crie-F241; Crie-F243; Crie-F247; Crie-F252; Crie-F257; Crie-F339; Crie-F386; Crie-F392; Crie-F394; Crie-F410; Crie-F441; Crie-F445; Crie-F446; Crie-F522; Crie-F87	6				62
Crie-F247	NODE_3_length_428884_cov_67_1_192361193855	ACGCCGAGGGTGAATATTTAGACCGGGACGCA	Crie-F191; Crie-F192; Crie-F207; Crie-F241; Crie-F243; Crie-F247; Crie-F252; Crie-F257; Crie-F339; Crie-F386; Crie-F392; Crie-F394; Crie-F410; Crie-F441; Crie-F445; Crie-F446; Crie-F522; Crie-F87	7				63
Crie-F247	NODE_3_length_428884_cov_67_1_192361193855	GGATCATCAATGTGGGAAGTTATCACAACGGA	Crie-F191; Crie-F192; Crie-F207; Crie-F241; Crie-F243; Crie-F247; Crie-F252; Crie-F257; Crie-F339; Crie-F386; Crie-F392; Crie-F394; Crie-F410; Crie-F441; Crie-F445; Crie-F446; Crie-F522; Crie-F87	7				62
Crie-F247	NODE_3_length_428884_cov_67_1_192361193855	CGAAATTCAGCGTCTGGAATGCAAGGATTTTGT	Crie-F191; Crie-F192; Crie-F207; Crie-F241; Crie-F243; Crie-F247; Crie-F252; Crie-F257; Crie-F339; Crie-F386; Crie-F392; Crie-F394; Crie-F410; Crie-F441; Crie-F445; Crie-F446; Crie-F522; Crie-F87	7				61
Crie-F247	NODE_3_length_428884_cov_67_1_192361193855	GCTATATCCCCGAATCGTGCGCTACGTGAAAA	Crie-F191; Crie-F192; Crie-F207; Crie-F241; Crie-F243; Crie-F247; Crie-F252; Crie-F257; Crie-F339; Crie-F386; Crie-F392; Crie-F394; Crie-F410; Crie-F441; Crie-F445; Crie-F446; Crie-F522; Crie-F87	7				62
Crie-F247	NODE_3_length_428884_cov_67_1_192361193855	ACGAGGTCATTTTCAGCACTCGTCAGGCGCTG	Crie-F191; Crie-F192; Crie-F207; Crie-F241; Crie-F243; Crie-F247; Crie-F252; Crie-F257; Crie-F339; Crie-F386; Crie-F392; Crie-F394; Crie-F410; Crie-F441; Crie-F445; Crie-F446; Crie-F522; Crie-F87	7				62
Crie-F247	NODE_3_length_428884_cov_67_1_192361193855	ATGCCCTGTTCGGCAAAATCCCGCCACGCTGG	Crie-F191; Crie-F192; Crie-F207; Crie-F241; Crie-F243; Crie-F247; Crie-F252; Crie-F257; Crie-F339; Crie-F386; Crie-F392; Crie-F394; Crie-F410; Crie-F441; Crie-F445; Crie-F446; Crie-F522; Crie-F87	6				62
Crie-F247	NODE_3_length_428884_cov_67_1_192361193855	TAAAACCGGTGCTGGATTTTGATGAAGACGAA	Crie-F191; Crie-F192; Crie-F207; Crie-F241; Crie-F243; Crie-F247; Crie-F252; Crie-F257; Crie-F339; Crie-F386; Crie-F392; Crie-F394; Crie-F410; Crie-F441; Crie-F445; Crie-F446; Crie-F522; Crie-F87	8				63
Crie-F247	NODE_3_length_428884_cov_67_1_192361193855	CCATTCAACATCGCACTTAAGAACTTGTGCCA	Crie-F191; Crie-F192; Crie-F207; Crie-F241; Crie-F243; Crie-F247; Crie-F252; Crie-F257; Crie-F339; Crie-F386; Crie-F392; Crie-F394; Crie-F410; Crie-F441; Crie-F445; Crie-F446; Crie-F522; Crie-F87	8				61
Crie-F247	NODE_3_length_428884_cov_67_1_192361193855	CGATATTTATCCAGACTGTCGGACAGGGTGGT	Crie-F191; Crie-F192; Crie-F207; Crie-F241; Crie-F243; Crie-F247; Crie-F252; Crie-F257; Crie-F339; Crie-F386; Crie-F392; Crie-F394; Crie-F410; Crie-F441; Crie-F445; Crie-F446; Crie-F522; Crie-F87	8				62
Crie-F247	NODE_3_length_428884_cov_67_1_192361193855	CCTCATCGGGAGCCAACGCCGCGAGAATACGC	Crie-F191; Crie-F192; Crie-F207; Crie-F241; Crie-F243; Crie-F247; Crie-F252; Crie-F257; Crie-F339; Crie-F386; Crie-F392; Crie-F394; Crie-F410; Crie-F441; Crie-F445; Crie-F446; Crie-F522; Crie-F87	10				66
Crie-F247	NODE_3_length_428884_cov_67_1_192361193855	AGCACAATCATTATTAGATGAACTTTCATCAA	Crie-F191; Crie-F192; Crie-F207; Crie-F241; Crie-F243; Crie-F247; Crie-F252; Crie-F257; Crie-F339; Crie-F386; Crie-F392; Crie-F394; Crie-F410; Crie-F441; Crie-F445; Crie-F446; Crie-F522; Crie-F87	9				91
Crie-F247	NODE_3_length_428884_cov_67_2_210137212033	GCGGAATACCACTATATAAAGCCCCTCAACCC	Crie-F191; Crie-F192; Crie-F207; Crie-F241; Crie-F243; Crie-F247; Crie-F252; Crie-F257; Crie-F339; Crie-F386; Crie-F392; Crie-F394; Crie-F410; Crie-F445; Crie-F446; Crie-F522; Crie-F87	2				65
Crie-F247	NODE_3_length_428884_cov_67_2_210137212033	ATTTTTACAAAAACTGGCCCCCTGAATTCATC	Crie-F191; Crie-F192; Crie-F207; Crie-F241; Crie-F243; Crie-F247; Crie-F252; Crie-F257; Crie-F339; Crie-F386; Crie-F392; Crie-F394; Crie-F410; Crie-F445; Crie-F446; Crie-F522; Crie-F87	3				66
Crie-F247	NODE_3_length_428884_cov_67_2_210137212033	TTGATTTTAATGGCGGGCGAATTGTATTTAAC	Crie-F191; Crie-F192; Crie-F207; Crie-F241; Crie-F243; Crie-F247; Crie-F252; Crie-F257; Crie-F339; Crie-F386; Crie-F392; Crie-F394; Crie-F410; Crie-F445; Crie-F446; Crie-F522; Crie-F87	3				65
Crie-F247	NODE_3_length_428884_cov_67_2_210137212033	TTTCCTGTAACATTCCGATATATAATTCTCCGC	Crie-F191; Crie-F192; Crie-F207; Crie-F241; Crie-F243; Crie-F247; Crie-F252; Crie-F257; Crie-F339; Crie-F386; Crie-F392; Crie-F394; Crie-F410; Crie-F445; Crie-F446; Crie-F522; Crie-F87	6				79
Crie-F247	NODE_3_length_428884_cov_67_2_210137212033	GCCCAATTGCCGGCGACGGTTTCCATGTCAGC	Crie-F191; Crie-F192; Crie-F207; Crie-F241; Crie-F243; Crie-F247; Crie-F252; Crie-F257; Crie-F339; Crie-F386; Crie-F392; Crie-F394; Crie-F410; Crie-F445; Crie-F446; Crie-F522; Crie-F87	3				64
Crie-F247	NODE_3_length_428884_cov_67_2_210137212033	TGGCGAAACAGGCCAGAGAACGCGAATTGCAG	Crie-F191; Crie-F192; Crie-F207; Crie-F241; Crie-F243; Crie-F247; Crie-F252; Crie-F257; Crie-F339; Crie-F386; Crie-F392; Crie-F394; Crie-F410; Crie-F445; Crie-F446; Crie-F522; Crie-F87	4				62
Crie-F247	NODE_3_length_428884_cov_67_2_210137212033	CGTGTTCGATGTAGGTTTCTTCCTGAAGGCGA	Crie-F191; Crie-F192; Crie-F207; Crie-F241; Crie-F243; Crie-F247; Crie-F252; Crie-F257; Crie-F339; Crie-F386; Crie-F392; Crie-F394; Crie-F410; Crie-F445; Crie-F446; Crie-F522; Crie-F87	2				65
Crie-F247	NODE_3_length_428884_cov_67_2_210137212033	CTACCAGGCCCGTTTGTCTCAACCATGACCAA	Crie-F191; Crie-F192; Crie-F207; Crie-F241; Crie-F243; Crie-F247; Crie-F252; Crie-F257; Crie-F339; Crie-F386; Crie-F392; Crie-F394; Crie-F410; Crie-F445; Crie-F446; Crie-F522; Crie-F87	5				72
Crie-F247	NODE_3_length_428884_cov_67_2_210137212033	TTGGCATGGCTGGCGACGTAGCGAACAAAATC	Crie-F191; Crie-F192; Crie-F207; Crie-F241; Crie-F243; Crie-F247; Crie-F252; Crie-F257; Crie-F339; Crie-F386; Crie-F392; Crie-F394; Crie-F410; Crie-F445; Crie-F446; Crie-F522; Crie-F87	2				63
Crie-F247	NODE_3_length_428884_cov_67_2_210137212033	CATAAATTACTCGATGCGTACCTGTGAAATCT	Crie-F191; Crie-F192; Crie-F207; Crie-F241; Crie-F243; Crie-F247; Crie-F252; Crie-F257; Crie-F339; Crie-F386; Crie-F392; Crie-F394; Crie-F410; Crie-F445; Crie-F446; Crie-F522; Crie-F87	2				63
Crie-F247	NODE_3_length_428884_cov_67_2_210137212033	ATACAGTAGCAAAATAAAAAGGCCGCGTGAGC	Crie-F191; Crie-F192; Crie-F207; Crie-F241; Crie-F243; Crie-F247; Crie-F252; Crie-F257; Crie-F339; Crie-F386; Crie-F392; Crie-F394; Crie-F410; Crie-F445; Crie-F446; Crie-F522; Crie-F87	2				65
Crie-F247	NODE_3_length_428884_cov_67_2_210137212033	CAATGCCGTTTTGCCCGAGTTTTCACCGCCGT	Crie-F191; Crie-F192; Crie-F207; Crie-F241; Crie-F243; Crie-F247; Crie-F252; Crie-F257; Crie-F339; Crie-F386; Crie-F392; Crie-F394; Crie-F410; Crie-F445; Crie-F446; Crie-F522; Crie-F87	2				63
Crie-F247	NODE_3_length_428884_cov_67_2_210137212033	CTCTATTGCCGGGGGTCGAGATGGCCGCCTGC	Crie-F207; Crie-F241; Crie-F243; Crie-F247; Crie-F257; Crie-F386; Crie-F392; Crie-F394; Crie-F410; Crie-F522; Crie-F87	3				63
Crie-F247	NODE_3_length_428884_cov_67_2_210137212033	GTGATCCGCGCCTATGACGCAATGGTAACGAC	Crie-F191; Crie-F192; Crie-F207; Crie-F241; Crie-F243; Crie-F247; Crie-F252; Crie-F257; Crie-F339; Crie-F386; Crie-F392; Crie-F394; Crie-F410; Crie-F445; Crie-F446; Crie-F522; Crie-F87	3				63
Crie-F247	NODE_3_length_428884_cov_67_2_210137212033	GTAGCGCAGGGACTGGCAACGGTGCCGGGCGT	Crie-F191; Crie-F192; Crie-F207; Crie-F241; Crie-F243; Crie-F247; Crie-F252; Crie-F257; Crie-F339; Crie-F386; Crie-F392; Crie-F394; Crie-F410; Crie-F445; Crie-F446; Crie-F522; Crie-F87	3				65
Crie-F247	NODE_3_length_428884_cov_67_2_210137212033	CAGGAGACGGCCAGCCGCACCGGTGGCGGTGC	Crie-F191; Crie-F192; Crie-F207; Crie-F241; Crie-F243; Crie-F247; Crie-F252; Crie-F257; Crie-F339; Crie-F386; Crie-F392; Crie-F394; Crie-F410; Crie-F445; Crie-F446; Crie-F522; Crie-F87	3				64
Crie-F247	NODE_3_length_428884_cov_67_2_210137212033	GGCGTTTTATTCGACCTGAAAAAATGGATCGT	Crie-F191; Crie-F192; Crie-F207; Crie-F241; Crie-F243; Crie-F247; Crie-F252; Crie-F257; Crie-F339; Crie-F386; Crie-F392; Crie-F394; Crie-F410; Crie-F445; Crie-F446; Crie-F522; Crie-F87	4				66
Crie-F247	NODE_3_length_428884_cov_67_2_210137212033	ACATCTCGCGGACAATAGCGATTTCCACCGTC	Crie-F191; Crie-F192; Crie-F207; Crie-F241; Crie-F243; Crie-F247; Crie-F252; Crie-F257; Crie-F339; Crie-F386; Crie-F392; Crie-F394; Crie-F410; Crie-F445; Crie-F446; Crie-F522; Crie-F87	4				61
Crie-F247	NODE_3_length_428884_cov_67_2_210137212033	CGTTTCGTTCATTTATTTAGTTTCCTGTTTCG	Crie-F191; Crie-F192; Crie-F207; Crie-F241; Crie-F243; Crie-F247; Crie-F252; Crie-F257; Crie-F339; Crie-F386; Crie-F392; Crie-F394; Crie-F410; Crie-F445; Crie-F446; Crie-F522; Crie-F87	5				69
Crie-F247	NODE_3_length_428884_cov_67_2_210137212033	CTTGTTAAATACAGGCGGCGGCGGGGTTG	Crie-F191; Crie-F192; Crie-F207; Crie-F241; Crie-F243; Crie-F247; Crie-F252; Crie-F257; Crie-F339; Crie-F386; Crie-F392; Crie-F394; Crie-F410; Crie-F445; Crie-F446; Crie-F522; Crie-F87	4				64
Crie-F247	NODE_3_length_428884_cov_67_2_210137212033	AACGGCGACGGGATCGTTTTTTGTGGCGAAAA	Crie-F191; Crie-F192; Crie-F207; Crie-F241; Crie-F243; Crie-F247; Crie-F252; Crie-F257; Crie-F339; Crie-F386; Crie-F392; Crie-F394; Crie-F410; Crie-F445; Crie-F446; Crie-F522; Crie-F87	4				63
Crie-F247	NODE_3_length_428884_cov_67_2_210137212033	CAGGATTGGATTAATGAAGACGGGTACGAAAT	Crie-F191; Crie-F192; Crie-F207; Crie-F241; Crie-F243; Crie-F247; Crie-F252; Crie-F257; Crie-F339; Crie-F386; Crie-F392; Crie-F394; Crie-F410; Crie-F445; Crie-F446; Crie-F522; Crie-F87	4				63
Crie-F247	NODE_3_length_428884_cov_67_2_210137212033	AGATTGCAGAATTATATTTCACGCTGGCAGCA	Crie-F191; Crie-F192; Crie-F207; Crie-F241; Crie-F243; Crie-F247; Crie-F252; Crie-F257; Crie-F339; Crie-F386; Crie-F392; Crie-F394; Crie-F410; Crie-F445; Crie-F446; Crie-F522; Crie-F87	4				63
Crie-F247	NODE_3_length_428884_cov_67_2_210137212033	CTGTTGTTATGCGTTGGATCGTAATAGTTAAC	Crie-F191; Crie-F192; Crie-F241; Crie-F243; Crie-F247; Crie-F252; Crie-F257; Crie-F339; Crie-F386; Crie-F392; Crie-F394; Crie-F410; Crie-F445; Crie-F446; Crie-F522; Crie-F87	4				64
Crie-F247	NODE_3_length_428884_cov_67_2_210137212033	CTTGGCAGGGCTGCGCCGCAATGGCAGCAACA	Crie-F191; Crie-F192; Crie-F241; Crie-F243; Crie-F247; Crie-F252; Crie-F257; Crie-F339; Crie-F386; Crie-F392; Crie-F394; Crie-F410; Crie-F445; Crie-F446; Crie-F522; Crie-F87	4				66
Crie-F247	NODE_3_length_428884_cov_67_2_210137212033	GTCTTATAAATTGGGCTGATAGTGCCGCTGAT	Crie-F191; Crie-F192; Crie-F241; Crie-F243; Crie-F247; Crie-F252; Crie-F257; Crie-F339; Crie-F386; Crie-F392; Crie-F394; Crie-F410; Crie-F445; Crie-F446; Crie-F522; Crie-F87	7				67
Crie-F247	NODE_3_length_428884_cov_67_2_210137212033	TACCTGCCGGGACTGGAGTGCAGGTAACCCCA	Crie-F191; Crie-F192; Crie-F241; Crie-F243; Crie-F247; Crie-F252; Crie-F257; Crie-F339; Crie-F386; Crie-F392; Crie-F394; Crie-F410; Crie-F445; Crie-F446; Crie-F522; Crie-F87	9				65
Crie-F247	NODE_3_length_428884_cov_67_2_210137212033	CGGCCAGCCATTTAAACAGCGCTGCAGCGGGGATAAACCGACAGGGTATATGAGCTTATACGTCATGAACCA	Crie-F191; Crie-F192; Crie-F241; Crie-F243; Crie-F247; Crie-F252; Crie-F257; Crie-F339; Crie-F386; Crie-F392; Crie-F394; Crie-F410; Crie-F445; Crie-F446; Crie-F522; Crie-F87	5				63
Crie-F247	NODE_3_length_428884_cov_67_2_210137212033	TCGTTGGTGGCGTTCGTCACCTGGCTGTCGGT	Crie-F191; Crie-F192; Crie-F241; Crie-F243; Crie-F247; Crie-F252; Crie-F257; Crie-F339; Crie-F386; Crie-F392; Crie-F394; Crie-F410; Crie-F445; Crie-F446; Crie-F522; Crie-F87	5				68
Crie-F247	NODE_3_length_428884_cov_67_2_210137212033	AGGGGCGTTCCGCAGTCGACAAGGGCTGAAAA	Crie-F191; Crie-F192; Crie-F241; Crie-F243; Crie-F247; Crie-F252; Crie-F257; Crie-F339; Crie-F386; Crie-F392; Crie-F394; Crie-F410; Crie-F445; Crie-F446; Crie-F522; Crie-F87	8				142
Crie-F247	NODE_3_length_428884_cov_67_2_210137212033	GGTTTGCCGACGGGGGTTATCTGATATTTGAT	Crie-F244; Crie-F245; Crie-F247; Crie-F254; Crie-F259; Crie-F260; Crie-F261; Crie-F391; Crie-F393; Crie-F396; Crie-F403; Crie-F411; Crie-F417; Crie-F418; Crie-F443; Crie-F444; Crie-F448; Crie-F468; Crie-F469; Crie-F470; Crie-F503; Crie-F506; Crie-F508; Crie-F509; Crie-F510; Crie-F512; Crie-F81	8				64
Crie-F247	NODE_3_length_428884_cov_67_2_210137212033	GCACGGACACTCCGGTAAAGCGCTGGTGTACGA	Crie-F244; Crie-F245; Crie-F247; Crie-F254; Crie-F259; Crie-F260; Crie-F261; Crie-F391; Crie-F393; Crie-F396; Crie-F403; Crie-F411; Crie-F417; Crie-F418; Crie-F443; Crie-F444; Crie-F448; Crie-F468; Crie-F469; Crie-F470; Crie-F503; Crie-F506; Crie-F508; Crie-F509; Crie-F510; Crie-F512; Crie-F81	8				66
Crie-F247	NODE_3_length_444835_cov_98_1_255663255769	AACAACAAACCCAGCAATGGCGCGGCTTTGAAGCA	Crie-F207; Crie-F244; Crie-F245; Crie-F247; Crie-F252; Crie-F259; Crie-F261; Crie-F339; Crie-F386; Crie-F391; Crie-F394; Crie-F396; Crie-F410; Crie-F443; Crie-F445; Crie-F446; Crie-F468; Crie-F503; Crie-F512; Crie-F81					67
Crie-F252	NODE_2_length_470738_cov_109_1_290048291542	TCGTACACCAGCGCTTTACCGGAGTGTCCGTGC	Crie-F191; Crie-F192; Crie-F207; Crie-F241; Crie-F243; Crie-F247; Crie-F252; Crie-F257; Crie-F339; Crie-F386; Crie-F392; Crie-F394; Crie-F410; Crie-F441; Crie-F445; Crie-F446; Crie-F522; Crie-F87	8				66
Crie-F252	NODE_2_length_470738_cov_109_1_290048291542	ATCAAATATCAGATAACCCCCGTCGGCAAACC	Crie-F191; Crie-F192; Crie-F207; Crie-F241; Crie-F243; Crie-F247; Crie-F252; Crie-F257; Crie-F339; Crie-F386; Crie-F392; Crie-F394; Crie-F410; Crie-F441; Crie-F445; Crie-F446; Crie-F522; Crie-F87	8				64
Crie-F252	NODE_2_length_470738_cov_109_1_290048291542	TCCAGCATTGACGCGAACCCTGCGCCGCTGGC	Crie-F191; Crie-F192; Crie-F207; Crie-F241; Crie-F243; Crie-F247; Crie-F252; Crie-F257; Crie-F339; Crie-F386; Crie-F392; Crie-F394; Crie-F410; Crie-F441; Crie-F445; Crie-F446; Crie-F522; Crie-F87	8				63
Crie-F252	NODE_2_length_470738_cov_109_1_290048291542	GCTGAAATATTGCTATTTCCGAAGGGGCTGAT	Crie-F191; Crie-F192; Crie-F207; Crie-F241; Crie-F243; Crie-F247; Crie-F252; Crie-F257; Crie-F339; Crie-F386; Crie-F392; Crie-F394; Crie-F410; Crie-F441; Crie-F445; Crie-F446; Crie-F522; Crie-F87	8				65
Crie-F252	NODE_2_length_470738_cov_109_1_290048291542	TCCCGCCTGAACAAAATCGACCACGTTATTAA	Crie-F191; Crie-F192; Crie-F207; Crie-F241; Crie-F243; Crie-F247; Crie-F252; Crie-F257; Crie-F339; Crie-F386; Crie-F392; Crie-F394; Crie-F410; Crie-F441; Crie-F445; Crie-F446; Crie-F522; Crie-F87	8		3		65
Crie-F252	NODE_2_length_470738_cov_109_1_290048291542	GCTCCCGCGGGCGCTCCTGTTGGCCAGCATCA	Crie-F191; Crie-F192; Crie-F207; Crie-F241; Crie-F243; Crie-F247; Crie-F252; Crie-F257; Crie-F339; Crie-F386; Crie-F392; Crie-F394; Crie-F410; Crie-F441; Crie-F445; Crie-F446; Crie-F522; Crie-F87	8				64
Crie-F252	NODE_2_length_470738_cov_109_1_290048291542	CGTCCAATACGAGCTGAGTGCGCACGCCCTTA	Crie-F191; Crie-F192; Crie-F207; Crie-F241; Crie-F243; Crie-F247; Crie-F252; Crie-F257; Crie-F339; Crie-F386; Crie-F392; Crie-F394; Crie-F410; Crie-F441; Crie-F445; Crie-F446; Crie-F522; Crie-F87	8				62
Crie-F252	NODE_2_length_470738_cov_109_1_290048291542	CAGATCGACCGCCTGGAGGTTGAGGTGGTTGG	Crie-F191; Crie-F192; Crie-F207; Crie-F241; Crie-F243; Crie-F247; Crie-F252; Crie-F257; Crie-F339; Crie-F386; Crie-F392; Crie-F394; Crie-F410; Crie-F441; Crie-F445; Crie-F446; Crie-F522; Crie-F87	7				62
Crie-F252	NODE_2_length_470738_cov_109_1_290048291542	GCGTGGATTGATTCTGATCGCCGTGGGCGGGC	Crie-F191; Crie-F192; Crie-F207; Crie-F241; Crie-F243; Crie-F247; Crie-F252; Crie-F257; Crie-F339; Crie-F386; Crie-F392; Crie-F394; Crie-F410; Crie-F441; Crie-F445; Crie-F446; Crie-F522; Crie-F87	7				62
Crie-F252	NODE_2_length_470738_cov_109_1_290048291542	GAAACAGAGATCGCGTCCGATAATGCCGACAT	Crie-F191; Crie-F192; Crie-F207; Crie-F241; Crie-F243; Crie-F247; Crie-F252; Crie-F257; Crie-F339; Crie-F386; Crie-F392; Crie-F394; Crie-F410; Crie-F441; Crie-F445; Crie-F446; Crie-F522; Crie-F87	7				63
Crie-F252	NODE_2_length_470738_cov_109_1_290048291542	AGAATATTCAACTCCAGCGGGAAAAAGACGCA	Crie-F191; Crie-F192; Crie-F207; Crie-F241; Crie-F243; Crie-F247; Crie-F252; Crie-F257; Crie-F339; Crie-F386; Crie-F392; Crie-F394; Crie-F410; Crie-F441; Crie-F445; Crie-F446; Crie-F522; Crie-F87	1		1		99
Crie-F252	NODE_2_length_470738_cov_109_1_290048291542	AACTTTCATCAAACTGGATCGAAGGGCCACTT	Crie-F191; Crie-F192; Crie-F207; Crie-F241; Crie-F243; Crie-F247; Crie-F252; Crie-F257; Crie-F339; Crie-F386; Crie-F392; Crie-F394; Crie-F410; Crie-F441; Crie-F445; Crie-F446; Crie-F522; Crie-F87	7				62
Crie-F252	NODE_2_length_470738_cov_109_1_290048291542	CCGGTTTTAGCTCGCTGGAAACCTCGCTTTTG	Crie-F191; Crie-F192; Crie-F207; Crie-F241; Crie-F243; Crie-F247; Crie-F252; Crie-F257; Crie-F339; Crie-F386; Crie-F392; Crie-F394; Crie-F410; Crie-F441; Crie-F445; Crie-F446; Crie-F522; Crie-F87	6				62
Crie-F252	NODE_2_length_470738_cov_109_1_290048291542	ACGCCGAGGGTGAATATTTAGACCGGGACGCA	Crie-F191; Crie-F192; Crie-F207; Crie-F241; Crie-F243; Crie-F247; Crie-F252; Crie-F257; Crie-F339; Crie-F386; Crie-F392; Crie-F394; Crie-F410; Crie-F441; Crie-F445; Crie-F446; Crie-F522; Crie-F87	7				63
Crie-F252	NODE_2_length_470738_cov_109_1_290048291542	GGATCATCAATGTGGGAAGTTATCACAACGGA	Crie-F191; Crie-F192; Crie-F207; Crie-F241; Crie-F243; Crie-F247; Crie-F252; Crie-F257; Crie-F339; Crie-F386; Crie-F392; Crie-F394; Crie-F410; Crie-F441; Crie-F445; Crie-F446; Crie-F522; Crie-F87	7				62
Crie-F252	NODE_2_length_470738_cov_109_1_290048291542	CGAAATTCAGCGTCTGGAATGCAAGGATTTTGT	Crie-F191; Crie-F192; Crie-F207; Crie-F241; Crie-F243; Crie-F247; Crie-F252; Crie-F257; Crie-F339; Crie-F386; Crie-F392; Crie-F394; Crie-F410; Crie-F441; Crie-F445; Crie-F446; Crie-F522; Crie-F87	7				61
Crie-F252	NODE_2_length_470738_cov_109_1_290048291542	GCTATATCCCCGAATCGTGCGCTACGTGAAAA	Crie-F191; Crie-F192; Crie-F207; Crie-F241; Crie-F243; Crie-F247; Crie-F252; Crie-F257; Crie-F339; Crie-F386; Crie-F392; Crie-F394; Crie-F410; Crie-F441; Crie-F445; Crie-F446; Crie-F522; Crie-F87	7				62
Crie-F252	NODE_2_length_470738_cov_109_1_290048291542	ACGAGGTCATTTTCAGCACTCGTCAGGCGCTG	Crie-F191; Crie-F192; Crie-F207; Crie-F241; Crie-F243; Crie-F247; Crie-F252; Crie-F257; Crie-F339; Crie-F386; Crie-F392; Crie-F394; Crie-F410; Crie-F441; Crie-F445; Crie-F446; Crie-F522; Crie-F87	7				62
Crie-F252	NODE_2_length_470738_cov_109_1_290048291542	ATGCCCTGTTCGGCAAAATCCCGCCACGCTGG	Crie-F191; Crie-F192; Crie-F207; Crie-F241; Crie-F243; Crie-F247; Crie-F252; Crie-F257; Crie-F339; Crie-F386; Crie-F392; Crie-F394; Crie-F410; Crie-F441; Crie-F445; Crie-F446; Crie-F522; Crie-F87	6				62
Crie-F252	NODE_2_length_470738_cov_109_1_290048291542	TAAAACCGGTGCTGGATTTTGATGAAGACGAA	Crie-F191; Crie-F192; Crie-F207; Crie-F241; Crie-F243; Crie-F247; Crie-F252; Crie-F257; Crie-F339; Crie-F386; Crie-F392; Crie-F394; Crie-F410; Crie-F441; Crie-F445; Crie-F446; Crie-F522; Crie-F87	8				63
Crie-F252	NODE_2_length_470738_cov_109_1_290048291542	CCATTCAACATCGCACTTAAGAACTTGTGCCA	Crie-F191; Crie-F192; Crie-F207; Crie-F241; Crie-F243; Crie-F247; Crie-F252; Crie-F257; Crie-F339; Crie-F386; Crie-F392; Crie-F394; Crie-F410; Crie-F441; Crie-F445; Crie-F446; Crie-F522; Crie-F87	8				61
Crie-F252	NODE_2_length_470738_cov_109_1_290048291542	CGATATTTATCCAGACTGTCGGACAGGGTGGT	Crie-F191; Crie-F192; Crie-F207; Crie-F241; Crie-F243; Crie-F247; Crie-F252; Crie-F257; Crie-F339; Crie-F386; Crie-F392; Crie-F394; Crie-F410; Crie-F441; Crie-F445; Crie-F446; Crie-F522; Crie-F87	8				62
Crie-F252	NODE_2_length_470738_cov_109_1_290048291542	CCTCATCGGGAGCCAACGCCGCGAGAATACGC	Crie-F191; Crie-F192; Crie-F207; Crie-F241; Crie-F243; Crie-F247; Crie-F252; Crie-F257; Crie-F339; Crie-F386; Crie-F392; Crie-F394; Crie-F410; Crie-F441; Crie-F445; Crie-F446; Crie-F522; Crie-F87	12				66
Crie-F252	NODE_2_length_470738_cov_109_1_290048291542	AGCACAATCATTATTAGATGAACTTTCATCAA	Crie-F191; Crie-F192; Crie-F207; Crie-F241; Crie-F243; Crie-F247; Crie-F252; Crie-F257; Crie-F339; Crie-F386; Crie-F392; Crie-F394; Crie-F410; Crie-F441; Crie-F445; Crie-F446; Crie-F522; Crie-F87	10				91
Crie-F252	NODE_2_length_470738_cov_109_2_307824309720	GCGGAATACCACTATATAAAGCCCCTCAACCC	Crie-F191; Crie-F192; Crie-F207; Crie-F241; Crie-F243; Crie-F247; Crie-F252; Crie-F257; Crie-F339; Crie-F386; Crie-F392; Crie-F394; Crie-F410; Crie-F445; Crie-F446; Crie-F522; Crie-F87	2				65
Crie-F252	NODE_2_length_470738_cov_109_2_307824309720	ATTTTTACAAAAACTGGCCCCCTGAATTCATC	Crie-F191; Crie-F192; Crie-F207; Crie-F241; Crie-F243; Crie-F247; Crie-F252; Crie-F257; Crie-F339; Crie-F386; Crie-F392; Crie-F394; Crie-F410; Crie-F445; Crie-F446; Crie-F522; Crie-F87	3				66
Crie-F252	NODE_2_length_470738_cov_109_2_307824309720	TTGATTTTAATGGCGGGCGAATTGTATTTAAC	Crie-F191; Crie-F192; Crie-F207; Crie-F241; Crie-F243; Crie-F247; Crie-F252; Crie-F257; Crie-F339; Crie-F386; Crie-F392; Crie-F394; Crie-F410; Crie-F445; Crie-F446; Crie-F522; Crie-F87	3				65
Crie-F252	NODE_2_length_470738_cov_109_2_307824309720	TTTCCTGTAACATTCCGATATATAATTCTCCGC	Crie-F191; Crie-F192; Crie-F207; Crie-F241; Crie-F243; Crie-F247; Crie-F252; Crie-F257; Crie-F339; Crie-F386; Crie-F392; Crie-F394; Crie-F410; Crie-F445; Crie-F446; Crie-F522; Crie-F87	6				79
Crie-F252	NODE_2_length_470738_cov_109_2_307824309720	GCCCAATTGCCGGCGACGGTTTCCATGTCAGC	Crie-F191; Crie-F192; Crie-F207; Crie-F241; Crie-F243; Crie-F247; Crie-F252; Crie-F257; Crie-F339; Crie-F386; Crie-F392; Crie-F394; Crie-F410; Crie-F445; Crie-F446; Crie-F522; Crie-F87	3				64
Crie-F252	NODE_2_length_470738_cov_109_2_307824309720	TGGCGAAACAGGCCAGAGAACGCGAATTGCAG	Crie-F191; Crie-F192; Crie-F207; Crie-F241; Crie-F243; Crie-F247; Crie-F252; Crie-F257; Crie-F339; Crie-F386; Crie-F392; Crie-F394; Crie-F410; Crie-F445; Crie-F446; Crie-F522; Crie-F87	4				62
Crie-F252	NODE_2_length_470738_cov_109_2_307824309720	CGTGTTCGATGTAGGTTTCTTCCTGAAGGCGA	Crie-F191; Crie-F192; Crie-F207; Crie-F241; Crie-F243; Crie-F247; Crie-F252; Crie-F257; Crie-F339; Crie-F386; Crie-F392; Crie-F394; Crie-F410; Crie-F445; Crie-F446; Crie-F522; Crie-F87	2				65
Crie-F252	NODE_2_length_470738_cov_109_2_307824309720	CTACCAGGCCCGTTTGTCTCAACCATGACCAA	Crie-F191; Crie-F192; Crie-F207; Crie-F241; Crie-F243; Crie-F247; Crie-F252; Crie-F257; Crie-F339; Crie-F386; Crie-F392; Crie-F394; Crie-F410; Crie-F445; Crie-F446; Crie-F522; Crie-F87	5				72
Crie-F252	NODE_2_length_470738_cov_109_2_307824309720	TTGGCATGGCTGGCGACGTAGCGAACAAAATC	Crie-F191; Crie-F192; Crie-F207; Crie-F241; Crie-F243; Crie-F247; Crie-F252; Crie-F257; Crie-F339; Crie-F386; Crie-F392; Crie-F394; Crie-F410; Crie-F445; Crie-F446; Crie-F522; Crie-F87	2				63
Crie-F252	NODE_2_length_470738_cov_109_2_307824309720	CATAAATTACTCGATGCGTACCTGTGAAATCT	Crie-F191; Crie-F192; Crie-F207; Crie-F241; Crie-F243; Crie-F247; Crie-F252; Crie-F257; Crie-F339; Crie-F386; Crie-F392; Crie-F394; Crie-F410; Crie-F445; Crie-F446; Crie-F522; Crie-F87	2				63
Crie-F252	NODE_2_length_470738_cov_109_2_307824309720	ATACAGTAGCAAAATAAAAAGGCCGCGTGAGC	Crie-F191; Crie-F192; Crie-F207; Crie-F241; Crie-F243; Crie-F247; Crie-F252; Crie-F257; Crie-F339; Crie-F386; Crie-F392; Crie-F394; Crie-F410; Crie-F445; Crie-F446; Crie-F522; Crie-F87	2				65
Crie-F252	NODE_2_length_470738_cov_109_2_307824309720	CAATGCCGTTTTGCCCGAGTTTTCACCGCCGT	Crie-F191; Crie-F192; Crie-F207; Crie-F241; Crie-F243; Crie-F247; Crie-F252; Crie-F257; Crie-F339; Crie-F386; Crie-F392; Crie-F394; Crie-F410; Crie-F445; Crie-F446; Crie-F522; Crie-F87	2				63
Crie-F252	NODE_2_length_470738_cov_109_2_307824309720	GTGATCCGCGCCTATGACGCAATGGTAACGAC	Crie-F191; Crie-F192; Crie-F207; Crie-F241; Crie-F243; Crie-F247; Crie-F252; Crie-F257; Crie-F339; Crie-F386; Crie-F392; Crie-F394; Crie-F410; Crie-F445; Crie-F446; Crie-F522; Crie-F87	3				63
Crie-F252	NODE_2_length_470738_cov_109_2_307824309720	GTAGCGCAGGGACTGGCAACGGTGCCGGGCGT	Crie-F191; Crie-F192; Crie-F207; Crie-F241; Crie-F243; Crie-F247; Crie-F252; Crie-F257; Crie-F339; Crie-F386; Crie-F392; Crie-F394; Crie-F410; Crie-F445; Crie-F446; Crie-F522; Crie-F87	3				65
Crie-F252	NODE_2_length_470738_cov_109_2_307824309720	CAGGAGACGGCCAGCCGCACCGGTGGCGGTGC	Crie-F191; Crie-F192; Crie-F207; Crie-F241; Crie-F243; Crie-F247; Crie-F252; Crie-F257; Crie-F339; Crie-F386; Crie-F392; Crie-F394; Crie-F410; Crie-F445; Crie-F446; Crie-F522; Crie-F87	3				64
Crie-F252	NODE_2_length_470738_cov_109_2_307824309720	GGCGTTTTATTCGACCTGAAAAAATGGATCGT	Crie-F191; Crie-F192; Crie-F207; Crie-F241; Crie-F243; Crie-F247; Crie-F252; Crie-F257; Crie-F339; Crie-F386; Crie-F392; Crie-F394; Crie-F410; Crie-F445; Crie-F446; Crie-F522; Crie-F87	4				66
Crie-F252	NODE_2_length_470738_cov_109_2_307824309720	ACATCTCGCGGACAATAGCGATTTCCACCGTC	Crie-F191; Crie-F192; Crie-F207; Crie-F241; Crie-F243; Crie-F247; Crie-F252; Crie-F257; Crie-F339; Crie-F386; Crie-F392; Crie-F394; Crie-F410; Crie-F445; Crie-F446; Crie-F522; Crie-F87	4				61
Crie-F252	NODE_2_length_470738_cov_109_2_307824309720	CGTTTCGTTCATTTATTTAGTTTCCTGTTTCG	Crie-F191; Crie-F192; Crie-F207; Crie-F241; Crie-F243; Crie-F247; Crie-F252; Crie-F257; Crie-F339; Crie-F386; Crie-F392; Crie-F394; Crie-F410; Crie-F445; Crie-F446; Crie-F522; Crie-F87	5				68
Crie-F252	NODE_2_length_470738_cov_109_2_307824309720	CTTGTTAAATACAGGCGGCGGCGGGGTTG	Crie-F191; Crie-F192; Crie-F207; Crie-F241; Crie-F243; Crie-F247; Crie-F252; Crie-F257; Crie-F339; Crie-F386; Crie-F392; Crie-F394; Crie-F410; Crie-F445; Crie-F446; Crie-F522; Crie-F87	4				64
Crie-F252	NODE_2_length_470738_cov_109_2_307824309720	AACGGCGACGGGATCGTTTTTTGTGGCGAAAA	Crie-F191; Crie-F192; Crie-F207; Crie-F241; Crie-F243; Crie-F247; Crie-F252; Crie-F257; Crie-F339; Crie-F386; Crie-F392; Crie-F394; Crie-F410; Crie-F445; Crie-F446; Crie-F522; Crie-F87	4				63
Crie-F252	NODE_2_length_470738_cov_109_2_307824309720	CAGGATTGGATTAATGAAGACGGGTACGAAAT	Crie-F191; Crie-F192; Crie-F207; Crie-F241; Crie-F243; Crie-F247; Crie-F252; Crie-F257; Crie-F339; Crie-F386; Crie-F392; Crie-F394; Crie-F410; Crie-F445; Crie-F446; Crie-F522; Crie-F87	4				63
Crie-F252	NODE_2_length_470738_cov_109_2_307824309720	AGATTGCAGAATTATATTTCACGCTGGCAGCA	Crie-F191; Crie-F192; Crie-F207; Crie-F241; Crie-F243; Crie-F247; Crie-F252; Crie-F257; Crie-F339; Crie-F386; Crie-F392; Crie-F394; Crie-F410; Crie-F445; Crie-F446; Crie-F522; Crie-F87	4				63
Crie-F252	NODE_2_length_470738_cov_109_2_307824309720	CTGTTGTTATGCGTTGGATCGTAATAGTTAAC	Crie-F191; Crie-F192; Crie-F241; Crie-F243; Crie-F247; Crie-F252; Crie-F257; Crie-F339; Crie-F386; Crie-F392; Crie-F394; Crie-F410; Crie-F445; Crie-F446; Crie-F522; Crie-F87	4				64
Crie-F252	NODE_2_length_470738_cov_109_2_307824309720	CTTGGCAGGGCTGCGCCGCAATGGCAGCAACA	Crie-F191; Crie-F192; Crie-F241; Crie-F243; Crie-F247; Crie-F252; Crie-F257; Crie-F339; Crie-F386; Crie-F392; Crie-F394; Crie-F410; Crie-F445; Crie-F446; Crie-F522; Crie-F87	4				66
Crie-F252	NODE_2_length_470738_cov_109_2_307824309720	GTCTTATAAATTGGGCTGATAGTGCCGCTGAT	Crie-F191; Crie-F192; Crie-F241; Crie-F243; Crie-F247; Crie-F252; Crie-F257; Crie-F339; Crie-F386; Crie-F392; Crie-F394; Crie-F410; Crie-F445; Crie-F446; Crie-F522; Crie-F87	7				67
Crie-F252	NODE_2_length_470738_cov_109_2_307824309720	TACCTGCCGGGACTGGAGTGCAGGTAACCCCA	Crie-F191; Crie-F192; Crie-F241; Crie-F243; Crie-F247; Crie-F252; Crie-F257; Crie-F339; Crie-F386; Crie-F392; Crie-F394; Crie-F410; Crie-F445; Crie-F446; Crie-F522; Crie-F87	9				65
Crie-F252	NODE_2_length_470738_cov_109_2_307824309720	CGGCCAGCCATTTAAACAGCGCTGCAGCGGGGATAAACCGACAGGGTATATGAGCTTATACGTCATGAACCA	Crie-F191; Crie-F192; Crie-F241; Crie-F243; Crie-F247; Crie-F252; Crie-F257; Crie-F339; Crie-F386; Crie-F392; Crie-F394; Crie-F410; Crie-F445; Crie-F446; Crie-F522; Crie-F87	5				63
Crie-F252	NODE_2_length_470738_cov_109_2_307824309720	TCGTTGGTGGCGTTCGTCACCTGGCTGTCGGT	Crie-F191; Crie-F192; Crie-F241; Crie-F243; Crie-F247; Crie-F252; Crie-F257; Crie-F339; Crie-F386; Crie-F392; Crie-F394; Crie-F410; Crie-F445; Crie-F446; Crie-F522; Crie-F87	5				68
Crie-F252	NODE_2_length_470738_cov_109_2_307824309720	AGGGGCGTTCCGCAGTCGACAAGGGCTGAAAA	Crie-F191; Crie-F192; Crie-F241; Crie-F243; Crie-F247; Crie-F252; Crie-F257; Crie-F339; Crie-F386; Crie-F392; Crie-F394; Crie-F410; Crie-F445; Crie-F446; Crie-F522; Crie-F87					100
Crie-F252	NODE_4_length_444146_cov_102_1_255663255769	AACAACAAACCCAGCAATGGCGCGGCTTTGAAGCA	Crie-F207; Crie-F244; Crie-F245; Crie-F247; Crie-F252; Crie-F259; Crie-F261; Crie-F339; Crie-F386; Crie-F391; Crie-F394; Crie-F396; Crie-F410; Crie-F443; Crie-F445; Crie-F446; Crie-F468; Crie-F503; Crie-F512; Crie-F81					67
Crie-F252	NODE_2_length_470738_cov_109_2_307824309720	CTCTATTGCCGGGGGGCGAGATGGCCGCCTGC	Crie-F191; Crie-F192; Crie-F252; Crie-F339; Crie-F445; Crie-F446						1
Crie-F254	NODE_2_length_526687_cov_92_1_216851218747	TTTTCAGCCCTTGTCGACTGCGGAACGCCCCT	Crie-F244; Crie-F245; Crie-F254; Crie-F259; Crie-F260; Crie-F261; Crie-F391; Crie-F393; Crie-F396; Crie-F403; Crie-F411; Crie-F417; Crie-F418; Crie-F443; Crie-F444; Crie-F448; Crie-F468; Crie-F469; Crie-F470; Crie-F489; Crie-F503; Crie-F506; Crie-F508; Crie-F509; Crie-F510; Crie-F512; Crie-F81					100
Crie-F254	NODE_2_length_526687_cov_92_1_216851218747	ACCGACAGCCAGGTGACGAACGCCACCAACGA	Crie-F244; Crie-F245; Crie-F254; Crie-F259; Crie-F260; Crie-F261; Crie-F391; Crie-F393; Crie-F396; Crie-F403; Crie-F411; Crie-F417; Crie-F418; Crie-F443; Crie-F444; Crie-F448; Crie-F468; Crie-F469; Crie-F470; Crie-F489; Crie-F503; Crie-F506; Crie-F508; Crie-F509; Crie-F510; Crie-F512; Crie-F81	5				68
Crie-F254	NODE_2_length_526687_cov_92_1_216851218747	TGGTTCATGACGTATAAGCTCATATACCCTGT	Crie-F244; Crie-F245; Crie-F254; Crie-F259; Crie-F260; Crie-F261; Crie-F391; Crie-F393; Crie-F396; Crie-F403; Crie-F411; Crie-F417; Crie-F418; Crie-F443; Crie-F444; Crie-F448; Crie-F468; Crie-F469; Crie-F470; Crie-F489; Crie-F503; Crie-F506; Crie-F508; Crie-F509; Crie-F510; Crie-F512; Crie-F81	5				63
Crie-F254	NODE_2_length_526687_cov_92_1_216851218747	ATGGCTGGCCGCGGTTTATCCCCGCTGGCGCGGGGAACACTGGGGTTACCTGCACTCCAGTCCCGGCAGGTA	Crie-F244; Crie-F245; Crie-F254; Crie-F259; Crie-F260; Crie-F261; Crie-F391; Crie-F393; Crie-F396; Crie-F403; Crie-F411; Crie-F417; Crie-F418; Crie-F443; Crie-F444; Crie-F448; Crie-F468; Crie-F469; Crie-F470; Crie-F489; Crie-F503; Crie-F506; Crie-F508; Crie-F509; Crie-F510; Crie-F512; Crie-F81	10				90
Crie-F254	NODE_2_length_526687_cov_92_1_216851218747	ATCAGCGGCACTATCAGCCCAATTTATAAGAC	Crie-F244; Crie-F245; Crie-F254; Crie-F259; Crie-F260; Crie-F261; Crie-F391; Crie-F393; Crie-F396; Crie-F403; Crie-F411; Crie-F417; Crie-F418; Crie-F443; Crie-F444; Crie-F448; Crie-F468; Crie-F469; Crie-F470; Crie-F489; Crie-F503; Crie-F506; Crie-F508; Crie-F509; Crie-F510; Crie-F512; Crie-F81	7				67
Crie-F254	NODE_2_length_526687_cov_92_1_216851218747	TGTTGCTGCCATTGCGGCGCAGCCCTGCCAAG	Crie-F244; Crie-F245; Crie-F254; Crie-F259; Crie-F260; Crie-F261; Crie-F391; Crie-F393; Crie-F396; Crie-F403; Crie-F411; Crie-F417; Crie-F418; Crie-F443; Crie-F444; Crie-F448; Crie-F468; Crie-F469; Crie-F470; Crie-F489; Crie-F503; Crie-F506; Crie-F508; Crie-F509; Crie-F510; Crie-F512; Crie-F81	4				66
Crie-F254	NODE_2_length_526687_cov_92_1_216851218747	GTTAACTATTACGATCCAACGCATAACAACAG	Crie-F244; Crie-F245; Crie-F254; Crie-F259; Crie-F260; Crie-F261; Crie-F391; Crie-F393; Crie-F396; Crie-F403; Crie-F411; Crie-F417; Crie-F418; Crie-F443; Crie-F444; Crie-F448; Crie-F468; Crie-F469; Crie-F470; Crie-F489; Crie-F503; Crie-F506; Crie-F508; Crie-F509; Crie-F510; Crie-F512; Crie-F81	4				64
Crie-F254	NODE_2_length_526687_cov_92_1_216851218747	TGCTGCCAGCGTGAAATATAATTCTGCAATCT	Crie-F244; Crie-F245; Crie-F254; Crie-F259; Crie-F260; Crie-F261; Crie-F391; Crie-F393; Crie-F396; Crie-F403; Crie-F411; Crie-F417; Crie-F418; Crie-F443; Crie-F444; Crie-F448; Crie-F468; Crie-F469; Crie-F470; Crie-F489; Crie-F503; Crie-F506; Crie-F508; Crie-F509; Crie-F510; Crie-F512; Crie-F81	4				63
Crie-F254	NODE_2_length_526687_cov_92_1_216851218747	ATTTCGTACCCGTCTTCATTAATCCAATCCTG	Crie-F244; Crie-F245; Crie-F254; Crie-F259; Crie-F260; Crie-F261; Crie-F391; Crie-F393; Crie-F396; Crie-F403; Crie-F411; Crie-F417; Crie-F418; Crie-F443; Crie-F444; Crie-F448; Crie-F468; Crie-F469; Crie-F470; Crie-F489; Crie-F503; Crie-F506; Crie-F508; Crie-F509; Crie-F510; Crie-F512; Crie-F81	4				63
Crie-F254	NODE_2_length_526687_cov_92_1_216851218747	TTTTCGCCACAAAAAACGATCCCGTCGCCGTT	Crie-F244; Crie-F245; Crie-F254; Crie-F259; Crie-F260; Crie-F261; Crie-F391; Crie-F393; Crie-F396; Crie-F403; Crie-F411; Crie-F417; Crie-F418; Crie-F443; Crie-F444; Crie-F448; Crie-F468; Crie-F469; Crie-F470; Crie-F489; Crie-F503; Crie-F506; Crie-F508; Crie-F509; Crie-F510; Crie-F512; Crie-F81	4				63
Crie-F254	NODE_2_length_526687_cov_92_1_216851218747	CAACCCCGCCGCCGCCTGTATTTAACAAG	Crie-F244; Crie-F245; Crie-F254; Crie-F259; Crie-F260; Crie-F261; Crie-F391; Crie-F393; Crie-F396; Crie-F403; Crie-F411; Crie-F417; Crie-F418; Crie-F443; Crie-F444; Crie-F448; Crie-F468; Crie-F469; Crie-F470; Crie-F489; Crie-F503; Crie-F506; Crie-F508; Crie-F509; Crie-F510; Crie-F512; Crie-F81	4				64
Crie-F254	NODE_2_length_526687_cov_92_1_216851218747	CGAAACAGGAAACTAAATAAATGAACGAAACG	Crie-F244; Crie-F245; Crie-F254; Crie-F259; Crie-F260; Crie-F261; Crie-F391; Crie-F393; Crie-F396; Crie-F403; Crie-F411; Crie-F417; Crie-F418; Crie-F443; Crie-F444; Crie-F448; Crie-F468; Crie-F469; Crie-F470; Crie-F489; Crie-F503; Crie-F506; Crie-F508; Crie-F509; Crie-F510; Crie-F512; Crie-F81	5				68
Crie-F254	NODE_2_length_526687_cov_92_1_216851218747	GACGGTGGAAATCGCTATTGTCCGCGAGATGT	Crie-F244; Crie-F245; Crie-F254; Crie-F259; Crie-F260; Crie-F261; Crie-F391; Crie-F393; Crie-F396; Crie-F403; Crie-F411; Crie-F417; Crie-F418; Crie-F443; Crie-F444; Crie-F448; Crie-F469; Crie-F470; Crie-F489; Crie-F503; Crie-F506; Crie-F508; Crie-F509; Crie-F510; Crie-F512; Crie-F81	4				61
Crie-F254	NODE_2_length_526687_cov_92_1_216851218747	ACGATCCATTTTTTCAGGTCGAATAAAACGCC	Crie-F244; Crie-F245; Crie-F254; Crie-F259; Crie-F260; Crie-F261; Crie-F391; Crie-F393; Crie-F396; Crie-F403; Crie-F411; Crie-F417; Crie-F418; Crie-F443; Crie-F444; Crie-F448; Crie-F468; Crie-F469; Crie-F470; Crie-F489; Crie-F503; Crie-F506; Crie-F508; Crie-F509; Crie-F510; Crie-F512; Crie-F81	4				66
Crie-F254	NODE_2_length_526687_cov_92_1_216851218747	GCACCGCCACCGGTGCGGCTGGCCGTCTCCTG	Crie-F244; Crie-F245; Crie-F254; Crie-F259; Crie-F260; Crie-F261; Crie-F391; Crie-F393; Crie-F396; Crie-F403; Crie-F411; Crie-F417; Crie-F418; Crie-F443; Crie-F444; Crie-F448; Crie-F468; Crie-F469; Crie-F470; Crie-F489; Crie-F503; Crie-F506; Crie-F508; Crie-F509; Crie-F510; Crie-F512; Crie-F81	3				64
Crie-F254	NODE_2_length_526687_cov_92_1_216851218747	ACGCCCGGCACCGTTGCCAGTCCCTGCGCTAC	Crie-F244; Crie-F245; Crie-F254; Crie-F259; Crie-F260; Crie-F261; Crie-F391; Crie-F393; Crie-F396; Crie-F403; Crie-F411; Crie-F417; Crie-F418; Crie-F443; Crie-F444; Crie-F448; Crie-F468; Crie-F469; Crie-F470; Crie-F489; Crie-F503; Crie-F506; Crie-F508; Crie-F509; Crie-F510; Crie-F512; Crie-F81	3				65
Crie-F254	NODE_2_length_526687_cov_92_1_216851218747	GTCGTTACCATTGCGTCATAGGCGCGGATCAC	Crie-F245; Crie-F254; Crie-F259; Crie-F260; Crie-F391; Crie-F393; Crie-F396; Crie-F403; Crie-F411; Crie-F417; Crie-F418; Crie-F443; Crie-F444; Crie-F448; Crie-F468; Crie-F469; Crie-F470; Crie-F489; Crie-F503; Crie-F506; Crie-F508; Crie-F509; Crie-F510; Crie-F512; Crie-F81	3				63
Crie-F254	NODE_2_length_526687_cov_92_1_216851218747	GCAGGCGGCCATCTCGACCCCCGGCAATAGAG	Crie-F244; Crie-F245; Crie-F254; Crie-F260; Crie-F261; Crie-F391; Crie-F393; Crie-F396; Crie-F403; Crie-F411; Crie-F417; Crie-F418; Crie-F444; Crie-F448; Crie-F468; Crie-F469; Crie-F470; Crie-F489; Crie-F503; Crie-F506; Crie-F508; Crie-F509; Crie-F510; Crie-F512; Crie-F81	3				63
Crie-F254	NODE_2_length_526687_cov_92_1_216851218747	ACGGCGGTGAAAACTCGGGCAAAACGGCATTG	Crie-F244; Crie-F245; Crie-F254; Crie-F259; Crie-F260; Crie-F261; Crie-F391; Crie-F393; Crie-F396; Crie-F403; Crie-F411; Crie-F418; Crie-F443; Crie-F444; Crie-F448; Crie-F469; Crie-F470; Crie-F489; Crie-F503; Crie-F506; Crie-F508; Crie-F509; Crie-F510; Crie-F512; Crie-F81	2				63
Crie-F254	NODE_2_length_526687_cov_92_1_216851218747	GCTCACGCGGCCTTTTTATTTTGCTACTGTAT	Crie-F244; Crie-F245; Crie-F254; Crie-F259; Crie-F260; Crie-F261; Crie-F391; Crie-F393; Crie-F396; Crie-F403; Crie-F411; Crie-F418; Crie-F443; Crie-F444; Crie-F448; Crie-F469; Crie-F470; Crie-F489; Crie-F503; Crie-F506; Crie-F508; Crie-F509; Crie-F510; Crie-F512; Crie-F81	2				65
Crie-F254	NODE_2_length_526687_cov_92_1_216851218747	AGATTTCACAGGTACGCATCGAGTAATTTATG	Crie-F244; Crie-F245; Crie-F254; Crie-F259; Crie-F260; Crie-F261; Crie-F391; Crie-F393; Crie-F396; Crie-F403; Crie-F411; Crie-F417; Crie-F418; Crie-F443; Crie-F444; Crie-F448; Crie-F469; Crie-F470; Crie-F489; Crie-F503; Crie-F506; Crie-F508; Crie-F509; Crie-F510; Crie-F512; Crie-F81	2				63
Crie-F254	NODE_2_length_526687_cov_92_1_216851218747	GATTTTGTTCGCTACGTCGCCAGCCATGCCAA	Crie-F244; Crie-F245; Crie-F254; Crie-F259; Crie-F260; Crie-F261; Crie-F391; Crie-F393; Crie-F396; Crie-F403; Crie-F411; Crie-F417; Crie-F418; Crie-F443; Crie-F444; Crie-F448; Crie-F469; Crie-F470; Crie-F489; Crie-F503; Crie-F506; Crie-F508; Crie-F509; Crie-F510; Crie-F512; Crie-F81	2				63
Crie-F254	NODE_2_length_526687_cov_92_1_216851218747	TTGGTCATGGTTGAGACAAACGGGCCTGGTAG	Crie-F244; Crie-F245; Crie-F254; Crie-F259; Crie-F260; Crie-F261; Crie-F391; Crie-F393; Crie-F396; Crie-F403; Crie-F411; Crie-F417; Crie-F443; Crie-F444; Crie-F448; Crie-F469; Crie-F470; Crie-F489; Crie-F503; Crie-F506; Crie-F508; Crie-F509; Crie-F510; Crie-F512; Crie-F81	5				72
Crie-F254	NODE_2_length_526687_cov_92_1_216851218747	TCGCCTTCAGGAAGAAACCTACATCGAACACG	Crie-F244; Crie-F245; Crie-F254; Crie-F259; Crie-F260; Crie-F261; Crie-F391; Crie-F393; Crie-F396; Crie-F403; Crie-F411; Crie-F417; Crie-F418; Crie-F443; Crie-F444; Crie-F448; Crie-F469; Crie-F470; Crie-F489; Crie-F503; Crie-F506; Crie-F508; Crie-F509; Crie-F510; Crie-F512; Crie-F81	2				65
Crie-F254	NODE_2_length_526687_cov_92_1_216851218747	CTGCAATTCGCGTTCTCTGGCCTGTTTCGCCA	Crie-F244; Crie-F245; Crie-F254; Crie-F259; Crie-F260; Crie-F261; Crie-F391; Crie-F393; Crie-F396; Crie-F403; Crie-F411; Crie-F417; Crie-F418; Crie-F443; Crie-F444; Crie-F448; Crie-F469; Crie-F470; Crie-F489; Crie-F503; Crie-F506; Crie-F508; Crie-F509; Crie-F510; Crie-F512; Crie-F81	4				62
Crie-F254	NODE_2_length_526687_cov_92_1_216851218747	GCTGACATGGAAACCGTCGCCGGCAATTGGGC	Crie-F244; Crie-F245; Crie-F254; Crie-F259; Crie-F260; Crie-F261; Crie-F391; Crie-F393; Crie-F396; Crie-F403; Crie-F411; Crie-F417; Crie-F418; Crie-F443; Crie-F444; Crie-F448; Crie-F469; Crie-F470; Crie-F489; Crie-F503; Crie-F506; Crie-F508; Crie-F509; Crie-F510; Crie-F512; Crie-F81	3				64
Crie-F254	NODE_2_length_526687_cov_92_1_216851218747	GCGGAGAATTATATATCGGAATGTTACAGGAAA	Crie-F244; Crie-F245; Crie-F254; Crie-F259; Crie-F260; Crie-F261; Crie-F391; Crie-F393; Crie-F396; Crie-F403; Crie-F411; Crie-F417; Crie-F418; Crie-F443; Crie-F444; Crie-F448; Crie-F469; Crie-F470; Crie-F489; Crie-F503; Crie-F506; Crie-F508; Crie-F509; Crie-F510; Crie-F512; Crie-F81	6				79
Crie-F254	NODE_2_length_526687_cov_92_1_216851218747	GTTAAATACAATTCGCCCGCCATTAAAATCAA	Crie-F244; Crie-F245; Crie-F254; Crie-F259; Crie-F260; Crie-F261; Crie-F391; Crie-F393; Crie-F396; Crie-F403; Crie-F411; Crie-F417; Crie-F418; Crie-F443; Crie-F444; Crie-F448; Crie-F469; Crie-F470; Crie-F489; Crie-F503; Crie-F506; Crie-F508; Crie-F509; Crie-F510; Crie-F512; Crie-F81	3				65
Crie-F254	NODE_2_length_526687_cov_92_1_216851218747	GATGAATTCAGGGGGCCAGTTTTTGTAAAAAT	Crie-F244; Crie-F245; Crie-F254; Crie-F259; Crie-F260; Crie-F261; Crie-F391; Crie-F393; Crie-F396; Crie-F403; Crie-F411; Crie-F417; Crie-F418; Crie-F443; Crie-F444; Crie-F448; Crie-F469; Crie-F470; Crie-F489; Crie-F503; Crie-F506; Crie-F508; Crie-F509; Crie-F510; Crie-F512; Crie-F81	3				66
Crie-F254	NODE_2_length_526687_cov_92_1_216851218747	GGGTTGAGGGGCTTTATATAGTGGTATTCCGC	Crie-F244; Crie-F245; Crie-F254; Crie-F259; Crie-F260; Crie-F261; Crie-F391; Crie-F393; Crie-F396; Crie-F403; Crie-F411; Crie-F417; Crie-F418; Crie-F443; Crie-F444; Crie-F448; Crie-F468; Crie-F469; Crie-F470; Crie-F489; Crie-F503; Crie-F506; Crie-F508; Crie-F509; Crie-F510; Crie-F512; Crie-F81	2				65
Crie-F254	NODE_2_length_526687_cov_92_2_235029236645	TTGATGAAAGTTCATCTAATAATGATTGTGCT	Crie-F244; Crie-F245; Crie-F254; Crie-F259; Crie-F260; Crie-F261; Crie-F391; Crie-F393; Crie-F396; Crie-F403; Crie-F411; Crie-F417; Crie-F418; Crie-F443; Crie-F444; Crie-F448; Crie-F468; Crie-F469; Crie-F470; Crie-F503; Crie-F506; Crie-F508; Crie-F509; Crie-F510; Crie-F512; Crie-F81	9				91
Crie-F254	NODE_2_length_526687_cov_92_2_235029236645	GCGTATTCTCGCGGCGTTGGCTCCCGATGAGG	Crie-F244; Crie-F245; Crie-F254; Crie-F259; Crie-F260; Crie-F261; Crie-F391; Crie-F393; Crie-F396; Crie-F403; Crie-F411; Crie-F417; Crie-F418; Crie-F443; Crie-F444; Crie-F448; Crie-F468; Crie-F469; Crie-F470; Crie-F503; Crie-F506; Crie-F508; Crie-F509; Crie-F510; Crie-F512; Crie-F81	10				68
Crie-F254	NODE_2_length_526687_cov_92_2_235029236645	ACCACCCTGTCCGACAGTCTGGATAAATATCG	Crie-F244; Crie-F245; Crie-F254; Crie-F259; Crie-F260; Crie-F261; Crie-F391; Crie-F393; Crie-F396; Crie-F403; Crie-F411; Crie-F417; Crie-F418; Crie-F443; Crie-F444; Crie-F448; Crie-F468; Crie-F469; Crie-F470; Crie-F503; Crie-F506; Crie-F508; Crie-F509; Crie-F510; Crie-F512; Crie-F81	8				62
Crie-F254	NODE_2_length_526687_cov_92_2_235029236645	TGGCACAAGTTCTTAAGTGCGATGTTGAATGG	Crie-F244; Crie-F245; Crie-F254; Crie-F259; Crie-F260; Crie-F261; Crie-F391; Crie-F393; Crie-F396; Crie-F403; Crie-F411; Crie-F417; Crie-F418; Crie-F443; Crie-F444; Crie-F448; Crie-F468; Crie-F469; Crie-F470; Crie-F503; Crie-F506; Crie-F508; Crie-F509; Crie-F510; Crie-F512; Crie-F81	8				61
Crie-F254	NODE_2_length_526687_cov_92_2_235029236645	TTCGTCTTCATCAAAATCCAGCACCGGTTTTA	Crie-F244; Crie-F245; Crie-F254; Crie-F259; Crie-F260; Crie-F261; Crie-F391; Crie-F393; Crie-F403; Crie-F411; Crie-F417; Crie-F418; Crie-F443; Crie-F444; Crie-F448; Crie-F468; Crie-F469; Crie-F470; Crie-F503; Crie-F506; Crie-F508; Crie-F509; Crie-F510; Crie-F512; Crie-F81	8				63
Crie-F254	NODE_2_length_526687_cov_92_2_235029236645	CCAGCGTGGCGGGATTTTGCCGAACAGGGCAT	Crie-F244; Crie-F245; Crie-F254; Crie-F259; Crie-F260; Crie-F261; Crie-F391; Crie-F393; Crie-F403; Crie-F411; Crie-F417; Crie-F418; Crie-F443; Crie-F444; Crie-F448; Crie-F468; Crie-F469; Crie-F470; Crie-F503; Crie-F506; Crie-F508; Crie-F509; Crie-F510; Crie-F512; Crie-F81	6				62
Crie-F254	NODE_2_length_526687_cov_92_2_235029236645	CAGCGCCTGACGAGTGCTGAAAATGACCTCGT	Crie-F244; Crie-F245; Crie-F254; Crie-F259; Crie-F260; Crie-F261; Crie-F391; Crie-F393; Crie-F403; Crie-F411; Crie-F417; Crie-F418; Crie-F443; Crie-F444; Crie-F448; Crie-F468; Crie-F469; Crie-F470; Crie-F503; Crie-F506; Crie-F508; Crie-F509; Crie-F510; Crie-F512; Crie-F81	7				62
Crie-F254	NODE_2_length_526687_cov_92_2_235029236645	TTTTCACGTAGCGCACGATTCGGGGATATAGC	Crie-F244; Crie-F245; Crie-F254; Crie-F259; Crie-F260; Crie-F261; Crie-F391; Crie-F393; Crie-F403; Crie-F411; Crie-F417; Crie-F418; Crie-F443; Crie-F444; Crie-F448; Crie-F468; Crie-F469; Crie-F470; Crie-F503; Crie-F506; Crie-F508; Crie-F509; Crie-F510; Crie-F512; Crie-F81	7				62
Crie-F254	NODE_2_length_526687_cov_92_2_235029236645	ACAAAATCCTTGCATTCCAGACGCTGAATTTCG	Crie-F244; Crie-F245; Crie-F254; Crie-F259; Crie-F260; Crie-F261; Crie-F391; Crie-F393; Crie-F403; Crie-F411; Crie-F417; Crie-F418; Crie-F443; Crie-F444; Crie-F448; Crie-F468; Crie-F469; Crie-F470; Crie-F503; Crie-F506; Crie-F508; Crie-F509; Crie-F510; Crie-F512; Crie-F81	7				61
Crie-F254	NODE_2_length_526687_cov_92_2_235029236645	TCCGTTGTGATAACTTCCCACATTGATGATCC	Crie-F244; Crie-F245; Crie-F254; Crie-F259; Crie-F260; Crie-F261; Crie-F391; Crie-F393; Crie-F403; Crie-F411; Crie-F417; Crie-F418; Crie-F443; Crie-F444; Crie-F448; Crie-F468; Crie-F469; Crie-F470; Crie-F503; Crie-F506; Crie-F508; Crie-F509; Crie-F510; Crie-F512; Crie-F81	7				62
Crie-F254	NODE_2_length_526687_cov_92_2_235029236645	TGCGTCCCGGTCTAAATATTCACCCTCGGCGT	Crie-F244; Crie-F245; Crie-F254; Crie-F259; Crie-F260; Crie-F261; Crie-F391; Crie-F393; Crie-F396; Crie-F403; Crie-F411; Crie-F417; Crie-F418; Crie-F443; Crie-F444; Crie-F448; Crie-F468; Crie-F469; Crie-F470; Crie-F503; Crie-F506; Crie-F508; Crie-F509; Crie-F510; Crie-F512; Crie-F81	7				63
Crie-F254	NODE_2_length_526687_cov_92_2_235029236645	CAAAAGCGAGGTTTCCAGCGAGCTAAAACCGG	Crie-F244; Crie-F245; Crie-F254; Crie-F259; Crie-F260; Crie-F261; Crie-F391; Crie-F393; Crie-F396; Crie-F403; Crie-F411; Crie-F417; Crie-F418; Crie-F443; Crie-F444; Crie-F448; Crie-F468; Crie-F469; Crie-F470; Crie-F503; Crie-F506; Crie-F508; Crie-F509; Crie-F510; Crie-F512; Crie-F81	6				62
Crie-F254	NODE_2_length_526687_cov_92_2_235029236645	AAGTGGCCCTTCGATCCAGTTTGATGAAAGTT	Crie-F244; Crie-F245; Crie-F254; Crie-F259; Crie-F260; Crie-F261; Crie-F391; Crie-F393; Crie-F396; Crie-F403; Crie-F411; Crie-F417; Crie-F418; Crie-F443; Crie-F444; Crie-F448; Crie-F468; Crie-F469; Crie-F470; Crie-F503; Crie-F506; Crie-F508; Crie-F509; Crie-F510; Crie-F512; Crie-F81	7				62
Crie-F254	NODE_2_length_526687_cov_92_2_235029236645	TGCGTCTTTTTCCCGCTGGAGTTGAATATTCT	Crie-F244; Crie-F245; Crie-F254; Crie-F259; Crie-F260; Crie-F261; Crie-F391; Crie-F393; Crie-F396; Crie-F403; Crie-F411; Crie-F417; Crie-F418; Crie-F443; Crie-F444; Crie-F468; Crie-F469; Crie-F470; Crie-F503; Crie-F506; Crie-F508; Crie-F509; Crie-F510; Crie-F512; Crie-F81	1		1		98
Crie-F254	NODE_2_length_526687_cov_92_2_235029236645	ATGTCGGCATTATCGGACGCGATCTCTGTTTC	Crie-F244; Crie-F245; Crie-F254; Crie-F259; Crie-F260; Crie-F261; Crie-F391; Crie-F393; Crie-F396; Crie-F403; Crie-F411; Crie-F417; Crie-F418; Crie-F443; Crie-F444; Crie-F468; Crie-F469; Crie-F470; Crie-F503; Crie-F506; Crie-F508; Crie-F509; Crie-F510; Crie-F512; Crie-F81	7				63
Crie-F254	NODE_2_length_526687_cov_92_2_235029236645	GCCCGCCCACGGCGATCAGAATCAATCCACGC	Crie-F244; Crie-F245; Crie-F254; Crie-F259; Crie-F260; Crie-F261; Crie-F391; Crie-F393; Crie-F396; Crie-F403; Crie-F411; Crie-F417; Crie-F418; Crie-F443; Crie-F444; Crie-F468; Crie-F469; Crie-F470; Crie-F503; Crie-F506; Crie-F508; Crie-F509; Crie-F510; Crie-F512; Crie-F81	7				62
Crie-F254	NODE_2_length_526687_cov_92_2_235029236645	CCAACCACCTCAACCTCCAGGCGGTCGATCTG	Crie-F244; Crie-F245; Crie-F254; Crie-F259; Crie-F260; Crie-F261; Crie-F391; Crie-F393; Crie-F396; Crie-F403; Crie-F411; Crie-F417; Crie-F418; Crie-F443; Crie-F444; Crie-F468; Crie-F469; Crie-F470; Crie-F503; Crie-F506; Crie-F508; Crie-F509; Crie-F510; Crie-F512; Crie-F81	7				62
Crie-F254	NODE_2_length_526687_cov_92_2_235029236645	TAAGGGCGTGCGCACTCAGCTCGTATTGGACG	Crie-F244; Crie-F245; Crie-F254; Crie-F259; Crie-F260; Crie-F261; Crie-F391; Crie-F393; Crie-F396; Crie-F403; Crie-F411; Crie-F417; Crie-F418; Crie-F443; Crie-F444; Crie-F468; Crie-F469; Crie-F470; Crie-F503; Crie-F506; Crie-F508; Crie-F509; Crie-F510; Crie-F512; Crie-F81	8				62
Crie-F254	NODE_2_length_526687_cov_92_2_235029236645	TGATGCTGGCCAACAGGAGCGCCCGCGGGAGC	Crie-F244; Crie-F245; Crie-F254; Crie-F259; Crie-F260; Crie-F261; Crie-F391; Crie-F393; Crie-F396; Crie-F403; Crie-F411; Crie-F417; Crie-F418; Crie-F443; Crie-F444; Crie-F448; Crie-F468; Crie-F469; Crie-F470; Crie-F503; Crie-F506; Crie-F508; Crie-F509; Crie-F510; Crie-F512; Crie-F81	8				64
Crie-F254	NODE_2_length_526687_cov_92_2_235029236645	TTAATAACGTGGTCGATTTTGTTCAGGCGGGA	Crie-F244; Crie-F245; Crie-F254; Crie-F259; Crie-F260; Crie-F261; Crie-F391; Crie-F393; Crie-F396; Crie-F403; Crie-F411; Crie-F417; Crie-F418; Crie-F443; Crie-F444; Crie-F448; Crie-F468; Crie-F469; Crie-F470; Crie-F503; Crie-F506; Crie-F508; Crie-F509; Crie-F510; Crie-F512; Crie-F81	8		3		65
Crie-F254	NODE_2_length_526687_cov_92_2_235029236645	ATCAGCCCCTTCGGAAATAGCAATATTTCAGC	Crie-F244; Crie-F245; Crie-F254; Crie-F259; Crie-F260; Crie-F261; Crie-F391; Crie-F393; Crie-F396; Crie-F403; Crie-F411; Crie-F417; Crie-F418; Crie-F443; Crie-F444; Crie-F448; Crie-F468; Crie-F469; Crie-F470; Crie-F503; Crie-F506; Crie-F508; Crie-F509; Crie-F510; Crie-F512; Crie-F81	8				65
Crie-F254	NODE_2_length_526687_cov_92_2_235029236645	GCCAGCGGCGCAGGGTTCGCGTCAATGCTGGA	Crie-F244; Crie-F245; Crie-F254; Crie-F259; Crie-F260; Crie-F261; Crie-F391; Crie-F393; Crie-F396; Crie-F403; Crie-F411; Crie-F417; Crie-F418; Crie-F443; Crie-F444; Crie-F448; Crie-F468; Crie-F469; Crie-F470; Crie-F503; Crie-F506; Crie-F508; Crie-F509; Crie-F510; Crie-F512; Crie-F81	8				63
Crie-F254	NODE_2_length_526687_cov_92_2_235029236645	AGCTGGGAAGATTGGGCGCTTTCAATATCTTC	Crie-F245; Crie-F254; Crie-F391; Crie-F393; Crie-F396; Crie-F403; Crie-F411; Crie-F417; Crie-F444; Crie-F448; Crie-F468; Crie-F469; Crie-F503; Crie-F512; Crie-F81	10				91
Crie-F254	NODE_2_length_526687_cov_92_2_235029236645	TCGCTAAGGGAGTCATTTTTCAGGAATGTGAT	Crie-F245; Crie-F254; Crie-F391; Crie-F393; Crie-F396; Crie-F403; Crie-F411; Crie-F417; Crie-F444; Crie-F448; Crie-F468; Crie-F469; Crie-F503; Crie-F512; Crie-F81	8				63
Crie-F254	NODE_2_length_526687_cov_92_2_235029236645	GGTTTGCCGACGGGGGTTATCTGATATTTGAT	Crie-F244; Crie-F245; Crie-F247; Crie-F254; Crie-F259; Crie-F260; Crie-F261; Crie-F391; Crie-F393; Crie-F396; Crie-F403; Crie-F411; Crie-F417; Crie-F418; Crie-F443; Crie-F444; Crie-F448; Crie-F468; Crie-F469; Crie-F470; Crie-F503; Crie-F506; Crie-F508; Crie-F509; Crie-F510; Crie-F512; Crie-F81	8				64
Crie-F254	NODE_2_length_526687_cov_92_2_235029236645	GCACGGACACTCCGGTAAAGCGCTGGTGTACGA	Crie-F244; Crie-F245; Crie-F247; Crie-F254; Crie-F259; Crie-F260; Crie-F261; Crie-F391; Crie-F393; Crie-F396; Crie-F403; Crie-F411; Crie-F417; Crie-F418; Crie-F443; Crie-F444; Crie-F448; Crie-F468; Crie-F469; Crie-F470; Crie-F503; Crie-F506; Crie-F508; Crie-F509; Crie-F510; Crie-F512; Crie-F81	8				66
Crie-F257	NODE_2_length_526693_cov_104_1_290049291665	TCGTACACCAGCGCTTTACCGGAGTGTCCGTGC	Crie-F191; Crie-F192; Crie-F207; Crie-F241; Crie-F243; Crie-F247; Crie-F252; Crie-F257; Crie-F339; Crie-F386; Crie-F392; Crie-F394; Crie-F410; Crie-F441; Crie-F445; Crie-F446; Crie-F522; Crie-F87	8				66
Crie-F257	NODE_2_length_526693_cov_104_1_290049291665	ATCAAATATCAGATAACCCCCGTCGGCAAACC	Crie-F191; Crie-F192; Crie-F207; Crie-F241; Crie-F243; Crie-F247; Crie-F252; Crie-F257; Crie-F339; Crie-F386; Crie-F392; Crie-F394; Crie-F410; Crie-F441; Crie-F445; Crie-F446; Crie-F522; Crie-F87	8				64
Crie-F257	NODE_2_length_526693_cov_104_1_290049291665	ATCACATTCCTGAAAAATGACTCCCTTAGCGA	Crie-F207; Crie-F241; Crie-F243; Crie-F257; Crie-F386; Crie-F392; Crie-F394; Crie-F410	8				63
Crie-F257	NODE_2_length_526693_cov_104_1_290049291665	GAAGATATTGAAAGCGCCCAATCTTCCCAGCT	Crie-F207; Crie-F241; Crie-F243; Crie-F257; Crie-F386; Crie-F392; Crie-F394; Crie-F410	10				91
Crie-F257	NODE_2_length_526693_cov_104_1_290049291665	TCCAGCATTGACGCGAACCCTGCGCCGCTGGC	Crie-F191; Crie-F192; Crie-F207; Crie-F241; Crie-F243; Crie-F247; Crie-F252; Crie-F257; Crie-F339; Crie-F386; Crie-F392; Crie-F394; Crie-F410; Crie-F441; Crie-F445; Crie-F446; Crie-F522; Crie-F87	8				63
Crie-F257	NODE_2_length_526693_cov_104_1_290049291665	GCTGAAATATTGCTATTTCCGAAGGGGCTGAT	Crie-F191; Crie-F192; Crie-F207; Crie-F241; Crie-F243; Crie-F247; Crie-F252; Crie-F257; Crie-F339; Crie-F386; Crie-F392; Crie-F394; Crie-F410; Crie-F441; Crie-F445; Crie-F446; Crie-F522; Crie-F87	8				65
Crie-F257	NODE_2_length_526693_cov_104_1_290049291665	TCCCGCCTGAACAAAATCGACCACGTTATTAA	Crie-F191; Crie-F192; Crie-F207; Crie-F241; Crie-F243; Crie-F247; Crie-F252; Crie-F257; Crie-F339; Crie-F386; Crie-F392; Crie-F394; Crie-F410; Crie-F441; Crie-F445; Crie-F446; Crie-F522; Crie-F87	8		3		65
Crie-F257	NODE_2_length_526693_cov_104_1_290049291665	GCTCCCGCGGGCGCTCCTGTTGGCCAGCATCA	Crie-F191; Crie-F192; Crie-F207; Crie-F241; Crie-F243; Crie-F247; Crie-F252; Crie-F257; Crie-F339; Crie-F386; Crie-F392; Crie-F394; Crie-F410; Crie-F441; Crie-F445; Crie-F446; Crie-F522; Crie-F87	8				64
Crie-F257	NODE_2_length_526693_cov_104_1_290049291665	CGTCCAATACGAGCTGAGTGCGCACGCCCTTA	Crie-F191; Crie-F192; Crie-F207; Crie-F241; Crie-F243; Crie-F247; Crie-F252; Crie-F257; Crie-F339; Crie-F386; Crie-F392; Crie-F394; Crie-F410; Crie-F441; Crie-F445; Crie-F446; Crie-F522; Crie-F87	8				62
Crie-F257	NODE_2_length_526693_cov_104_1_290049291665	CAGATCGACCGCCTGGAGGTTGAGGTGGTTGG	Crie-F191; Crie-F192; Crie-F207; Crie-F241; Crie-F243; Crie-F247; Crie-F252; Crie-F257; Crie-F339; Crie-F386; Crie-F392; Crie-F394; Crie-F410; Crie-F441; Crie-F445; Crie-F446; Crie-F522; Crie-F87	7				62
Crie-F257	NODE_2_length_526693_cov_104_1_290049291665	GCGTGGATTGATTCTGATCGCCGTGGGCGGGC	Crie-F191; Crie-F192; Crie-F207; Crie-F241; Crie-F243; Crie-F247; Crie-F252; Crie-F257; Crie-F339; Crie-F386; Crie-F392; Crie-F394; Crie-F410; Crie-F441; Crie-F445; Crie-F446; Crie-F522; Crie-F87	7				62
Crie-F257	NODE_2_length_526693_cov_104_1_290049291665	GAAACAGAGATCGCGTCCGATAATGCCGACAT	Crie-F191; Crie-F192; Crie-F207; Crie-F241; Crie-F243; Crie-F247; Crie-F252; Crie-F257; Crie-F339; Crie-F386; Crie-F392; Crie-F394; Crie-F410; Crie-F441; Crie-F445; Crie-F446; Crie-F522; Crie-F87	7				63
Crie-F257	NODE_2_length_526693_cov_104_1_290049291665	AGAATATTCAACTCCAGCGGGAAAAAGACGCA	Crie-F191; Crie-F192; Crie-F207; Crie-F241; Crie-F243; Crie-F247; Crie-F252; Crie-F257; Crie-F339; Crie-F386; Crie-F392; Crie-F394; Crie-F410; Crie-F441; Crie-F445; Crie-F446; Crie-F522; Crie-F87	1		1		98
Crie-F257	NODE_2_length_526693_cov_104_1_290049291665	AACTTTCATCAAACTGGATCGAAGGGCCACTT	Crie-F191; Crie-F192; Crie-F207; Crie-F241; Crie-F243; Crie-F247; Crie-F252; Crie-F257; Crie-F339; Crie-F386; Crie-F392; Crie-F394; Crie-F410; Crie-F441; Crie-F445; Crie-F446; Crie-F522; Crie-F87	7				62
Crie-F257	NODE_2_length_526693_cov_104_1_290049291665	CCGGTTTTAGCTCGCTGGAAACCTCGCTTTTG	Crie-F191; Crie-F192; Crie-F207; Crie-F241; Crie-F243; Crie-F247; Crie-F252; Crie-F257; Crie-F339; Crie-F386; Crie-F392; Crie-F394; Crie-F410; Crie-F441; Crie-F445; Crie-F446; Crie-F522; Crie-F87	6				62
Crie-F257	NODE_2_length_526693_cov_104_1_290049291665	ACGCCGAGGGTGAATATTTAGACCGGGACGCA	Crie-F191; Crie-F192; Crie-F207; Crie-F241; Crie-F243; Crie-F247; Crie-F252; Crie-F257; Crie-F339; Crie-F386; Crie-F392; Crie-F394; Crie-F410; Crie-F441; Crie-F445; Crie-F446; Crie-F522; Crie-F87	7				63
Crie-F257	NODE_2_length_526693_cov_104_1_290049291665	GGATCATCAATGTGGGAAGTTATCACAACGGA	Crie-F191; Crie-F192; Crie-F207; Crie-F241; Crie-F243; Crie-F247; Crie-F252; Crie-F257; Crie-F339; Crie-F386; Crie-F392; Crie-F394; Crie-F410; Crie-F441; Crie-F445; Crie-F446; Crie-F522; Crie-F87	7				62
Crie-F257	NODE_2_length_526693_cov_104_1_290049291665	CGAAATTCAGCGTCTGGAATGCAAGGATTTTGT	Crie-F191; Crie-F192; Crie-F207; Crie-F241; Crie-F243; Crie-F247; Crie-F252; Crie-F257; Crie-F339; Crie-F386; Crie-F392; Crie-F394; Crie-F410; Crie-F441; Crie-F445; Crie-F446; Crie-F522; Crie-F87	7				61
Crie-F257	NODE_2_length_526693_cov_104_1_290049291665	GCTATATCCCCGAATCGTGCGCTACGTGAAAA	Crie-F191; Crie-F192; Crie-F207; Crie-F241; Crie-F243; Crie-F247; Crie-F252; Crie-F257; Crie-F339; Crie-F386; Crie-F392; Crie-F394; Crie-F410; Crie-F441; Crie-F445; Crie-F446; Crie-F522; Crie-F87	7				62
Crie-F257	NODE_2_length_526693_cov_104_1_290049291665	ACGAGGTCATTTTCAGCACTCGTCAGGCGCTG	Crie-F191; Crie-F192; Crie-F207; Crie-F241; Crie-F243; Crie-F247; Crie-F252; Crie-F257; Crie-F339; Crie-F386; Crie-F392; Crie-F394; Crie-F410; Crie-F441; Crie-F445; Crie-F446; Crie-F522; Crie-F87	7				62
Crie-F257	NODE_2_length_526693_cov_104_1_290049291665	ATGCCCTGTTCGGCAAAATCCCGCCACGCTGG	Crie-F191; Crie-F192; Crie-F207; Crie-F241; Crie-F243; Crie-F247; Crie-F252; Crie-F257; Crie-F339; Crie-F386; Crie-F392; Crie-F394; Crie-F410; Crie-F441; Crie-F445; Crie-F446; Crie-F522; Crie-F87	6				62
Crie-F257	NODE_2_length_526693_cov_104_1_290049291665	TAAAACCGGTGCTGGATTTTGATGAAGACGAA	Crie-F191; Crie-F192; Crie-F207; Crie-F241; Crie-F243; Crie-F247; Crie-F252; Crie-F257; Crie-F339; Crie-F386; Crie-F392; Crie-F394; Crie-F410; Crie-F441; Crie-F445; Crie-F446; Crie-F522; Crie-F87	8				63
Crie-F257	NODE_2_length_526693_cov_104_1_290049291665	CCATTCAACATCGCACTTAAGAACTTGTGCCA	Crie-F191; Crie-F192; Crie-F207; Crie-F241; Crie-F243; Crie-F247; Crie-F252; Crie-F257; Crie-F339; Crie-F386; Crie-F392; Crie-F394; Crie-F410; Crie-F441; Crie-F445; Crie-F446; Crie-F522; Crie-F87	8				61
Crie-F257	NODE_2_length_526693_cov_104_1_290049291665	CGATATTTATCCAGACTGTCGGACAGGGTGGT	Crie-F191; Crie-F192; Crie-F207; Crie-F241; Crie-F243; Crie-F247; Crie-F252; Crie-F257; Crie-F339; Crie-F386; Crie-F392; Crie-F394; Crie-F410; Crie-F441; Crie-F445; Crie-F446; Crie-F522; Crie-F87	8				62
Crie-F257	NODE_2_length_526693_cov_104_1_290049291665	CCTCATCGGGAGCCAACGCCGCGAGAATACGC	Crie-F191; Crie-F192; Crie-F207; Crie-F241; Crie-F243; Crie-F247; Crie-F252; Crie-F257; Crie-F339; Crie-F386; Crie-F392; Crie-F394; Crie-F410; Crie-F441; Crie-F445; Crie-F446; Crie-F522; Crie-F87	10				68
Crie-F257	NODE_2_length_526693_cov_104_1_290049291665	AGCACAATCATTATTAGATGAACTTTCATCAA	Crie-F191; Crie-F192; Crie-F207; Crie-F241; Crie-F243; Crie-F247; Crie-F252; Crie-F257; Crie-F339; Crie-F386; Crie-F392; Crie-F394; Crie-F410; Crie-F441; Crie-F445; Crie-F446; Crie-F522; Crie-F87	9				91
Crie-F257	NODE_2_length_526693_cov_104_2_307947309843	GCGGAATACCACTATATAAAGCCCCTCAACCC	Crie-F191; Crie-F192; Crie-F207; Crie-F241; Crie-F243; Crie-F247; Crie-F252; Crie-F257; Crie-F339; Crie-F386; Crie-F392; Crie-F394; Crie-F410; Crie-F445; Crie-F446; Crie-F522; Crie-F87	2				65
Crie-F257	NODE_2_length_526693_cov_104_2_307947309843	ATTTTTACAAAAACTGGCCCCCTGAATTCATC	Crie-F191; Crie-F192; Crie-F207; Crie-F241; Crie-F243; Crie-F247; Crie-F252; Crie-F257; Crie-F339; Crie-F386; Crie-F392; Crie-F394; Crie-F410; Crie-F445; Crie-F446; Crie-F522; Crie-F87	3				66
Crie-F257	NODE_2_length_526693_cov_104_2_307947309843	TTGATTTTAATGGCGGGCGAATTGTATTTAAC	Crie-F191; Crie-F192; Crie-F207; Crie-F241; Crie-F243; Crie-F247; Crie-F252; Crie-F257; Crie-F339; Crie-F386; Crie-F392; Crie-F394; Crie-F410; Crie-F445; Crie-F446; Crie-F522; Crie-F87	3				65
Crie-F257	NODE_2_length_526693_cov_104_2_307947309843	TTTCCTGTAACATTCCGATATATAATTCTCCGC	Crie-F191; Crie-F192; Crie-F207; Crie-F241; Crie-F243; Crie-F247; Crie-F252; Crie-F257; Crie-F339; Crie-F386; Crie-F392; Crie-F394; Crie-F410; Crie-F445; Crie-F446; Crie-F522; Crie-F87	6				79
Crie-F257	NODE_2_length_526693_cov_104_2_307947309843	GCCCAATTGCCGGCGACGGTTTCCATGTCAGC	Crie-F191; Crie-F192; Crie-F207; Crie-F241; Crie-F243; Crie-F247; Crie-F252; Crie-F257; Crie-F339; Crie-F386; Crie-F392; Crie-F394; Crie-F410; Crie-F445; Crie-F446; Crie-F522; Crie-F87	3				64
Crie-F257	NODE_2_length_526693_cov_104_2_307947309843	TGGCGAAACAGGCCAGAGAACGCGAATTGCAG	Crie-F191; Crie-F192; Crie-F207; Crie-F241; Crie-F243; Crie-F247; Crie-F252; Crie-F257; Crie-F339; Crie-F386; Crie-F392; Crie-F394; Crie-F410; Crie-F445; Crie-F446; Crie-F522; Crie-F87	4				62
Crie-F257	NODE_2_length_526693_cov_104_2_307947309843	CGTGTTCGATGTAGGTTTCTTCCTGAAGGCGA	Crie-F191; Crie-F192; Crie-F207; Crie-F241; Crie-F243; Crie-F247; Crie-F252; Crie-F257; Crie-F339; Crie-F386; Crie-F392; Crie-F394; Crie-F410; Crie-F445; Crie-F446; Crie-F522; Crie-F87	2				67
Crie-F257	NODE_2_length_526693_cov_104_2_307947309843	CTACCAGGCCCGTTTGTCTCAACCATGACCAA	Crie-F191; Crie-F192; Crie-F207; Crie-F241; Crie-F243; Crie-F247; Crie-F252; Crie-F257; Crie-F339; Crie-F386; Crie-F392; Crie-F394; Crie-F410; Crie-F445; Crie-F446; Crie-F522; Crie-F87	5				72
Crie-F257	NODE_2_length_526693_cov_104_2_307947309843	TTGGCATGGCTGGCGACGTAGCGAACAAAATC	Crie-F191; Crie-F192; Crie-F207; Crie-F241; Crie-F243; Crie-F247; Crie-F252; Crie-F257; Crie-F339; Crie-F386; Crie-F392; Crie-F394; Crie-F410; Crie-F445; Crie-F446; Crie-F522; Crie-F87	2				63
Crie-F257	NODE_2_length_526693_cov_104_2_307947309843	CATAAATTACTCGATGCGTACCTGTGAAATCT	Crie-F191; Crie-F192; Crie-F207; Crie-F241; Crie-F243; Crie-F247; Crie-F252; Crie-F257; Crie-F339; Crie-F386; Crie-F392; Crie-F394; Crie-F410; Crie-F445; Crie-F446; Crie-F522; Crie-F87	2				63
Crie-F257	NODE_2_length_526693_cov_104_2_307947309843	ATACAGTAGCAAAATAAAAAGGCCGCGTGAGC	Crie-F191; Crie-F192; Crie-F207; Crie-F241; Crie-F243; Crie-F247; Crie-F252; Crie-F257; Crie-F339; Crie-F386; Crie-F392; Crie-F394; Crie-F410; Crie-F445; Crie-F446; Crie-F522; Crie-F87	2				65
Crie-F257	NODE_2_length_526693_cov_104_2_307947309843	CAATGCCGTTTTGCCCGAGTTTTCACCGCCGT	Crie-F191; Crie-F192; Crie-F207; Crie-F241; Crie-F243; Crie-F247; Crie-F252; Crie-F257; Crie-F339; Crie-F386; Crie-F392; Crie-F394; Crie-F410; Crie-F445; Crie-F446; Crie-F522; Crie-F87	2				63
Crie-F257	NODE_2_length_526693_cov_104_2_307947309843	CTCTATTGCCGGGGGTCGAGATGGCCGCCTGC	Crie-F207; Crie-F241; Crie-F243; Crie-F247; Crie-F257; Crie-F386; Crie-F392; Crie-F394; Crie-F410; Crie-F522; Crie-F87	3				63
Crie-F257	NODE_2_length_526693_cov_104_2_307947309843	GTGATCCGCGCCTATGACGCAATGGTAACGAC	Crie-F191; Crie-F192; Crie-F207; Crie-F241; Crie-F243; Crie-F247; Crie-F252; Crie-F257; Crie-F339; Crie-F386; Crie-F392; Crie-F394; Crie-F410; Crie-F445; Crie-F446; Crie-F522; Crie-F87	3				63
Crie-F257	NODE_2_length_526693_cov_104_2_307947309843	GTAGCGCAGGGACTGGCAACGGTGCCGGGCGT	Crie-F191; Crie-F192; Crie-F207; Crie-F241; Crie-F243; Crie-F247; Crie-F252; Crie-F257; Crie-F339; Crie-F386; Crie-F392; Crie-F394; Crie-F410; Crie-F445; Crie-F446; Crie-F522; Crie-F87	3				67
Crie-F257	NODE_2_length_526693_cov_104_2_307947309843	CAGGAGACGGCCAGCCGCACCGGTGGCGGTGC	Crie-F191; Crie-F192; Crie-F207; Crie-F241; Crie-F243; Crie-F247; Crie-F252; Crie-F257; Crie-F339; Crie-F386; Crie-F392; Crie-F394; Crie-F410; Crie-F445; Crie-F446; Crie-F522; Crie-F87	3				64
Crie-F257	NODE_2_length_526693_cov_104_2_307947309843	GGCGTTTTATTCGACCTGAAAAAATGGATCGT	Crie-F191; Crie-F192; Crie-F207; Crie-F241; Crie-F243; Crie-F247; Crie-F252; Crie-F257; Crie-F339; Crie-F386; Crie-F392; Crie-F394; Crie-F410; Crie-F445; Crie-F446; Crie-F522; Crie-F87	4				66
Crie-F257	NODE_2_length_526693_cov_104_2_307947309843	ACATCTCGCGGACAATAGCGATTTCCACCGTC	Crie-F191; Crie-F192; Crie-F207; Crie-F241; Crie-F243; Crie-F247; Crie-F252; Crie-F257; Crie-F339; Crie-F386; Crie-F392; Crie-F394; Crie-F410; Crie-F445; Crie-F446; Crie-F522; Crie-F87	4				61
Crie-F257	NODE_2_length_526693_cov_104_2_307947309843	CGTTTCGTTCATTTATTTAGTTTCCTGTTTCG	Crie-F191; Crie-F192; Crie-F207; Crie-F241; Crie-F243; Crie-F247; Crie-F252; Crie-F257; Crie-F339; Crie-F386; Crie-F392; Crie-F394; Crie-F410; Crie-F445; Crie-F446; Crie-F522; Crie-F87	5				68
Crie-F257	NODE_2_length_526693_cov_104_2_307947309843	CTTGTTAAATACAGGCGGCGGCGGGGTTG	Crie-F191; Crie-F192; Crie-F207; Crie-F241; Crie-F243; Crie-F247; Crie-F252; Crie-F257; Crie-F339; Crie-F386; Crie-F392; Crie-F394; Crie-F410; Crie-F445; Crie-F446; Crie-F522; Crie-F87	4				64
Crie-F257	NODE_2_length_526693_cov_104_2_307947309843	AACGGCGACGGGATCGTTTTTTGTGGCGAAAA	Crie-F191; Crie-F192; Crie-F207; Crie-F241; Crie-F243; Crie-F247; Crie-F252; Crie-F257; Crie-F339; Crie-F386; Crie-F392; Crie-F394; Crie-F410; Crie-F445; Crie-F446; Crie-F522; Crie-F87	4				63
Crie-F257	NODE_2_length_526693_cov_104_2_307947309843	CAGGATTGGATTAATGAAGACGGGTACGAAAT	Crie-F191; Crie-F192; Crie-F207; Crie-F241; Crie-F243; Crie-F247; Crie-F252; Crie-F257; Crie-F339; Crie-F386; Crie-F392; Crie-F394; Crie-F410; Crie-F445; Crie-F446; Crie-F522; Crie-F87	4				63
Crie-F257	NODE_2_length_526693_cov_104_2_307947309843	AGATTGCAGAATTATATTTCACGCTGGCAGCA	Crie-F191; Crie-F192; Crie-F207; Crie-F241; Crie-F243; Crie-F247; Crie-F252; Crie-F257; Crie-F339; Crie-F386; Crie-F392; Crie-F394; Crie-F410; Crie-F445; Crie-F446; Crie-F522; Crie-F87	4				63
Crie-F257	NODE_2_length_526693_cov_104_2_307947309843	CTGTTGTTATGCGTTGGATCGTAATAGTTAAC	Crie-F191; Crie-F192; Crie-F241; Crie-F243; Crie-F247; Crie-F252; Crie-F257; Crie-F339; Crie-F386; Crie-F392; Crie-F394; Crie-F410; Crie-F445; Crie-F446; Crie-F522; Crie-F87	4				64
Crie-F257	NODE_2_length_526693_cov_104_2_307947309843	CTTGGCAGGGCTGCGCCGCAATGGCAGCAACA	Crie-F191; Crie-F192; Crie-F241; Crie-F243; Crie-F247; Crie-F252; Crie-F257; Crie-F339; Crie-F386; Crie-F392; Crie-F394; Crie-F410; Crie-F445; Crie-F446; Crie-F522; Crie-F87	4				66
Crie-F257	NODE_2_length_526693_cov_104_2_307947309843	GTCTTATAAATTGGGCTGATAGTGCCGCTGAT	Crie-F191; Crie-F192; Crie-F241; Crie-F243; Crie-F247; Crie-F252; Crie-F257; Crie-F339; Crie-F386; Crie-F392; Crie-F394; Crie-F410; Crie-F445; Crie-F446; Crie-F522; Crie-F87	7				67
Crie-F257	NODE_2_length_526693_cov_104_2_307947309843	TACCTGCCGGGACTGGAGTGCAGGTAACCCCA	Crie-F191; Crie-F192; Crie-F241; Crie-F243; Crie-F247; Crie-F252; Crie-F257; Crie-F339; Crie-F386; Crie-F392; Crie-F394; Crie-F410; Crie-F445; Crie-F446; Crie-F522; Crie-F87	9				66
Crie-F257	NODE_2_length_526693_cov_104_2_307947309843	CGGCCAGCCATTTAAACAGCGCTGCAGCGGGGATAAACCGACAGGGTATATGAGCTTATACGTCATGAACCA	Crie-F191; Crie-F192; Crie-F241; Crie-F243; Crie-F247; Crie-F252; Crie-F257; Crie-F339; Crie-F386; Crie-F392; Crie-F394; Crie-F410; Crie-F445; Crie-F446; Crie-F522; Crie-F87	5				63
Crie-F257	NODE_2_length_526693_cov_104_2_307947309843	TCGTTGGTGGCGTTCGTCACCTGGCTGTCGGT	Crie-F191; Crie-F192; Crie-F241; Crie-F243; Crie-F247; Crie-F252; Crie-F257; Crie-F339; Crie-F386; Crie-F392; Crie-F394; Crie-F410; Crie-F445; Crie-F446; Crie-F522; Crie-F87	5				68
Crie-F257	NODE_2_length_526693_cov_104_2_307947309843	AGGGGCGTTCCGCAGTCGACAAGGGCTGAAAA	Crie-F191; Crie-F192; Crie-F241; Crie-F243; Crie-F247; Crie-F252; Crie-F257; Crie-F339; Crie-F386; Crie-F392; Crie-F394; Crie-F410; Crie-F445; Crie-F446; Crie-F522; Crie-F87					101
Crie-F259	NODE_2_length_526571_cov_116_1_216851218747	TTTTCAGCCCTTGTCGACTGCGGAACGCCCCT	Crie-F244; Crie-F245; Crie-F254; Crie-F259; Crie-F260; Crie-F261; Crie-F391; Crie-F393; Crie-F396; Crie-F403; Crie-F411; Crie-F417; Crie-F418; Crie-F443; Crie-F444; Crie-F448; Crie-F468; Crie-F469; Crie-F470; Crie-F489; Crie-F503; Crie-F506; Crie-F508; Crie-F509; Crie-F510; Crie-F512; Crie-F81					100
Crie-F259	NODE_2_length_526571_cov_116_1_216851218747	ACCGACAGCCAGGTGACGAACGCCACCAACGA	Crie-F244; Crie-F245; Crie-F254; Crie-F259; Crie-F260; Crie-F261; Crie-F391; Crie-F393; Crie-F396; Crie-F403; Crie-F411; Crie-F417; Crie-F418; Crie-F443; Crie-F444; Crie-F448; Crie-F468; Crie-F469; Crie-F470; Crie-F489; Crie-F503; Crie-F506; Crie-F508; Crie-F509; Crie-F510; Crie-F512; Crie-F81	5				68
Crie-F259	NODE_2_length_526571_cov_116_1_216851218747	TGGTTCATGACGTATAAGCTCATATACCCTGT	Crie-F244; Crie-F245; Crie-F254; Crie-F259; Crie-F260; Crie-F261; Crie-F391; Crie-F393; Crie-F396; Crie-F403; Crie-F411; Crie-F417; Crie-F418; Crie-F443; Crie-F444; Crie-F448; Crie-F468; Crie-F469; Crie-F470; Crie-F489; Crie-F503; Crie-F506; Crie-F508; Crie-F509; Crie-F510; Crie-F512; Crie-F81	5				63
Crie-F259	NODE_2_length_526571_cov_116_1_216851218747	ATGGCTGGCCGCGGTTTATCCCCGCTGGCGCGGGGAACACTGGGGTTACCTGCACTCCAGTCCCGGCAGGTA	Crie-F244; Crie-F245; Crie-F254; Crie-F259; Crie-F260; Crie-F261; Crie-F391; Crie-F393; Crie-F396; Crie-F403; Crie-F411; Crie-F417; Crie-F418; Crie-F443; Crie-F444; Crie-F448; Crie-F468; Crie-F469; Crie-F470; Crie-F489; Crie-F503; Crie-F506; Crie-F508; Crie-F509; Crie-F510; Crie-F512; Crie-F81	10				90
Crie-F259	NODE_2_length_526571_cov_116_1_216851218747	ATCAGCGGCACTATCAGCCCAATTTATAAGAC	Crie-F244; Crie-F245; Crie-F254; Crie-F259; Crie-F260; Crie-F261; Crie-F391; Crie-F393; Crie-F396; Crie-F403; Crie-F411; Crie-F417; Crie-F418; Crie-F443; Crie-F444; Crie-F448; Crie-F468; Crie-F469; Crie-F470; Crie-F489; Crie-F503; Crie-F506; Crie-F508; Crie-F509; Crie-F510; Crie-F512; Crie-F81	7				67
Crie-F259	NODE_2_length_526571_cov_116_1_216851218747	TGTTGCTGCCATTGCGGCGCAGCCCTGCCAAG	Crie-F244; Crie-F245; Crie-F254; Crie-F259; Crie-F260; Crie-F261; Crie-F391; Crie-F393; Crie-F396; Crie-F403; Crie-F411; Crie-F417; Crie-F418; Crie-F443; Crie-F444; Crie-F448; Crie-F468; Crie-F469; Crie-F470; Crie-F489; Crie-F503; Crie-F506; Crie-F508; Crie-F509; Crie-F510; Crie-F512; Crie-F81	4				66
Crie-F259	NODE_2_length_526571_cov_116_1_216851218747	GTTAACTATTACGATCCAACGCATAACAACAG	Crie-F244; Crie-F245; Crie-F254; Crie-F259; Crie-F260; Crie-F261; Crie-F391; Crie-F393; Crie-F396; Crie-F403; Crie-F411; Crie-F417; Crie-F418; Crie-F443; Crie-F444; Crie-F448; Crie-F468; Crie-F469; Crie-F470; Crie-F489; Crie-F503; Crie-F506; Crie-F508; Crie-F509; Crie-F510; Crie-F512; Crie-F81	4				64
Crie-F259	NODE_2_length_526571_cov_116_1_216851218747	TGCTGCCAGCGTGAAATATAATTCTGCAATCT	Crie-F244; Crie-F245; Crie-F254; Crie-F259; Crie-F260; Crie-F261; Crie-F391; Crie-F393; Crie-F396; Crie-F403; Crie-F411; Crie-F417; Crie-F418; Crie-F443; Crie-F444; Crie-F448; Crie-F468; Crie-F469; Crie-F470; Crie-F489; Crie-F503; Crie-F506; Crie-F508; Crie-F509; Crie-F510; Crie-F512; Crie-F81	4				63
Crie-F259	NODE_2_length_526571_cov_116_1_216851218747	ATTTCGTACCCGTCTTCATTAATCCAATCCTG	Crie-F244; Crie-F245; Crie-F254; Crie-F259; Crie-F260; Crie-F261; Crie-F391; Crie-F393; Crie-F396; Crie-F403; Crie-F411; Crie-F417; Crie-F418; Crie-F443; Crie-F444; Crie-F448; Crie-F468; Crie-F469; Crie-F470; Crie-F489; Crie-F503; Crie-F506; Crie-F508; Crie-F509; Crie-F510; Crie-F512; Crie-F81	4				63
Crie-F259	NODE_2_length_526571_cov_116_1_216851218747	TTTTCGCCACAAAAAACGATCCCGTCGCCGTT	Crie-F244; Crie-F245; Crie-F254; Crie-F259; Crie-F260; Crie-F261; Crie-F391; Crie-F393; Crie-F396; Crie-F403; Crie-F411; Crie-F417; Crie-F418; Crie-F443; Crie-F444; Crie-F448; Crie-F468; Crie-F469; Crie-F470; Crie-F489; Crie-F503; Crie-F506; Crie-F508; Crie-F509; Crie-F510; Crie-F512; Crie-F81	4				63
Crie-F259	NODE_2_length_526571_cov_116_1_216851218747	CAACCCCGCCGCCGCCTGTATTTAACAAG	Crie-F244; Crie-F245; Crie-F254; Crie-F259; Crie-F260; Crie-F261; Crie-F391; Crie-F393; Crie-F396; Crie-F403; Crie-F411; Crie-F417; Crie-F418; Crie-F443; Crie-F444; Crie-F448; Crie-F468; Crie-F469; Crie-F470; Crie-F489; Crie-F503; Crie-F506; Crie-F508; Crie-F509; Crie-F510; Crie-F512; Crie-F81	4				64
Crie-F259	NODE_2_length_526571_cov_116_1_216851218747	CGAAACAGGAAACTAAATAAATGAACGAAACG	Crie-F244; Crie-F245; Crie-F254; Crie-F259; Crie-F260; Crie-F261; Crie-F391; Crie-F393; Crie-F396; Crie-F403; Crie-F411; Crie-F417; Crie-F418; Crie-F443; Crie-F444; Crie-F448; Crie-F468; Crie-F469; Crie-F470; Crie-F489; Crie-F503; Crie-F506; Crie-F508; Crie-F509; Crie-F510; Crie-F512; Crie-F81	5				68
Crie-F259	NODE_2_length_526571_cov_116_1_216851218747	GACGGTGGAAATCGCTATTGTCCGCGAGATGT	Crie-F244; Crie-F245; Crie-F254; Crie-F259; Crie-F260; Crie-F261; Crie-F391; Crie-F393; Crie-F396; Crie-F403; Crie-F411; Crie-F417; Crie-F418; Crie-F443; Crie-F444; Crie-F448; Crie-F469; Crie-F470; Crie-F489; Crie-F503; Crie-F506; Crie-F508; Crie-F509; Crie-F510; Crie-F512; Crie-F81	4				61
Crie-F259	NODE_2_length_526571_cov_116_1_216851218747	ACGATCCATTTTTTCAGGTCGAATAAAACGCC	Crie-F244; Crie-F245; Crie-F254; Crie-F259; Crie-F260; Crie-F261; Crie-F391; Crie-F393; Crie-F396; Crie-F403; Crie-F411; Crie-F417; Crie-F418; Crie-F443; Crie-F444; Crie-F448; Crie-F468; Crie-F469; Crie-F470; Crie-F489; Crie-F503; Crie-F506; Crie-F508; Crie-F509; Crie-F510; Crie-F512; Crie-F81	4				66
Crie-F259	NODE_2_length_526571_cov_116_1_216851218747	GCACCGCCACCGGTGCGGCTGGCCGTCTCCTG	Crie-F244; Crie-F245; Crie-F254; Crie-F259; Crie-F260; Crie-F261; Crie-F391; Crie-F393; Crie-F396; Crie-F403; Crie-F411; Crie-F417; Crie-F418; Crie-F443; Crie-F444; Crie-F448; Crie-F468; Crie-F469; Crie-F470; Crie-F489; Crie-F503; Crie-F506; Crie-F508; Crie-F509; Crie-F510; Crie-F512; Crie-F81	3				64
Crie-F259	NODE_2_length_526571_cov_116_1_216851218747	ACGCCCGGCACCGTTGCCAGTCCCTGCGCTAC	Crie-F244; Crie-F245; Crie-F254; Crie-F259; Crie-F260; Crie-F261; Crie-F391; Crie-F393; Crie-F396; Crie-F403; Crie-F411; Crie-F417; Crie-F418; Crie-F443; Crie-F444; Crie-F448; Crie-F468; Crie-F469; Crie-F470; Crie-F489; Crie-F503; Crie-F506; Crie-F508; Crie-F509; Crie-F510; Crie-F512; Crie-F81	3				67
Crie-F259	NODE_2_length_526571_cov_116_1_216851218747	GTCGTTACCATTGCGTCATAGGCGCGGATCAC	Crie-F245; Crie-F254; Crie-F259; Crie-F260; Crie-F391; Crie-F393; Crie-F396; Crie-F403; Crie-F411; Crie-F417; Crie-F418; Crie-F443; Crie-F444; Crie-F448; Crie-F468; Crie-F469; Crie-F470; Crie-F489; Crie-F503; Crie-F506; Crie-F508; Crie-F509; Crie-F510; Crie-F512; Crie-F81	3				63
Crie-F259	NODE_2_length_526571_cov_116_1_216851218747	ACGGCGGTGAAAACTCGGGCAAAACGGCATTG	Crie-F244; Crie-F245; Crie-F254; Crie-F259; Crie-F260; Crie-F261; Crie-F391; Crie-F393; Crie-F396; Crie-F403; Crie-F411; Crie-F418; Crie-F443; Crie-F444; Crie-F448; Crie-F469; Crie-F470; Crie-F489; Crie-F503; Crie-F506; Crie-F508; Crie-F509; Crie-F510; Crie-F512; Crie-F81	2				63
Crie-F259	NODE_2_length_526571_cov_116_1_216851218747	GCTCACGCGGCCTTTTTATTTTGCTACTGTAT	Crie-F244; Crie-F245; Crie-F254; Crie-F259; Crie-F260; Crie-F261; Crie-F391; Crie-F393; Crie-F396; Crie-F403; Crie-F411; Crie-F418; Crie-F443; Crie-F444; Crie-F448; Crie-F469; Crie-F470; Crie-F489; Crie-F503; Crie-F506; Crie-F508; Crie-F509; Crie-F510; Crie-F512; Crie-F81	2				65
Crie-F259	NODE_2_length_526571_cov_116_1_216851218747	AGATTTCACAGGTACGCATCGAGTAATTTATG	Crie-F244; Crie-F245; Crie-F254; Crie-F259; Crie-F260; Crie-F261; Crie-F391; Crie-F393; Crie-F396; Crie-F403; Crie-F411; Crie-F417; Crie-F418; Crie-F443; Crie-F444; Crie-F448; Crie-F469; Crie-F470; Crie-F489; Crie-F503; Crie-F506; Crie-F508; Crie-F509; Crie-F510; Crie-F512; Crie-F81	2				63
Crie-F259	NODE_2_length_526571_cov_116_1_216851218747	GATTTTGTTCGCTACGTCGCCAGCCATGCCAA	Crie-F244; Crie-F245; Crie-F254; Crie-F259; Crie-F260; Crie-F261; Crie-F391; Crie-F393; Crie-F396; Crie-F403; Crie-F411; Crie-F417; Crie-F418; Crie-F443; Crie-F444; Crie-F448; Crie-F469; Crie-F470; Crie-F489; Crie-F503; Crie-F506; Crie-F508; Crie-F509; Crie-F510; Crie-F512; Crie-F81	2				63
Crie-F259	NODE_2_length_526571_cov_116_1_216851218747	TTGGTCATGGTTGAGACAAACGGGCCTGGTAG	Crie-F244; Crie-F245; Crie-F254; Crie-F259; Crie-F260; Crie-F261; Crie-F391; Crie-F393; Crie-F396; Crie-F403; Crie-F411; Crie-F417; Crie-F443; Crie-F444; Crie-F448; Crie-F469; Crie-F470; Crie-F489; Crie-F503; Crie-F506; Crie-F508; Crie-F509; Crie-F510; Crie-F512; Crie-F81	5				72
Crie-F259	NODE_2_length_526571_cov_116_1_216851218747	TCGCCTTCAGGAAGAAACCTACATCGAACACG	Crie-F244; Crie-F245; Crie-F254; Crie-F259; Crie-F260; Crie-F261; Crie-F391; Crie-F393; Crie-F396; Crie-F403; Crie-F411; Crie-F417; Crie-F418; Crie-F443; Crie-F444; Crie-F448; Crie-F469; Crie-F470; Crie-F489; Crie-F503; Crie-F506; Crie-F508; Crie-F509; Crie-F510; Crie-F512; Crie-F81	2				65
Crie-F259	NODE_2_length_526571_cov_116_1_216851218747	CTGCAATTCGCGTTCTCTGGCCTGTTTCGCCA	Crie-F244; Crie-F245; Crie-F254; Crie-F259; Crie-F260; Crie-F261; Crie-F391; Crie-F393; Crie-F396; Crie-F403; Crie-F411; Crie-F417; Crie-F418; Crie-F443; Crie-F444; Crie-F448; Crie-F469; Crie-F470; Crie-F489; Crie-F503; Crie-F506; Crie-F508; Crie-F509; Crie-F510; Crie-F512; Crie-F81	4				62
Crie-F259	NODE_2_length_526571_cov_116_1_216851218747	GCTGACATGGAAACCGTCGCCGGCAATTGGGC	Crie-F244; Crie-F245; Crie-F254; Crie-F259; Crie-F260; Crie-F261; Crie-F391; Crie-F393; Crie-F396; Crie-F403; Crie-F411; Crie-F417; Crie-F418; Crie-F443; Crie-F444; Crie-F448; Crie-F469; Crie-F470; Crie-F489; Crie-F503; Crie-F506; Crie-F508; Crie-F509; Crie-F510; Crie-F512; Crie-F81	3				64
Crie-F259	NODE_2_length_526571_cov_116_1_216851218747	GCGGAGAATTATATATCGGAATGTTACAGGAAA	Crie-F244; Crie-F245; Crie-F254; Crie-F259; Crie-F260; Crie-F261; Crie-F391; Crie-F393; Crie-F396; Crie-F403; Crie-F411; Crie-F417; Crie-F418; Crie-F443; Crie-F444; Crie-F448; Crie-F469; Crie-F470; Crie-F489; Crie-F503; Crie-F506; Crie-F508; Crie-F509; Crie-F510; Crie-F512; Crie-F81	6				79
Crie-F259	NODE_2_length_526571_cov_116_1_216851218747	GTTAAATACAATTCGCCCGCCATTAAAATCAA	Crie-F244; Crie-F245; Crie-F254; Crie-F259; Crie-F260; Crie-F261; Crie-F391; Crie-F393; Crie-F396; Crie-F403; Crie-F411; Crie-F417; Crie-F418; Crie-F443; Crie-F444; Crie-F448; Crie-F469; Crie-F470; Crie-F489; Crie-F503; Crie-F506; Crie-F508; Crie-F509; Crie-F510; Crie-F512; Crie-F81	3				65
Crie-F259	NODE_2_length_526571_cov_116_1_216851218747	GATGAATTCAGGGGGCCAGTTTTTGTAAAAAT	Crie-F244; Crie-F245; Crie-F254; Crie-F259; Crie-F260; Crie-F261; Crie-F391; Crie-F393; Crie-F396; Crie-F403; Crie-F411; Crie-F417; Crie-F418; Crie-F443; Crie-F444; Crie-F448; Crie-F469; Crie-F470; Crie-F489; Crie-F503; Crie-F506; Crie-F508; Crie-F509; Crie-F510; Crie-F512; Crie-F81	3				66
Crie-F259	NODE_2_length_526571_cov_116_1_216851218747	GGGTTGAGGGGCTTTATATAGTGGTATTCCGC	Crie-F244; Crie-F245; Crie-F254; Crie-F259; Crie-F260; Crie-F261; Crie-F391; Crie-F393; Crie-F396; Crie-F403; Crie-F411; Crie-F417; Crie-F418; Crie-F443; Crie-F444; Crie-F448; Crie-F468; Crie-F469; Crie-F470; Crie-F489; Crie-F503; Crie-F506; Crie-F508; Crie-F509; Crie-F510; Crie-F512; Crie-F81	2				65
Crie-F259	NODE_2_length_526571_cov_116_2_235029236523	TTGATGAAAGTTCATCTAATAATGATTGTGCT	Crie-F244; Crie-F245; Crie-F254; Crie-F259; Crie-F260; Crie-F261; Crie-F391; Crie-F393; Crie-F396; Crie-F403; Crie-F411; Crie-F417; Crie-F418; Crie-F443; Crie-F444; Crie-F448; Crie-F468; Crie-F469; Crie-F470; Crie-F503; Crie-F506; Crie-F508; Crie-F509; Crie-F510; Crie-F512; Crie-F81	9				91
Crie-F259	NODE_2_length_526571_cov_116_2_235029236523	GCGTATTCTCGCGGCGTTGGCTCCCGATGAGG	Crie-F244; Crie-F245; Crie-F254; Crie-F259; Crie-F260; Crie-F261; Crie-F391; Crie-F393; Crie-F396; Crie-F403; Crie-F411; Crie-F417; Crie-F418; Crie-F443; Crie-F444; Crie-F448; Crie-F468; Crie-F469; Crie-F470; Crie-F503; Crie-F506; Crie-F508; Crie-F509; Crie-F510; Crie-F512; Crie-F81	10				66
Crie-F259	NODE_2_length_526571_cov_116_2_235029236523	ACCACCCTGTCCGACAGTCTGGATAAATATCG	Crie-F244; Crie-F245; Crie-F254; Crie-F259; Crie-F260; Crie-F261; Crie-F391; Crie-F393; Crie-F396; Crie-F403; Crie-F411; Crie-F417; Crie-F418; Crie-F443; Crie-F444; Crie-F448; Crie-F468; Crie-F469; Crie-F470; Crie-F503; Crie-F506; Crie-F508; Crie-F509; Crie-F510; Crie-F512; Crie-F81	8				62
Crie-F259	NODE_2_length_526571_cov_116_2_235029236523	TGGCACAAGTTCTTAAGTGCGATGTTGAATGG	Crie-F244; Crie-F245; Crie-F254; Crie-F259; Crie-F260; Crie-F261; Crie-F391; Crie-F393; Crie-F396; Crie-F403; Crie-F411; Crie-F417; Crie-F418; Crie-F443; Crie-F444; Crie-F448; Crie-F468; Crie-F469; Crie-F470; Crie-F503; Crie-F506; Crie-F508; Crie-F509; Crie-F510; Crie-F512; Crie-F81	8				61
Crie-F259	NODE_2_length_526571_cov_116_2_235029236523	TTCGTCTTCATCAAAATCCAGCACCGGTTTTA	Crie-F244; Crie-F245; Crie-F254; Crie-F259; Crie-F260; Crie-F261; Crie-F391; Crie-F393; Crie-F403; Crie-F411; Crie-F417; Crie-F418; Crie-F443; Crie-F444; Crie-F448; Crie-F468; Crie-F469; Crie-F470; Crie-F503; Crie-F506; Crie-F508; Crie-F509; Crie-F510; Crie-F512; Crie-F81	8				63
Crie-F259	NODE_2_length_526571_cov_116_2_235029236523	CCAGCGTGGCGGGATTTTGCCGAACAGGGCAT	Crie-F244; Crie-F245; Crie-F254; Crie-F259; Crie-F260; Crie-F261; Crie-F391; Crie-F393; Crie-F403; Crie-F411; Crie-F417; Crie-F418; Crie-F443; Crie-F444; Crie-F448; Crie-F468; Crie-F469; Crie-F470; Crie-F503; Crie-F506; Crie-F508; Crie-F509; Crie-F510; Crie-F512; Crie-F81	6				62
Crie-F259	NODE_2_length_526571_cov_116_2_235029236523	CAGCGCCTGACGAGTGCTGAAAATGACCTCGT	Crie-F244; Crie-F245; Crie-F254; Crie-F259; Crie-F260; Crie-F261; Crie-F391; Crie-F393; Crie-F403; Crie-F411; Crie-F417; Crie-F418; Crie-F443; Crie-F444; Crie-F448; Crie-F468; Crie-F469; Crie-F470; Crie-F503; Crie-F506; Crie-F508; Crie-F509; Crie-F510; Crie-F512; Crie-F81	7				62
Crie-F259	NODE_2_length_526571_cov_116_2_235029236523	TTTTCACGTAGCGCACGATTCGGGGATATAGC	Crie-F244; Crie-F245; Crie-F254; Crie-F259; Crie-F260; Crie-F261; Crie-F391; Crie-F393; Crie-F403; Crie-F411; Crie-F417; Crie-F418; Crie-F443; Crie-F444; Crie-F448; Crie-F468; Crie-F469; Crie-F470; Crie-F503; Crie-F506; Crie-F508; Crie-F509; Crie-F510; Crie-F512; Crie-F81	7				62
Crie-F259	NODE_2_length_526571_cov_116_2_235029236523	ACAAAATCCTTGCATTCCAGACGCTGAATTTCG	Crie-F244; Crie-F245; Crie-F254; Crie-F259; Crie-F260; Crie-F261; Crie-F391; Crie-F393; Crie-F403; Crie-F411; Crie-F417; Crie-F418; Crie-F443; Crie-F444; Crie-F448; Crie-F468; Crie-F469; Crie-F470; Crie-F503; Crie-F506; Crie-F508; Crie-F509; Crie-F510; Crie-F512; Crie-F81	7				61
Crie-F259	NODE_2_length_526571_cov_116_2_235029236523	TCCGTTGTGATAACTTCCCACATTGATGATCC	Crie-F244; Crie-F245; Crie-F254; Crie-F259; Crie-F260; Crie-F261; Crie-F391; Crie-F393; Crie-F403; Crie-F411; Crie-F417; Crie-F418; Crie-F443; Crie-F444; Crie-F448; Crie-F468; Crie-F469; Crie-F470; Crie-F503; Crie-F506; Crie-F508; Crie-F509; Crie-F510; Crie-F512; Crie-F81	7				62
Crie-F259	NODE_2_length_526571_cov_116_2_235029236523	TGCGTCCCGGTCTAAATATTCACCCTCGGCGT	Crie-F244; Crie-F245; Crie-F254; Crie-F259; Crie-F260; Crie-F261; Crie-F391; Crie-F393; Crie-F396; Crie-F403; Crie-F411; Crie-F417; Crie-F418; Crie-F443; Crie-F444; Crie-F448; Crie-F468; Crie-F469; Crie-F470; Crie-F503; Crie-F506; Crie-F508; Crie-F509; Crie-F510; Crie-F512; Crie-F81	7				63
Crie-F259	NODE_2_length_526571_cov_116_2_235029236523	CAAAAGCGAGGTTTCCAGCGAGCTAAAACCGG	Crie-F244; Crie-F245; Crie-F254; Crie-F259; Crie-F260; Crie-F261; Crie-F391; Crie-F393; Crie-F396; Crie-F403; Crie-F411; Crie-F417; Crie-F418; Crie-F443; Crie-F444; Crie-F448; Crie-F468; Crie-F469; Crie-F470; Crie-F503; Crie-F506; Crie-F508; Crie-F509; Crie-F510; Crie-F512; Crie-F81	6				62
Crie-F259	NODE_2_length_526571_cov_116_2_235029236523	AAGTGGCCCTTCGATCCAGTTTGATGAAAGTT	Crie-F244; Crie-F245; Crie-F254; Crie-F259; Crie-F260; Crie-F261; Crie-F391; Crie-F393; Crie-F396; Crie-F403; Crie-F411; Crie-F417; Crie-F418; Crie-F443; Crie-F444; Crie-F448; Crie-F468; Crie-F469; Crie-F470; Crie-F503; Crie-F506; Crie-F508; Crie-F509; Crie-F510; Crie-F512; Crie-F81	7				62
Crie-F259	NODE_2_length_526571_cov_116_2_235029236523	TGCGTCTTTTTCCCGCTGGAGTTGAATATTCT	Crie-F244; Crie-F245; Crie-F254; Crie-F259; Crie-F260; Crie-F261; Crie-F391; Crie-F393; Crie-F396; Crie-F403; Crie-F411; Crie-F417; Crie-F418; Crie-F443; Crie-F444; Crie-F468; Crie-F469; Crie-F470; Crie-F503; Crie-F506; Crie-F508; Crie-F509; Crie-F510; Crie-F512; Crie-F81	1		1		98
Crie-F259	NODE_2_length_526571_cov_116_2_235029236523	ATGTCGGCATTATCGGACGCGATCTCTGTTTC	Crie-F244; Crie-F245; Crie-F254; Crie-F259; Crie-F260; Crie-F261; Crie-F391; Crie-F393; Crie-F396; Crie-F403; Crie-F411; Crie-F417; Crie-F418; Crie-F443; Crie-F444; Crie-F468; Crie-F469; Crie-F470; Crie-F503; Crie-F506; Crie-F508; Crie-F509; Crie-F510; Crie-F512; Crie-F81	7				63
Crie-F259	NODE_2_length_526571_cov_116_2_235029236523	GCCCGCCCACGGCGATCAGAATCAATCCACGC	Crie-F244; Crie-F245; Crie-F254; Crie-F259; Crie-F260; Crie-F261; Crie-F391; Crie-F393; Crie-F396; Crie-F403; Crie-F411; Crie-F417; Crie-F418; Crie-F443; Crie-F444; Crie-F468; Crie-F469; Crie-F470; Crie-F503; Crie-F506; Crie-F508; Crie-F509; Crie-F510; Crie-F512; Crie-F81	7				62
Crie-F259	NODE_2_length_526571_cov_116_2_235029236523	CCAACCACCTCAACCTCCAGGCGGTCGATCTG	Crie-F244; Crie-F245; Crie-F254; Crie-F259; Crie-F260; Crie-F261; Crie-F391; Crie-F393; Crie-F396; Crie-F403; Crie-F411; Crie-F417; Crie-F418; Crie-F443; Crie-F444; Crie-F468; Crie-F469; Crie-F470; Crie-F503; Crie-F506; Crie-F508; Crie-F509; Crie-F510; Crie-F512; Crie-F81	7				62
Crie-F259	NODE_2_length_526571_cov_116_2_235029236523	TAAGGGCGTGCGCACTCAGCTCGTATTGGACG	Crie-F244; Crie-F245; Crie-F254; Crie-F259; Crie-F260; Crie-F261; Crie-F391; Crie-F393; Crie-F396; Crie-F403; Crie-F411; Crie-F417; Crie-F418; Crie-F443; Crie-F444; Crie-F468; Crie-F469; Crie-F470; Crie-F503; Crie-F506; Crie-F508; Crie-F509; Crie-F510; Crie-F512; Crie-F81	8				62
Crie-F259	NODE_2_length_526571_cov_116_2_235029236523	TGATGCTGGCCAACAGGAGCGCCCGCGGGAGC	Crie-F244; Crie-F245; Crie-F254; Crie-F259; Crie-F260; Crie-F261; Crie-F391; Crie-F393; Crie-F396; Crie-F403; Crie-F411; Crie-F417; Crie-F418; Crie-F443; Crie-F444; Crie-F448; Crie-F468; Crie-F469; Crie-F470; Crie-F503; Crie-F506; Crie-F508; Crie-F509; Crie-F510; Crie-F512; Crie-F81	8				64
Crie-F259	NODE_2_length_526571_cov_116_2_235029236523	TTAATAACGTGGTCGATTTTGTTCAGGCGGGA	Crie-F244; Crie-F245; Crie-F254; Crie-F259; Crie-F260; Crie-F261; Crie-F391; Crie-F393; Crie-F396; Crie-F403; Crie-F411; Crie-F417; Crie-F418; Crie-F443; Crie-F444; Crie-F448; Crie-F468; Crie-F469; Crie-F470; Crie-F503; Crie-F506; Crie-F508; Crie-F509; Crie-F510; Crie-F512; Crie-F81	8		3		65
Crie-F259	NODE_2_length_526571_cov_116_2_235029236523	ATCAGCCCCTTCGGAAATAGCAATATTTCAGC	Crie-F244; Crie-F245; Crie-F254; Crie-F259; Crie-F260; Crie-F261; Crie-F391; Crie-F393; Crie-F396; Crie-F403; Crie-F411; Crie-F417; Crie-F418; Crie-F443; Crie-F444; Crie-F448; Crie-F468; Crie-F469; Crie-F470; Crie-F503; Crie-F506; Crie-F508; Crie-F509; Crie-F510; Crie-F512; Crie-F81	8				65
Crie-F259	NODE_2_length_526571_cov_116_2_235029236523	GCCAGCGGCGCAGGGTTCGCGTCAATGCTGGA	Crie-F244; Crie-F245; Crie-F254; Crie-F259; Crie-F260; Crie-F261; Crie-F391; Crie-F393; Crie-F396; Crie-F403; Crie-F411; Crie-F417; Crie-F418; Crie-F443; Crie-F444; Crie-F448; Crie-F468; Crie-F469; Crie-F470; Crie-F503; Crie-F506; Crie-F508; Crie-F509; Crie-F510; Crie-F512; Crie-F81	8				63
Crie-F259	NODE_2_length_526571_cov_116_2_235029236523	GGTTTGCCGACGGGGGTTATCTGATATTTGAT	Crie-F244; Crie-F245; Crie-F247; Crie-F254; Crie-F259; Crie-F260; Crie-F261; Crie-F391; Crie-F393; Crie-F396; Crie-F403; Crie-F411; Crie-F417; Crie-F418; Crie-F443; Crie-F444; Crie-F448; Crie-F468; Crie-F469; Crie-F470; Crie-F503; Crie-F506; Crie-F508; Crie-F509; Crie-F510; Crie-F512; Crie-F81	8				64
Crie-F259	NODE_2_length_526571_cov_116_2_235029236523	GCACGGACACTCCGGTAAAGCGCTGGTGTACGA	Crie-F244; Crie-F245; Crie-F247; Crie-F254; Crie-F259; Crie-F260; Crie-F261; Crie-F391; Crie-F393; Crie-F396; Crie-F403; Crie-F411; Crie-F417; Crie-F418; Crie-F443; Crie-F444; Crie-F448; Crie-F468; Crie-F469; Crie-F470; Crie-F503; Crie-F506; Crie-F508; Crie-F509; Crie-F510; Crie-F512; Crie-F81	8				66
Crie-F259	NODE_4_length_444097_cov_107_1_255663255769	AACAACAAACCCAGCAATGGCGCGGCTTTGAAGCA	Crie-F207; Crie-F244; Crie-F245; Crie-F247; Crie-F252; Crie-F259; Crie-F261; Crie-F339; Crie-F386; Crie-F391; Crie-F394; Crie-F396; Crie-F410; Crie-F443; Crie-F445; Crie-F446; Crie-F468; Crie-F503; Crie-F512; Crie-F81					67
Crie-F259	NODE_2_length_526571_cov_116_1_216851218747	GCAGGCGGCCATCTCGCCCCCCGGCAATAGAG	Crie-F259; Crie-F443						1
Crie-F260	NODE_4_length_428884_cov_134_1_216852218748	TTTTCAGCCCTTGTCGACTGCGGAACGCCCCT	Crie-F244; Crie-F245; Crie-F254; Crie-F259; Crie-F260; Crie-F261; Crie-F391; Crie-F393; Crie-F396; Crie-F403; Crie-F411; Crie-F417; Crie-F418; Crie-F443; Crie-F444; Crie-F448; Crie-F468; Crie-F469; Crie-F470; Crie-F489; Crie-F503; Crie-F506; Crie-F508; Crie-F509; Crie-F510; Crie-F512; Crie-F81					100
Crie-F260	NODE_4_length_428884_cov_134_1_216852218748	ACCGACAGCCAGGTGACGAACGCCACCAACGA	Crie-F244; Crie-F245; Crie-F254; Crie-F259; Crie-F260; Crie-F261; Crie-F391; Crie-F393; Crie-F396; Crie-F403; Crie-F411; Crie-F417; Crie-F418; Crie-F443; Crie-F444; Crie-F448; Crie-F468; Crie-F469; Crie-F470; Crie-F489; Crie-F503; Crie-F506; Crie-F508; Crie-F509; Crie-F510; Crie-F512; Crie-F81	6				68
Crie-F260	NODE_4_length_428884_cov_134_1_216852218748	TGGTTCATGACGTATAAGCTCATATACCCTGT	Crie-F244; Crie-F245; Crie-F254; Crie-F259; Crie-F260; Crie-F261; Crie-F391; Crie-F393; Crie-F396; Crie-F403; Crie-F411; Crie-F417; Crie-F418; Crie-F443; Crie-F444; Crie-F448; Crie-F468; Crie-F469; Crie-F470; Crie-F489; Crie-F503; Crie-F506; Crie-F508; Crie-F509; Crie-F510; Crie-F512; Crie-F81	6				63
Crie-F260	NODE_4_length_428884_cov_134_1_216852218748	ATGGCTGGCCGCGGTTTATCCCCGCTGGCGCGGGGAACACTGGGGTTACCTGCACTCCAGTCCCGGCAGGTA	Crie-F244; Crie-F245; Crie-F254; Crie-F259; Crie-F260; Crie-F261; Crie-F391; Crie-F393; Crie-F396; Crie-F403; Crie-F411; Crie-F417; Crie-F418; Crie-F443; Crie-F444; Crie-F448; Crie-F468; Crie-F469; Crie-F470; Crie-F489; Crie-F503; Crie-F506; Crie-F508; Crie-F509; Crie-F510; Crie-F512; Crie-F81	11				90
Crie-F260	NODE_4_length_428884_cov_134_1_216852218748	ATCAGCGGCACTATCAGCCCAATTTATAAGAC	Crie-F244; Crie-F245; Crie-F254; Crie-F259; Crie-F260; Crie-F261; Crie-F391; Crie-F393; Crie-F396; Crie-F403; Crie-F411; Crie-F417; Crie-F418; Crie-F443; Crie-F444; Crie-F448; Crie-F468; Crie-F469; Crie-F470; Crie-F489; Crie-F503; Crie-F506; Crie-F508; Crie-F509; Crie-F510; Crie-F512; Crie-F81	8				67
Crie-F260	NODE_4_length_428884_cov_134_1_216852218748	TGTTGCTGCCATTGCGGCGCAGCCCTGCCAAG	Crie-F244; Crie-F245; Crie-F254; Crie-F259; Crie-F260; Crie-F261; Crie-F391; Crie-F393; Crie-F396; Crie-F403; Crie-F411; Crie-F417; Crie-F418; Crie-F443; Crie-F444; Crie-F448; Crie-F468; Crie-F469; Crie-F470; Crie-F489; Crie-F503; Crie-F506; Crie-F508; Crie-F509; Crie-F510; Crie-F512; Crie-F81	5				66
Crie-F260	NODE_4_length_428884_cov_134_1_216852218748	GTTAACTATTACGATCCAACGCATAACAACAG	Crie-F244; Crie-F245; Crie-F254; Crie-F259; Crie-F260; Crie-F261; Crie-F391; Crie-F393; Crie-F396; Crie-F403; Crie-F411; Crie-F417; Crie-F418; Crie-F443; Crie-F444; Crie-F448; Crie-F468; Crie-F469; Crie-F470; Crie-F489; Crie-F503; Crie-F506; Crie-F508; Crie-F509; Crie-F510; Crie-F512; Crie-F81	5				64
Crie-F260	NODE_4_length_428884_cov_134_1_216852218748	TGCTGCCAGCGTGAAATATAATTCTGCAATCT	Crie-F244; Crie-F245; Crie-F254; Crie-F259; Crie-F260; Crie-F261; Crie-F391; Crie-F393; Crie-F396; Crie-F403; Crie-F411; Crie-F417; Crie-F418; Crie-F443; Crie-F444; Crie-F448; Crie-F468; Crie-F469; Crie-F470; Crie-F489; Crie-F503; Crie-F506; Crie-F508; Crie-F509; Crie-F510; Crie-F512; Crie-F81	5				63
Crie-F260	NODE_4_length_428884_cov_134_1_216852218748	ATTTCGTACCCGTCTTCATTAATCCAATCCTG	Crie-F244; Crie-F245; Crie-F254; Crie-F259; Crie-F260; Crie-F261; Crie-F391; Crie-F393; Crie-F396; Crie-F403; Crie-F411; Crie-F417; Crie-F418; Crie-F443; Crie-F444; Crie-F448; Crie-F468; Crie-F469; Crie-F470; Crie-F489; Crie-F503; Crie-F506; Crie-F508; Crie-F509; Crie-F510; Crie-F512; Crie-F81	5				63
Crie-F260	NODE_4_length_428884_cov_134_1_216852218748	TTTTCGCCACAAAAAACGATCCCGTCGCCGTT	Crie-F244; Crie-F245; Crie-F254; Crie-F259; Crie-F260; Crie-F261; Crie-F391; Crie-F393; Crie-F396; Crie-F403; Crie-F411; Crie-F417; Crie-F418; Crie-F443; Crie-F444; Crie-F448; Crie-F468; Crie-F469; Crie-F470; Crie-F489; Crie-F503; Crie-F506; Crie-F508; Crie-F509; Crie-F510; Crie-F512; Crie-F81	5				63
Crie-F260	NODE_4_length_428884_cov_134_1_216852218748	CAACCCCGCCGCCGCCTGTATTTAACAAG	Crie-F244; Crie-F245; Crie-F254; Crie-F259; Crie-F260; Crie-F261; Crie-F391; Crie-F393; Crie-F396; Crie-F403; Crie-F411; Crie-F417; Crie-F418; Crie-F443; Crie-F444; Crie-F448; Crie-F468; Crie-F469; Crie-F470; Crie-F489; Crie-F503; Crie-F506; Crie-F508; Crie-F509; Crie-F510; Crie-F512; Crie-F81	5				64
Crie-F260	NODE_4_length_428884_cov_134_1_216852218748	CGAAACAGGAAACTAAATAAATGAACGAAACG	Crie-F244; Crie-F245; Crie-F254; Crie-F259; Crie-F260; Crie-F261; Crie-F391; Crie-F393; Crie-F396; Crie-F403; Crie-F411; Crie-F417; Crie-F418; Crie-F443; Crie-F444; Crie-F448; Crie-F468; Crie-F469; Crie-F470; Crie-F489; Crie-F503; Crie-F506; Crie-F508; Crie-F509; Crie-F510; Crie-F512; Crie-F81	6				68
Crie-F260	NODE_4_length_428884_cov_134_1_216852218748	GACGGTGGAAATCGCTATTGTCCGCGAGATGT	Crie-F244; Crie-F245; Crie-F254; Crie-F259; Crie-F260; Crie-F261; Crie-F391; Crie-F393; Crie-F396; Crie-F403; Crie-F411; Crie-F417; Crie-F418; Crie-F443; Crie-F444; Crie-F448; Crie-F469; Crie-F470; Crie-F489; Crie-F503; Crie-F506; Crie-F508; Crie-F509; Crie-F510; Crie-F512; Crie-F81	5				61
Crie-F260	NODE_4_length_428884_cov_134_1_216852218748	ACGATCCATTTTTTCAGGTCGAATAAAACGCC	Crie-F244; Crie-F245; Crie-F254; Crie-F259; Crie-F260; Crie-F261; Crie-F391; Crie-F393; Crie-F396; Crie-F403; Crie-F411; Crie-F417; Crie-F418; Crie-F443; Crie-F444; Crie-F448; Crie-F468; Crie-F469; Crie-F470; Crie-F489; Crie-F503; Crie-F506; Crie-F508; Crie-F509; Crie-F510; Crie-F512; Crie-F81	5				66
Crie-F260	NODE_4_length_428884_cov_134_1_216852218748	GCACCGCCACCGGTGCGGCTGGCCGTCTCCTG	Crie-F244; Crie-F245; Crie-F254; Crie-F259; Crie-F260; Crie-F261; Crie-F391; Crie-F393; Crie-F396; Crie-F403; Crie-F411; Crie-F417; Crie-F418; Crie-F443; Crie-F444; Crie-F448; Crie-F468; Crie-F469; Crie-F470; Crie-F489; Crie-F503; Crie-F506; Crie-F508; Crie-F509; Crie-F510; Crie-F512; Crie-F81	4				64
Crie-F260	NODE_4_length_428884_cov_134_1_216852218748	ACGCCCGGCACCGTTGCCAGTCCCTGCGCTAC	Crie-F244; Crie-F245; Crie-F254; Crie-F259; Crie-F260; Crie-F261; Crie-F391; Crie-F393; Crie-F396; Crie-F403; Crie-F411; Crie-F417; Crie-F418; Crie-F443; Crie-F444; Crie-F448; Crie-F468; Crie-F469; Crie-F470; Crie-F489; Crie-F503; Crie-F506; Crie-F508; Crie-F509; Crie-F510; Crie-F512; Crie-F81	4				65
Crie-F260	NODE_4_length_428884_cov_134_1_216852218748	GTCGTTACCATTGCGTCATAGGCGCGGATCAC	Crie-F245; Crie-F254; Crie-F259; Crie-F260; Crie-F391; Crie-F393; Crie-F396; Crie-F403; Crie-F411; Crie-F417; Crie-F418; Crie-F443; Crie-F444; Crie-F448; Crie-F468; Crie-F469; Crie-F470; Crie-F489; Crie-F503; Crie-F506; Crie-F508; Crie-F509; Crie-F510; Crie-F512; Crie-F81	4				63
Crie-F260	NODE_4_length_428884_cov_134_1_216852218748	GCAGGCGGCCATCTCGACCCCCGGCAATAGAG	Crie-F244; Crie-F245; Crie-F254; Crie-F260; Crie-F261; Crie-F391; Crie-F393; Crie-F396; Crie-F403; Crie-F411; Crie-F417; Crie-F418; Crie-F444; Crie-F448; Crie-F468; Crie-F469; Crie-F470; Crie-F489; Crie-F503; Crie-F506; Crie-F508; Crie-F509; Crie-F510; Crie-F512; Crie-F81	4				63
Crie-F260	NODE_4_length_428884_cov_134_1_216852218748	ACGGCGGTGAAAACTCGGGCAAAACGGCATTG	Crie-F244; Crie-F245; Crie-F254; Crie-F259; Crie-F260; Crie-F261; Crie-F391; Crie-F393; Crie-F396; Crie-F403; Crie-F411; Crie-F418; Crie-F443; Crie-F444; Crie-F448; Crie-F469; Crie-F470; Crie-F489; Crie-F503; Crie-F506; Crie-F508; Crie-F509; Crie-F510; Crie-F512; Crie-F81	3				63
Crie-F260	NODE_4_length_428884_cov_134_1_216852218748	GCTCACGCGGCCTTTTTATTTTGCTACTGTAT	Crie-F244; Crie-F245; Crie-F254; Crie-F259; Crie-F260; Crie-F261; Crie-F391; Crie-F393; Crie-F396; Crie-F403; Crie-F411; Crie-F418; Crie-F443; Crie-F444; Crie-F448; Crie-F469; Crie-F470; Crie-F489; Crie-F503; Crie-F506; Crie-F508; Crie-F509; Crie-F510; Crie-F512; Crie-F81	3				65
Crie-F260	NODE_4_length_428884_cov_134_1_216852218748	AGATTTCACAGGTACGCATCGAGTAATTTATG	Crie-F244; Crie-F245; Crie-F254; Crie-F259; Crie-F260; Crie-F261; Crie-F391; Crie-F393; Crie-F396; Crie-F403; Crie-F411; Crie-F417; Crie-F418; Crie-F443; Crie-F444; Crie-F448; Crie-F469; Crie-F470; Crie-F489; Crie-F503; Crie-F506; Crie-F508; Crie-F509; Crie-F510; Crie-F512; Crie-F81	3				63
Crie-F260	NODE_4_length_428884_cov_134_1_216852218748	GATTTTGTTCGCTACGTCGCCAGCCATGCCAA	Crie-F244; Crie-F245; Crie-F254; Crie-F259; Crie-F260; Crie-F261; Crie-F391; Crie-F393; Crie-F396; Crie-F403; Crie-F411; Crie-F417; Crie-F418; Crie-F443; Crie-F444; Crie-F448; Crie-F469; Crie-F470; Crie-F489; Crie-F503; Crie-F506; Crie-F508; Crie-F509; Crie-F510; Crie-F512; Crie-F81	3				63
Crie-F260	NODE_4_length_428884_cov_134_1_216852218748	TTGGTCATGGTTGAGACAAACGGGCCTGGTAG	Crie-F244; Crie-F245; Crie-F254; Crie-F259; Crie-F260; Crie-F261; Crie-F391; Crie-F393; Crie-F396; Crie-F403; Crie-F411; Crie-F417; Crie-F443; Crie-F444; Crie-F448; Crie-F469; Crie-F470; Crie-F489; Crie-F503; Crie-F506; Crie-F508; Crie-F509; Crie-F510; Crie-F512; Crie-F81	6				72
Crie-F260	NODE_4_length_428884_cov_134_1_216852218748	TCGCCTTCAGGAAGAAACCTACATCGAACACG	Crie-F244; Crie-F245; Crie-F254; Crie-F259; Crie-F260; Crie-F261; Crie-F391; Crie-F393; Crie-F396; Crie-F403; Crie-F411; Crie-F417; Crie-F418; Crie-F443; Crie-F444; Crie-F448; Crie-F469; Crie-F470; Crie-F489; Crie-F503; Crie-F506; Crie-F508; Crie-F509; Crie-F510; Crie-F512; Crie-F81	3				65
Crie-F260	NODE_4_length_428884_cov_134_1_216852218748	CTGCAATTCGCGTTCTCTGGCCTGTTTCGCCA	Crie-F244; Crie-F245; Crie-F254; Crie-F259; Crie-F260; Crie-F261; Crie-F391; Crie-F393; Crie-F396; Crie-F403; Crie-F411; Crie-F417; Crie-F418; Crie-F443; Crie-F444; Crie-F448; Crie-F469; Crie-F470; Crie-F489; Crie-F503; Crie-F506; Crie-F508; Crie-F509; Crie-F510; Crie-F512; Crie-F81	6				62
Crie-F260	NODE_4_length_428884_cov_134_1_216852218748	GCTGACATGGAAACCGTCGCCGGCAATTGGGC	Crie-F244; Crie-F245; Crie-F254; Crie-F259; Crie-F260; Crie-F261; Crie-F391; Crie-F393; Crie-F396; Crie-F403; Crie-F411; Crie-F417; Crie-F418; Crie-F443; Crie-F444; Crie-F448; Crie-F469; Crie-F470; Crie-F489; Crie-F503; Crie-F506; Crie-F508; Crie-F509; Crie-F510; Crie-F512; Crie-F81	4				64
Crie-F260	NODE_4_length_428884_cov_134_1_216852218748	GCGGAGAATTATATATCGGAATGTTACAGGAAA	Crie-F244; Crie-F245; Crie-F254; Crie-F259; Crie-F260; Crie-F261; Crie-F391; Crie-F393; Crie-F396; Crie-F403; Crie-F411; Crie-F417; Crie-F418; Crie-F443; Crie-F444; Crie-F448; Crie-F469; Crie-F470; Crie-F489; Crie-F503; Crie-F506; Crie-F508; Crie-F509; Crie-F510; Crie-F512; Crie-F81	6				79
Crie-F260	NODE_4_length_428884_cov_134_1_216852218748	GTTAAATACAATTCGCCCGCCATTAAAATCAA	Crie-F244; Crie-F245; Crie-F254; Crie-F259; Crie-F260; Crie-F261; Crie-F391; Crie-F393; Crie-F396; Crie-F403; Crie-F411; Crie-F417; Crie-F418; Crie-F443; Crie-F444; Crie-F448; Crie-F469; Crie-F470; Crie-F489; Crie-F503; Crie-F506; Crie-F508; Crie-F509; Crie-F510; Crie-F512; Crie-F81	4				65
Crie-F260	NODE_4_length_428884_cov_134_1_216852218748	GATGAATTCAGGGGGCCAGTTTTTGTAAAAAT	Crie-F244; Crie-F245; Crie-F254; Crie-F259; Crie-F260; Crie-F261; Crie-F391; Crie-F393; Crie-F396; Crie-F403; Crie-F411; Crie-F417; Crie-F418; Crie-F443; Crie-F444; Crie-F448; Crie-F469; Crie-F470; Crie-F489; Crie-F503; Crie-F506; Crie-F508; Crie-F509; Crie-F510; Crie-F512; Crie-F81	4				66
Crie-F260	NODE_4_length_428884_cov_134_1_216852218748	GGGTTGAGGGGCTTTATATAGTGGTATTCCGC	Crie-F244; Crie-F245; Crie-F254; Crie-F259; Crie-F260; Crie-F261; Crie-F391; Crie-F393; Crie-F396; Crie-F403; Crie-F411; Crie-F417; Crie-F418; Crie-F443; Crie-F444; Crie-F448; Crie-F468; Crie-F469; Crie-F470; Crie-F489; Crie-F503; Crie-F506; Crie-F508; Crie-F509; Crie-F510; Crie-F512; Crie-F81	3				65
Crie-F260	NODE_4_length_428884_cov_134_2_235030236524	TTGATGAAAGTTCATCTAATAATGATTGTGCT	Crie-F244; Crie-F245; Crie-F254; Crie-F259; Crie-F260; Crie-F261; Crie-F391; Crie-F393; Crie-F396; Crie-F403; Crie-F411; Crie-F417; Crie-F418; Crie-F443; Crie-F444; Crie-F448; Crie-F468; Crie-F469; Crie-F470; Crie-F503; Crie-F506; Crie-F508; Crie-F509; Crie-F510; Crie-F512; Crie-F81	10				91
Crie-F260	NODE_4_length_428884_cov_134_2_235030236524	GCGTATTCTCGCGGCGTTGGCTCCCGATGAGG	Crie-F244; Crie-F245; Crie-F254; Crie-F259; Crie-F260; Crie-F261; Crie-F391; Crie-F393; Crie-F396; Crie-F403; Crie-F411; Crie-F417; Crie-F418; Crie-F443; Crie-F444; Crie-F448; Crie-F468; Crie-F469; Crie-F470; Crie-F503; Crie-F506; Crie-F508; Crie-F509; Crie-F510; Crie-F512; Crie-F81	12				66
Crie-F260	NODE_4_length_428884_cov_134_2_235030236524	ACCACCCTGTCCGACAGTCTGGATAAATATCG	Crie-F244; Crie-F245; Crie-F254; Crie-F259; Crie-F260; Crie-F261; Crie-F391; Crie-F393; Crie-F396; Crie-F403; Crie-F411; Crie-F417; Crie-F418; Crie-F443; Crie-F444; Crie-F448; Crie-F468; Crie-F469; Crie-F470; Crie-F503; Crie-F506; Crie-F508; Crie-F509; Crie-F510; Crie-F512; Crie-F81	8				62
Crie-F260	NODE_4_length_428884_cov_134_2_235030236524	TGGCACAAGTTCTTAAGTGCGATGTTGAATGG	Crie-F244; Crie-F245; Crie-F254; Crie-F259; Crie-F260; Crie-F261; Crie-F391; Crie-F393; Crie-F396; Crie-F403; Crie-F411; Crie-F417; Crie-F418; Crie-F443; Crie-F444; Crie-F448; Crie-F468; Crie-F469; Crie-F470; Crie-F503; Crie-F506; Crie-F508; Crie-F509; Crie-F510; Crie-F512; Crie-F81	8				61
Crie-F260	NODE_4_length_428884_cov_134_2_235030236524	TTCGTCTTCATCAAAATCCAGCACCGGTTTTA	Crie-F244; Crie-F245; Crie-F254; Crie-F259; Crie-F260; Crie-F261; Crie-F391; Crie-F393; Crie-F403; Crie-F411; Crie-F417; Crie-F418; Crie-F443; Crie-F444; Crie-F448; Crie-F468; Crie-F469; Crie-F470; Crie-F503; Crie-F506; Crie-F508; Crie-F509; Crie-F510; Crie-F512; Crie-F81	8				63
Crie-F260	NODE_4_length_428884_cov_134_2_235030236524	CCAGCGTGGCGGGATTTTGCCGAACAGGGCAT	Crie-F244; Crie-F245; Crie-F254; Crie-F259; Crie-F260; Crie-F261; Crie-F391; Crie-F393; Crie-F403; Crie-F411; Crie-F417; Crie-F418; Crie-F443; Crie-F444; Crie-F448; Crie-F468; Crie-F469; Crie-F470; Crie-F503; Crie-F506; Crie-F508; Crie-F509; Crie-F510; Crie-F512; Crie-F81	6				62
Crie-F260	NODE_4_length_428884_cov_134_2_235030236524	CAGCGCCTGACGAGTGCTGAAAATGACCTCGT	Crie-F244; Crie-F245; Crie-F254; Crie-F259; Crie-F260; Crie-F261; Crie-F391; Crie-F393; Crie-F403; Crie-F411; Crie-F417; Crie-F418; Crie-F443; Crie-F444; Crie-F448; Crie-F468; Crie-F469; Crie-F470; Crie-F503; Crie-F506; Crie-F508; Crie-F509; Crie-F510; Crie-F512; Crie-F81	7				62
Crie-F260	NODE_4_length_428884_cov_134_2_235030236524	TTTTCACGTAGCGCACGATTCGGGGATATAGC	Crie-F244; Crie-F245; Crie-F254; Crie-F259; Crie-F260; Crie-F261; Crie-F391; Crie-F393; Crie-F403; Crie-F411; Crie-F417; Crie-F418; Crie-F443; Crie-F444; Crie-F448; Crie-F468; Crie-F469; Crie-F470; Crie-F503; Crie-F506; Crie-F508; Crie-F509; Crie-F510; Crie-F512; Crie-F81	7				62
Crie-F260	NODE_4_length_428884_cov_134_2_235030236524	ACAAAATCCTTGCATTCCAGACGCTGAATTTCG	Crie-F244; Crie-F245; Crie-F254; Crie-F259; Crie-F260; Crie-F261; Crie-F391; Crie-F393; Crie-F403; Crie-F411; Crie-F417; Crie-F418; Crie-F443; Crie-F444; Crie-F448; Crie-F468; Crie-F469; Crie-F470; Crie-F503; Crie-F506; Crie-F508; Crie-F509; Crie-F510; Crie-F512; Crie-F81	7				61
Crie-F260	NODE_4_length_428884_cov_134_2_235030236524	TCCGTTGTGATAACTTCCCACATTGATGATCC	Crie-F244; Crie-F245; Crie-F254; Crie-F259; Crie-F260; Crie-F261; Crie-F391; Crie-F393; Crie-F403; Crie-F411; Crie-F417; Crie-F418; Crie-F443; Crie-F444; Crie-F448; Crie-F468; Crie-F469; Crie-F470; Crie-F503; Crie-F506; Crie-F508; Crie-F509; Crie-F510; Crie-F512; Crie-F81	7				62
Crie-F260	NODE_4_length_428884_cov_134_2_235030236524	TGCGTCCCGGTCTAAATATTCACCCTCGGCGT	Crie-F244; Crie-F245; Crie-F254; Crie-F259; Crie-F260; Crie-F261; Crie-F391; Crie-F393; Crie-F396; Crie-F403; Crie-F411; Crie-F417; Crie-F418; Crie-F443; Crie-F444; Crie-F448; Crie-F468; Crie-F469; Crie-F470; Crie-F503; Crie-F506; Crie-F508; Crie-F509; Crie-F510; Crie-F512; Crie-F81	7				63
Crie-F260	NODE_4_length_428884_cov_134_2_235030236524	CAAAAGCGAGGTTTCCAGCGAGCTAAAACCGG	Crie-F244; Crie-F245; Crie-F254; Crie-F259; Crie-F260; Crie-F261; Crie-F391; Crie-F393; Crie-F396; Crie-F403; Crie-F411; Crie-F417; Crie-F418; Crie-F443; Crie-F444; Crie-F448; Crie-F468; Crie-F469; Crie-F470; Crie-F503; Crie-F506; Crie-F508; Crie-F509; Crie-F510; Crie-F512; Crie-F81	6				62
Crie-F260	NODE_4_length_428884_cov_134_2_235030236524	AAGTGGCCCTTCGATCCAGTTTGATGAAAGTT	Crie-F244; Crie-F245; Crie-F254; Crie-F259; Crie-F260; Crie-F261; Crie-F391; Crie-F393; Crie-F396; Crie-F403; Crie-F411; Crie-F417; Crie-F418; Crie-F443; Crie-F444; Crie-F448; Crie-F468; Crie-F469; Crie-F470; Crie-F503; Crie-F506; Crie-F508; Crie-F509; Crie-F510; Crie-F512; Crie-F81	7				62
Crie-F260	NODE_4_length_428884_cov_134_2_235030236524	TGCGTCTTTTTCCCGCTGGAGTTGAATATTCT	Crie-F244; Crie-F245; Crie-F254; Crie-F259; Crie-F260; Crie-F261; Crie-F391; Crie-F393; Crie-F396; Crie-F403; Crie-F411; Crie-F417; Crie-F418; Crie-F443; Crie-F444; Crie-F468; Crie-F469; Crie-F470; Crie-F503; Crie-F506; Crie-F508; Crie-F509; Crie-F510; Crie-F512; Crie-F81	1		1		99
Crie-F260	NODE_4_length_428884_cov_134_2_235030236524	ATGTCGGCATTATCGGACGCGATCTCTGTTTC	Crie-F244; Crie-F245; Crie-F254; Crie-F259; Crie-F260; Crie-F261; Crie-F391; Crie-F393; Crie-F396; Crie-F403; Crie-F411; Crie-F417; Crie-F418; Crie-F443; Crie-F444; Crie-F468; Crie-F469; Crie-F470; Crie-F503; Crie-F506; Crie-F508; Crie-F509; Crie-F510; Crie-F512; Crie-F81	7				63
Crie-F260	NODE_4_length_428884_cov_134_2_235030236524	GCCCGCCCACGGCGATCAGAATCAATCCACGC	Crie-F244; Crie-F245; Crie-F254; Crie-F259; Crie-F260; Crie-F261; Crie-F391; Crie-F393; Crie-F396; Crie-F403; Crie-F411; Crie-F417; Crie-F418; Crie-F443; Crie-F444; Crie-F468; Crie-F469; Crie-F470; Crie-F503; Crie-F506; Crie-F508; Crie-F509; Crie-F510; Crie-F512; Crie-F81	7				62
Crie-F260	NODE_4_length_428884_cov_134_2_235030236524	CCAACCACCTCAACCTCCAGGCGGTCGATCTG	Crie-F244; Crie-F245; Crie-F254; Crie-F259; Crie-F260; Crie-F261; Crie-F391; Crie-F393; Crie-F396; Crie-F403; Crie-F411; Crie-F417; Crie-F418; Crie-F443; Crie-F444; Crie-F468; Crie-F469; Crie-F470; Crie-F503; Crie-F506; Crie-F508; Crie-F509; Crie-F510; Crie-F512; Crie-F81	7				62
Crie-F260	NODE_4_length_428884_cov_134_2_235030236524	TAAGGGCGTGCGCACTCAGCTCGTATTGGACG	Crie-F244; Crie-F245; Crie-F254; Crie-F259; Crie-F260; Crie-F261; Crie-F391; Crie-F393; Crie-F396; Crie-F403; Crie-F411; Crie-F417; Crie-F418; Crie-F443; Crie-F444; Crie-F468; Crie-F469; Crie-F470; Crie-F503; Crie-F506; Crie-F508; Crie-F509; Crie-F510; Crie-F512; Crie-F81	8				62
Crie-F260	NODE_4_length_428884_cov_134_2_235030236524	TGATGCTGGCCAACAGGAGCGCCCGCGGGAGC	Crie-F244; Crie-F245; Crie-F254; Crie-F259; Crie-F260; Crie-F261; Crie-F391; Crie-F393; Crie-F396; Crie-F403; Crie-F411; Crie-F417; Crie-F418; Crie-F443; Crie-F444; Crie-F448; Crie-F468; Crie-F469; Crie-F470; Crie-F503; Crie-F506; Crie-F508; Crie-F509; Crie-F510; Crie-F512; Crie-F81	8				64
Crie-F260	NODE_4_length_428884_cov_134_2_235030236524	TTAATAACGTGGTCGATTTTGTTCAGGCGGGA	Crie-F244; Crie-F245; Crie-F254; Crie-F259; Crie-F260; Crie-F261; Crie-F391; Crie-F393; Crie-F396; Crie-F403; Crie-F411; Crie-F417; Crie-F418; Crie-F443; Crie-F444; Crie-F448; Crie-F468; Crie-F469; Crie-F470; Crie-F503; Crie-F506; Crie-F508; Crie-F509; Crie-F510; Crie-F512; Crie-F81	8		3		65
Crie-F260	NODE_4_length_428884_cov_134_2_235030236524	ATCAGCCCCTTCGGAAATAGCAATATTTCAGC	Crie-F244; Crie-F245; Crie-F254; Crie-F259; Crie-F260; Crie-F261; Crie-F391; Crie-F393; Crie-F396; Crie-F403; Crie-F411; Crie-F417; Crie-F418; Crie-F443; Crie-F444; Crie-F448; Crie-F468; Crie-F469; Crie-F470; Crie-F503; Crie-F506; Crie-F508; Crie-F509; Crie-F510; Crie-F512; Crie-F81	8				65
Crie-F260	NODE_4_length_428884_cov_134_2_235030236524	GCCAGCGGCGCAGGGTTCGCGTCAATGCTGGA	Crie-F244; Crie-F245; Crie-F254; Crie-F259; Crie-F260; Crie-F261; Crie-F391; Crie-F393; Crie-F396; Crie-F403; Crie-F411; Crie-F417; Crie-F418; Crie-F443; Crie-F444; Crie-F448; Crie-F468; Crie-F469; Crie-F470; Crie-F503; Crie-F506; Crie-F508; Crie-F509; Crie-F510; Crie-F512; Crie-F81	8				63
Crie-F260	NODE_4_length_428884_cov_134_2_235030236524	GGTTTGCCGACGGGGGTTATCTGATATTTGAT	Crie-F244; Crie-F245; Crie-F247; Crie-F254; Crie-F259; Crie-F260; Crie-F261; Crie-F391; Crie-F393; Crie-F396; Crie-F403; Crie-F411; Crie-F417; Crie-F418; Crie-F443; Crie-F444; Crie-F448; Crie-F468; Crie-F469; Crie-F470; Crie-F503; Crie-F506; Crie-F508; Crie-F509; Crie-F510; Crie-F512; Crie-F81	8				64
Crie-F260	NODE_4_length_428884_cov_134_2_235030236524	GCACGGACACTCCGGTAAAGCGCTGGTGTACGA	Crie-F244; Crie-F245; Crie-F247; Crie-F254; Crie-F259; Crie-F260; Crie-F261; Crie-F391; Crie-F393; Crie-F396; Crie-F403; Crie-F411; Crie-F417; Crie-F418; Crie-F443; Crie-F444; Crie-F448; Crie-F468; Crie-F469; Crie-F470; Crie-F503; Crie-F506; Crie-F508; Crie-F509; Crie-F510; Crie-F512; Crie-F81	8				66
Crie-F261	NODE_2_length_446020_cov_117_1_255663255769	AACAACAAACCCAGCAATGGCGCGGCTTTGAAGCA	Crie-F207; Crie-F244; Crie-F245; Crie-F247; Crie-F252; Crie-F259; Crie-F261; Crie-F339; Crie-F386; Crie-F391; Crie-F394; Crie-F396; Crie-F410; Crie-F443; Crie-F445; Crie-F446; Crie-F468; Crie-F503; Crie-F512; Crie-F81					67
Crie-F261	NODE_4_length_271400_cov_123_1_245089245245	CTAAACTTGCATTCTCATTGTAATTGGTTGCGGGGGCCGGATTTGAACCGACGAT	Crie-F261					100
Crie-F261	NODE_16_length_104034_cov_108_2_8361485108	TTTTCAGCCCTTGTCGACTGCGGAACGCCCCT	Crie-F244; Crie-F245; Crie-F254; Crie-F259; Crie-F260; Crie-F261; Crie-F391; Crie-F393; Crie-F396; Crie-F403; Crie-F411; Crie-F417; Crie-F418; Crie-F443; Crie-F444; Crie-F448; Crie-F468; Crie-F469; Crie-F470; Crie-F489; Crie-F503; Crie-F506; Crie-F508; Crie-F509; Crie-F510; Crie-F512; Crie-F81					100
Crie-F261	NODE_16_length_104034_cov_108_2_8361485108	ACCGACAGCCAGGTGACGAACGCCACCAACGA	Crie-F244; Crie-F245; Crie-F254; Crie-F259; Crie-F260; Crie-F261; Crie-F391; Crie-F393; Crie-F396; Crie-F403; Crie-F411; Crie-F417; Crie-F418; Crie-F443; Crie-F444; Crie-F448; Crie-F468; Crie-F469; Crie-F470; Crie-F489; Crie-F503; Crie-F506; Crie-F508; Crie-F509; Crie-F510; Crie-F512; Crie-F81	6				68
Crie-F261	NODE_16_length_104034_cov_108_2_8361485108	TGGTTCATGACGTATAAGCTCATATACCCTGT	Crie-F244; Crie-F245; Crie-F254; Crie-F259; Crie-F260; Crie-F261; Crie-F391; Crie-F393; Crie-F396; Crie-F403; Crie-F411; Crie-F417; Crie-F418; Crie-F443; Crie-F444; Crie-F448; Crie-F468; Crie-F469; Crie-F470; Crie-F489; Crie-F503; Crie-F506; Crie-F508; Crie-F509; Crie-F510; Crie-F512; Crie-F81	6				63
Crie-F261	NODE_16_length_104034_cov_108_2_8361485108	ATGGCTGGCCGCGGTTTATCCCCGCTGGCGCGGGGAACACTGGGGTTACCTGCACTCCAGTCCCGGCAGGTA	Crie-F244; Crie-F245; Crie-F254; Crie-F259; Crie-F260; Crie-F261; Crie-F391; Crie-F393; Crie-F396; Crie-F403; Crie-F411; Crie-F417; Crie-F418; Crie-F443; Crie-F444; Crie-F448; Crie-F468; Crie-F469; Crie-F470; Crie-F489; Crie-F503; Crie-F506; Crie-F508; Crie-F509; Crie-F510; Crie-F512; Crie-F81	11				90
Crie-F261	NODE_16_length_104034_cov_108_2_8361485108	ATCAGCGGCACTATCAGCCCAATTTATAAGAC	Crie-F244; Crie-F245; Crie-F254; Crie-F259; Crie-F260; Crie-F261; Crie-F391; Crie-F393; Crie-F396; Crie-F403; Crie-F411; Crie-F417; Crie-F418; Crie-F443; Crie-F444; Crie-F448; Crie-F468; Crie-F469; Crie-F470; Crie-F489; Crie-F503; Crie-F506; Crie-F508; Crie-F509; Crie-F510; Crie-F512; Crie-F81	8				67
Crie-F261	NODE_16_length_104034_cov_108_2_8361485108	TGTTGCTGCCATTGCGGCGCAGCCCTGCCAAG	Crie-F244; Crie-F245; Crie-F254; Crie-F259; Crie-F260; Crie-F261; Crie-F391; Crie-F393; Crie-F396; Crie-F403; Crie-F411; Crie-F417; Crie-F418; Crie-F443; Crie-F444; Crie-F448; Crie-F468; Crie-F469; Crie-F470; Crie-F489; Crie-F503; Crie-F506; Crie-F508; Crie-F509; Crie-F510; Crie-F512; Crie-F81	5				66
Crie-F261	NODE_16_length_104034_cov_108_2_8361485108	GTTAACTATTACGATCCAACGCATAACAACAG	Crie-F244; Crie-F245; Crie-F254; Crie-F259; Crie-F260; Crie-F261; Crie-F391; Crie-F393; Crie-F396; Crie-F403; Crie-F411; Crie-F417; Crie-F418; Crie-F443; Crie-F444; Crie-F448; Crie-F468; Crie-F469; Crie-F470; Crie-F489; Crie-F503; Crie-F506; Crie-F508; Crie-F509; Crie-F510; Crie-F512; Crie-F81	5				64
Crie-F261	NODE_16_length_104034_cov_108_2_8361485108	TGCTGCCAGCGTGAAATATAATTCTGCAATCT	Crie-F244; Crie-F245; Crie-F254; Crie-F259; Crie-F260; Crie-F261; Crie-F391; Crie-F393; Crie-F396; Crie-F403; Crie-F411; Crie-F417; Crie-F418; Crie-F443; Crie-F444; Crie-F448; Crie-F468; Crie-F469; Crie-F470; Crie-F489; Crie-F503; Crie-F506; Crie-F508; Crie-F509; Crie-F510; Crie-F512; Crie-F81	5				63
Crie-F261	NODE_16_length_104034_cov_108_2_8361485108	ATTTCGTACCCGTCTTCATTAATCCAATCCTG	Crie-F244; Crie-F245; Crie-F254; Crie-F259; Crie-F260; Crie-F261; Crie-F391; Crie-F393; Crie-F396; Crie-F403; Crie-F411; Crie-F417; Crie-F418; Crie-F443; Crie-F444; Crie-F448; Crie-F468; Crie-F469; Crie-F470; Crie-F489; Crie-F503; Crie-F506; Crie-F508; Crie-F509; Crie-F510; Crie-F512; Crie-F81	5				63
Crie-F261	NODE_16_length_104034_cov_108_2_8361485108	TTTTCGCCACAAAAAACGATCCCGTCGCCGTT	Crie-F244; Crie-F245; Crie-F254; Crie-F259; Crie-F260; Crie-F261; Crie-F391; Crie-F393; Crie-F396; Crie-F403; Crie-F411; Crie-F417; Crie-F418; Crie-F443; Crie-F444; Crie-F448; Crie-F468; Crie-F469; Crie-F470; Crie-F489; Crie-F503; Crie-F506; Crie-F508; Crie-F509; Crie-F510; Crie-F512; Crie-F81	5				63
Crie-F261	NODE_16_length_104034_cov_108_2_8361485108	CAACCCCGCCGCCGCCTGTATTTAACAAG	Crie-F244; Crie-F245; Crie-F254; Crie-F259; Crie-F260; Crie-F261; Crie-F391; Crie-F393; Crie-F396; Crie-F403; Crie-F411; Crie-F417; Crie-F418; Crie-F443; Crie-F444; Crie-F448; Crie-F468; Crie-F469; Crie-F470; Crie-F489; Crie-F503; Crie-F506; Crie-F508; Crie-F509; Crie-F510; Crie-F512; Crie-F81	5				64
Crie-F261	NODE_16_length_104034_cov_108_2_8361485108	CGAAACAGGAAACTAAATAAATGAACGAAACG	Crie-F244; Crie-F245; Crie-F254; Crie-F259; Crie-F260; Crie-F261; Crie-F391; Crie-F393; Crie-F396; Crie-F403; Crie-F411; Crie-F417; Crie-F418; Crie-F443; Crie-F444; Crie-F448; Crie-F468; Crie-F469; Crie-F470; Crie-F489; Crie-F503; Crie-F506; Crie-F508; Crie-F509; Crie-F510; Crie-F512; Crie-F81	6				68
Crie-F261	NODE_16_length_104034_cov_108_2_8361485108	GACGGTGGAAATCGCTATTGTCCGCGAGATGT	Crie-F244; Crie-F245; Crie-F254; Crie-F259; Crie-F260; Crie-F261; Crie-F391; Crie-F393; Crie-F396; Crie-F403; Crie-F411; Crie-F417; Crie-F418; Crie-F443; Crie-F444; Crie-F448; Crie-F469; Crie-F470; Crie-F489; Crie-F503; Crie-F506; Crie-F508; Crie-F509; Crie-F510; Crie-F512; Crie-F81	5				61
Crie-F261	NODE_16_length_104034_cov_108_2_8361485108	ACGATCCATTTTTTCAGGTCGAATAAAACGCC	Crie-F244; Crie-F245; Crie-F254; Crie-F259; Crie-F260; Crie-F261; Crie-F391; Crie-F393; Crie-F396; Crie-F403; Crie-F411; Crie-F417; Crie-F418; Crie-F443; Crie-F444; Crie-F448; Crie-F468; Crie-F469; Crie-F470; Crie-F489; Crie-F503; Crie-F506; Crie-F508; Crie-F509; Crie-F510; Crie-F512; Crie-F81	5				66
Crie-F261	NODE_16_length_104034_cov_108_2_8361485108	GCACCGCCACCGGTGCGGCTGGCCGTCTCCTG	Crie-F244; Crie-F245; Crie-F254; Crie-F259; Crie-F260; Crie-F261; Crie-F391; Crie-F393; Crie-F396; Crie-F403; Crie-F411; Crie-F417; Crie-F418; Crie-F443; Crie-F444; Crie-F448; Crie-F468; Crie-F469; Crie-F470; Crie-F489; Crie-F503; Crie-F506; Crie-F508; Crie-F509; Crie-F510; Crie-F512; Crie-F81	4				64
Crie-F261	NODE_16_length_104034_cov_108_2_8361485108	ACGCCCGGCACCGTTGCCAGTCCCTGCGCTAC	Crie-F244; Crie-F245; Crie-F254; Crie-F259; Crie-F260; Crie-F261; Crie-F391; Crie-F393; Crie-F396; Crie-F403; Crie-F411; Crie-F417; Crie-F418; Crie-F443; Crie-F444; Crie-F448; Crie-F468; Crie-F469; Crie-F470; Crie-F489; Crie-F503; Crie-F506; Crie-F508; Crie-F509; Crie-F510; Crie-F512; Crie-F81	4				65
Crie-F261	NODE_16_length_104034_cov_108_2_8361485108	GCAGGCGGCCATCTCGACCCCCGGCAATAGAG	Crie-F244; Crie-F245; Crie-F254; Crie-F260; Crie-F261; Crie-F391; Crie-F393; Crie-F396; Crie-F403; Crie-F411; Crie-F417; Crie-F418; Crie-F444; Crie-F448; Crie-F468; Crie-F469; Crie-F470; Crie-F489; Crie-F503; Crie-F506; Crie-F508; Crie-F509; Crie-F510; Crie-F512; Crie-F81	4				63
Crie-F261	NODE_16_length_104034_cov_108_2_8361485108	ACGGCGGTGAAAACTCGGGCAAAACGGCATTG	Crie-F244; Crie-F245; Crie-F254; Crie-F259; Crie-F260; Crie-F261; Crie-F391; Crie-F393; Crie-F396; Crie-F403; Crie-F411; Crie-F418; Crie-F443; Crie-F444; Crie-F448; Crie-F469; Crie-F470; Crie-F489; Crie-F503; Crie-F506; Crie-F508; Crie-F509; Crie-F510; Crie-F512; Crie-F81	3				63
Crie-F261	NODE_16_length_104034_cov_108_2_8361485108	GCTCACGCGGCCTTTTTATTTTGCTACTGTAT	Crie-F244; Crie-F245; Crie-F254; Crie-F259; Crie-F260; Crie-F261; Crie-F391; Crie-F393; Crie-F396; Crie-F403; Crie-F411; Crie-F418; Crie-F443; Crie-F444; Crie-F448; Crie-F469; Crie-F470; Crie-F489; Crie-F503; Crie-F506; Crie-F508; Crie-F509; Crie-F510; Crie-F512; Crie-F81	3				65
Crie-F261	NODE_16_length_104034_cov_108_2_8361485108	AGATTTCACAGGTACGCATCGAGTAATTTATG	Crie-F244; Crie-F245; Crie-F254; Crie-F259; Crie-F260; Crie-F261; Crie-F391; Crie-F393; Crie-F396; Crie-F403; Crie-F411; Crie-F417; Crie-F418; Crie-F443; Crie-F444; Crie-F448; Crie-F469; Crie-F470; Crie-F489; Crie-F503; Crie-F506; Crie-F508; Crie-F509; Crie-F510; Crie-F512; Crie-F81	3				63
Crie-F261	NODE_16_length_104034_cov_108_2_8361485108	GATTTTGTTCGCTACGTCGCCAGCCATGCCAA	Crie-F244; Crie-F245; Crie-F254; Crie-F259; Crie-F260; Crie-F261; Crie-F391; Crie-F393; Crie-F396; Crie-F403; Crie-F411; Crie-F417; Crie-F418; Crie-F443; Crie-F444; Crie-F448; Crie-F469; Crie-F470; Crie-F489; Crie-F503; Crie-F506; Crie-F508; Crie-F509; Crie-F510; Crie-F512; Crie-F81	3				63
Crie-F261	NODE_16_length_104034_cov_108_2_8361485108	TTGGTCATGGTTGAGACAAACGGGCCTGGTAG	Crie-F244; Crie-F245; Crie-F254; Crie-F259; Crie-F260; Crie-F261; Crie-F391; Crie-F393; Crie-F396; Crie-F403; Crie-F411; Crie-F417; Crie-F443; Crie-F444; Crie-F448; Crie-F469; Crie-F470; Crie-F489; Crie-F503; Crie-F506; Crie-F508; Crie-F509; Crie-F510; Crie-F512; Crie-F81	6				72
Crie-F261	NODE_16_length_104034_cov_108_2_8361485108	TCGCCTTCAGGAAGAAACCTACATCGAACACG	Crie-F244; Crie-F245; Crie-F254; Crie-F259; Crie-F260; Crie-F261; Crie-F391; Crie-F393; Crie-F396; Crie-F403; Crie-F411; Crie-F417; Crie-F418; Crie-F443; Crie-F444; Crie-F448; Crie-F469; Crie-F470; Crie-F489; Crie-F503; Crie-F506; Crie-F508; Crie-F509; Crie-F510; Crie-F512; Crie-F81	3				65
Crie-F261	NODE_16_length_104034_cov_108_2_8361485108	CTGCAATTCGCGTTCTCTGGCCTGTTTCGCCA	Crie-F244; Crie-F245; Crie-F254; Crie-F259; Crie-F260; Crie-F261; Crie-F391; Crie-F393; Crie-F396; Crie-F403; Crie-F411; Crie-F417; Crie-F418; Crie-F443; Crie-F444; Crie-F448; Crie-F469; Crie-F470; Crie-F489; Crie-F503; Crie-F506; Crie-F508; Crie-F509; Crie-F510; Crie-F512; Crie-F81	6				62
Crie-F261	NODE_16_length_104034_cov_108_2_8361485108	GCTGACATGGAAACCGTCGCCGGCAATTGGGC	Crie-F244; Crie-F245; Crie-F254; Crie-F259; Crie-F260; Crie-F261; Crie-F391; Crie-F393; Crie-F396; Crie-F403; Crie-F411; Crie-F417; Crie-F418; Crie-F443; Crie-F444; Crie-F448; Crie-F469; Crie-F470; Crie-F489; Crie-F503; Crie-F506; Crie-F508; Crie-F509; Crie-F510; Crie-F512; Crie-F81	4				64
Crie-F261	NODE_16_length_104034_cov_108_2_8361485108	GCGGAGAATTATATATCGGAATGTTACAGGAAA	Crie-F244; Crie-F245; Crie-F254; Crie-F259; Crie-F260; Crie-F261; Crie-F391; Crie-F393; Crie-F396; Crie-F403; Crie-F411; Crie-F417; Crie-F418; Crie-F443; Crie-F444; Crie-F448; Crie-F469; Crie-F470; Crie-F489; Crie-F503; Crie-F506; Crie-F508; Crie-F509; Crie-F510; Crie-F512; Crie-F81	6				79
Crie-F261	NODE_16_length_104034_cov_108_2_8361485108	GTTAAATACAATTCGCCCGCCATTAAAATCAA	Crie-F244; Crie-F245; Crie-F254; Crie-F259; Crie-F260; Crie-F261; Crie-F391; Crie-F393; Crie-F396; Crie-F403; Crie-F411; Crie-F417; Crie-F418; Crie-F443; Crie-F444; Crie-F448; Crie-F469; Crie-F470; Crie-F489; Crie-F503; Crie-F506; Crie-F508; Crie-F509; Crie-F510; Crie-F512; Crie-F81	4				65
Crie-F261	NODE_16_length_104034_cov_108_2_8361485108	GATGAATTCAGGGGGCCAGTTTTTGTAAAAAT	Crie-F244; Crie-F245; Crie-F254; Crie-F259; Crie-F260; Crie-F261; Crie-F391; Crie-F393; Crie-F396; Crie-F403; Crie-F411; Crie-F417; Crie-F418; Crie-F443; Crie-F444; Crie-F448; Crie-F469; Crie-F470; Crie-F489; Crie-F503; Crie-F506; Crie-F508; Crie-F509; Crie-F510; Crie-F512; Crie-F81	4				66
Crie-F261	NODE_16_length_104034_cov_108_2_8361485108	GGGTTGAGGGGCTTTATATAGTGGTATTCCGC	Crie-F244; Crie-F245; Crie-F254; Crie-F259; Crie-F260; Crie-F261; Crie-F391; Crie-F393; Crie-F396; Crie-F403; Crie-F411; Crie-F417; Crie-F418; Crie-F443; Crie-F444; Crie-F448; Crie-F468; Crie-F469; Crie-F470; Crie-F489; Crie-F503; Crie-F506; Crie-F508; Crie-F509; Crie-F510; Crie-F512; Crie-F81	3				65
Crie-F261	NODE_16_length_104034_cov_108_2_8361485108	TTGATGAAAGTTCATCTAATAATGATTGTGCT	Crie-F244; Crie-F245; Crie-F254; Crie-F259; Crie-F260; Crie-F261; Crie-F391; Crie-F393; Crie-F396; Crie-F403; Crie-F411; Crie-F417; Crie-F418; Crie-F443; Crie-F444; Crie-F448; Crie-F468; Crie-F469; Crie-F470; Crie-F503; Crie-F506; Crie-F508; Crie-F509; Crie-F510; Crie-F512; Crie-F81	10				91
Crie-F261	NODE_16_length_104034_cov_108_2_8361485108	GCGTATTCTCGCGGCGTTGGCTCCCGATGAGG	Crie-F244; Crie-F245; Crie-F254; Crie-F259; Crie-F260; Crie-F261; Crie-F391; Crie-F393; Crie-F396; Crie-F403; Crie-F411; Crie-F417; Crie-F418; Crie-F443; Crie-F444; Crie-F448; Crie-F468; Crie-F469; Crie-F470; Crie-F503; Crie-F506; Crie-F508; Crie-F509; Crie-F510; Crie-F512; Crie-F81	12				66
Crie-F261	NODE_16_length_104034_cov_108_2_8361485108	ACCACCCTGTCCGACAGTCTGGATAAATATCG	Crie-F244; Crie-F245; Crie-F254; Crie-F259; Crie-F260; Crie-F261; Crie-F391; Crie-F393; Crie-F396; Crie-F403; Crie-F411; Crie-F417; Crie-F418; Crie-F443; Crie-F444; Crie-F448; Crie-F468; Crie-F469; Crie-F470; Crie-F503; Crie-F506; Crie-F508; Crie-F509; Crie-F510; Crie-F512; Crie-F81	8				62
Crie-F261	NODE_16_length_104034_cov_108_2_8361485108	TGGCACAAGTTCTTAAGTGCGATGTTGAATGG	Crie-F244; Crie-F245; Crie-F254; Crie-F259; Crie-F260; Crie-F261; Crie-F391; Crie-F393; Crie-F396; Crie-F403; Crie-F411; Crie-F417; Crie-F418; Crie-F443; Crie-F444; Crie-F448; Crie-F468; Crie-F469; Crie-F470; Crie-F503; Crie-F506; Crie-F508; Crie-F509; Crie-F510; Crie-F512; Crie-F81	8				61
Crie-F261	NODE_16_length_104034_cov_108_2_8361485108	TTCGTCTTCATCAAAATCCAGCACCGGTTTTA	Crie-F244; Crie-F245; Crie-F254; Crie-F259; Crie-F260; Crie-F261; Crie-F391; Crie-F393; Crie-F403; Crie-F411; Crie-F417; Crie-F418; Crie-F443; Crie-F444; Crie-F448; Crie-F468; Crie-F469; Crie-F470; Crie-F503; Crie-F506; Crie-F508; Crie-F509; Crie-F510; Crie-F512; Crie-F81	8				63
Crie-F261	NODE_16_length_104034_cov_108_2_8361485108	CCAGCGTGGCGGGATTTTGCCGAACAGGGCAT	Crie-F244; Crie-F245; Crie-F254; Crie-F259; Crie-F260; Crie-F261; Crie-F391; Crie-F393; Crie-F403; Crie-F411; Crie-F417; Crie-F418; Crie-F443; Crie-F444; Crie-F448; Crie-F468; Crie-F469; Crie-F470; Crie-F503; Crie-F506; Crie-F508; Crie-F509; Crie-F510; Crie-F512; Crie-F81	6				62
Crie-F261	NODE_16_length_104034_cov_108_2_8361485108	CAGCGCCTGACGAGTGCTGAAAATGACCTCGT	Crie-F244; Crie-F245; Crie-F254; Crie-F259; Crie-F260; Crie-F261; Crie-F391; Crie-F393; Crie-F403; Crie-F411; Crie-F417; Crie-F418; Crie-F443; Crie-F444; Crie-F448; Crie-F468; Crie-F469; Crie-F470; Crie-F503; Crie-F506; Crie-F508; Crie-F509; Crie-F510; Crie-F512; Crie-F81	7				62
Crie-F261	NODE_16_length_104034_cov_108_2_8361485108	TTTTCACGTAGCGCACGATTCGGGGATATAGC	Crie-F244; Crie-F245; Crie-F254; Crie-F259; Crie-F260; Crie-F261; Crie-F391; Crie-F393; Crie-F403; Crie-F411; Crie-F417; Crie-F418; Crie-F443; Crie-F444; Crie-F448; Crie-F468; Crie-F469; Crie-F470; Crie-F503; Crie-F506; Crie-F508; Crie-F509; Crie-F510; Crie-F512; Crie-F81	7				62
Crie-F261	NODE_16_length_104034_cov_108_2_8361485108	ACAAAATCCTTGCATTCCAGACGCTGAATTTCG	Crie-F244; Crie-F245; Crie-F254; Crie-F259; Crie-F260; Crie-F261; Crie-F391; Crie-F393; Crie-F403; Crie-F411; Crie-F417; Crie-F418; Crie-F443; Crie-F444; Crie-F448; Crie-F468; Crie-F469; Crie-F470; Crie-F503; Crie-F506; Crie-F508; Crie-F509; Crie-F510; Crie-F512; Crie-F81	7				61
Crie-F261	NODE_16_length_104034_cov_108_2_8361485108	TCCGTTGTGATAACTTCCCACATTGATGATCC	Crie-F244; Crie-F245; Crie-F254; Crie-F259; Crie-F260; Crie-F261; Crie-F391; Crie-F393; Crie-F403; Crie-F411; Crie-F417; Crie-F418; Crie-F443; Crie-F444; Crie-F448; Crie-F468; Crie-F469; Crie-F470; Crie-F503; Crie-F506; Crie-F508; Crie-F509; Crie-F510; Crie-F512; Crie-F81	7				62
Crie-F261	NODE_16_length_104034_cov_108_2_8361485108	TGCGTCCCGGTCTAAATATTCACCCTCGGCGT	Crie-F244; Crie-F245; Crie-F254; Crie-F259; Crie-F260; Crie-F261; Crie-F391; Crie-F393; Crie-F396; Crie-F403; Crie-F411; Crie-F417; Crie-F418; Crie-F443; Crie-F444; Crie-F448; Crie-F468; Crie-F469; Crie-F470; Crie-F503; Crie-F506; Crie-F508; Crie-F509; Crie-F510; Crie-F512; Crie-F81	7				63
Crie-F261	NODE_16_length_104034_cov_108_2_8361485108	CAAAAGCGAGGTTTCCAGCGAGCTAAAACCGG	Crie-F244; Crie-F245; Crie-F254; Crie-F259; Crie-F260; Crie-F261; Crie-F391; Crie-F393; Crie-F396; Crie-F403; Crie-F411; Crie-F417; Crie-F418; Crie-F443; Crie-F444; Crie-F448; Crie-F468; Crie-F469; Crie-F470; Crie-F503; Crie-F506; Crie-F508; Crie-F509; Crie-F510; Crie-F512; Crie-F81	6				62
Crie-F261	NODE_16_length_104034_cov_108_2_8361485108	AAGTGGCCCTTCGATCCAGTTTGATGAAAGTT	Crie-F244; Crie-F245; Crie-F254; Crie-F259; Crie-F260; Crie-F261; Crie-F391; Crie-F393; Crie-F396; Crie-F403; Crie-F411; Crie-F417; Crie-F418; Crie-F443; Crie-F444; Crie-F448; Crie-F468; Crie-F469; Crie-F470; Crie-F503; Crie-F506; Crie-F508; Crie-F509; Crie-F510; Crie-F512; Crie-F81	7				62
Crie-F261	NODE_16_length_104034_cov_108_2_8361485108	TGCGTCTTTTTCCCGCTGGAGTTGAATATTCT	Crie-F244; Crie-F245; Crie-F254; Crie-F259; Crie-F260; Crie-F261; Crie-F391; Crie-F393; Crie-F396; Crie-F403; Crie-F411; Crie-F417; Crie-F418; Crie-F443; Crie-F444; Crie-F468; Crie-F469; Crie-F470; Crie-F503; Crie-F506; Crie-F508; Crie-F509; Crie-F510; Crie-F512; Crie-F81	1		1		99
Crie-F261	NODE_16_length_104034_cov_108_2_8361485108	ATGTCGGCATTATCGGACGCGATCTCTGTTTC	Crie-F244; Crie-F245; Crie-F254; Crie-F259; Crie-F260; Crie-F261; Crie-F391; Crie-F393; Crie-F396; Crie-F403; Crie-F411; Crie-F417; Crie-F418; Crie-F443; Crie-F444; Crie-F468; Crie-F469; Crie-F470; Crie-F503; Crie-F506; Crie-F508; Crie-F509; Crie-F510; Crie-F512; Crie-F81	7				63
Crie-F261	NODE_16_length_104034_cov_108_2_8361485108	GCCCGCCCACGGCGATCAGAATCAATCCACGC	Crie-F244; Crie-F245; Crie-F254; Crie-F259; Crie-F260; Crie-F261; Crie-F391; Crie-F393; Crie-F396; Crie-F403; Crie-F411; Crie-F417; Crie-F418; Crie-F443; Crie-F444; Crie-F468; Crie-F469; Crie-F470; Crie-F503; Crie-F506; Crie-F508; Crie-F509; Crie-F510; Crie-F512; Crie-F81	7				62
Crie-F261	NODE_16_length_104034_cov_108_2_8361485108	CCAACCACCTCAACCTCCAGGCGGTCGATCTG	Crie-F244; Crie-F245; Crie-F254; Crie-F259; Crie-F260; Crie-F261; Crie-F391; Crie-F393; Crie-F396; Crie-F403; Crie-F411; Crie-F417; Crie-F418; Crie-F443; Crie-F444; Crie-F468; Crie-F469; Crie-F470; Crie-F503; Crie-F506; Crie-F508; Crie-F509; Crie-F510; Crie-F512; Crie-F81	7				62
Crie-F261	NODE_16_length_104034_cov_108_2_8361485108	TAAGGGCGTGCGCACTCAGCTCGTATTGGACG	Crie-F244; Crie-F245; Crie-F254; Crie-F259; Crie-F260; Crie-F261; Crie-F391; Crie-F393; Crie-F396; Crie-F403; Crie-F411; Crie-F417; Crie-F418; Crie-F443; Crie-F444; Crie-F468; Crie-F469; Crie-F470; Crie-F503; Crie-F506; Crie-F508; Crie-F509; Crie-F510; Crie-F512; Crie-F81	8				62
Crie-F261	NODE_16_length_104034_cov_108_2_8361485108	TGATGCTGGCCAACAGGAGCGCCCGCGGGAGC	Crie-F244; Crie-F245; Crie-F254; Crie-F259; Crie-F260; Crie-F261; Crie-F391; Crie-F393; Crie-F396; Crie-F403; Crie-F411; Crie-F417; Crie-F418; Crie-F443; Crie-F444; Crie-F448; Crie-F468; Crie-F469; Crie-F470; Crie-F503; Crie-F506; Crie-F508; Crie-F509; Crie-F510; Crie-F512; Crie-F81	8				64
Crie-F261	NODE_16_length_104034_cov_108_2_8361485108	TTAATAACGTGGTCGATTTTGTTCAGGCGGGA	Crie-F244; Crie-F245; Crie-F254; Crie-F259; Crie-F260; Crie-F261; Crie-F391; Crie-F393; Crie-F396; Crie-F403; Crie-F411; Crie-F417; Crie-F418; Crie-F443; Crie-F444; Crie-F448; Crie-F468; Crie-F469; Crie-F470; Crie-F503; Crie-F506; Crie-F508; Crie-F509; Crie-F510; Crie-F512; Crie-F81	8		3		65
Crie-F261	NODE_16_length_104034_cov_108_2_8361485108	ATCAGCCCCTTCGGAAATAGCAATATTTCAGC	Crie-F244; Crie-F245; Crie-F254; Crie-F259; Crie-F260; Crie-F261; Crie-F391; Crie-F393; Crie-F396; Crie-F403; Crie-F411; Crie-F417; Crie-F418; Crie-F443; Crie-F444; Crie-F448; Crie-F468; Crie-F469; Crie-F470; Crie-F503; Crie-F506; Crie-F508; Crie-F509; Crie-F510; Crie-F512; Crie-F81	8				65
Crie-F261	NODE_16_length_104034_cov_108_2_8361485108	GCCAGCGGCGCAGGGTTCGCGTCAATGCTGGA	Crie-F244; Crie-F245; Crie-F254; Crie-F259; Crie-F260; Crie-F261; Crie-F391; Crie-F393; Crie-F396; Crie-F403; Crie-F411; Crie-F417; Crie-F418; Crie-F443; Crie-F444; Crie-F448; Crie-F468; Crie-F469; Crie-F470; Crie-F503; Crie-F506; Crie-F508; Crie-F509; Crie-F510; Crie-F512; Crie-F81	8				63
Crie-F261	NODE_16_length_104034_cov_108_2_8361485108	GGTTTGCCGACGGGGGTTATCTGATATTTGAT	Crie-F244; Crie-F245; Crie-F247; Crie-F254; Crie-F259; Crie-F260; Crie-F261; Crie-F391; Crie-F393; Crie-F396; Crie-F403; Crie-F411; Crie-F417; Crie-F418; Crie-F443; Crie-F444; Crie-F448; Crie-F468; Crie-F469; Crie-F470; Crie-F503; Crie-F506; Crie-F508; Crie-F509; Crie-F510; Crie-F512; Crie-F81	8				64
Crie-F261	NODE_16_length_104034_cov_108_2_8361485108	GCACGGACACTCCGGTAAAGCGCTGGTGTACGA	Crie-F244; Crie-F245; Crie-F247; Crie-F254; Crie-F259; Crie-F260; Crie-F261; Crie-F391; Crie-F393; Crie-F396; Crie-F403; Crie-F411; Crie-F417; Crie-F418; Crie-F443; Crie-F444; Crie-F448; Crie-F468; Crie-F469; Crie-F470; Crie-F503; Crie-F506; Crie-F508; Crie-F509; Crie-F510; Crie-F512; Crie-F81	8				66
Crie-F339	NODE_2_length_470739_cov_54_1_290049291543	TCGTACACCAGCGCTTTACCGGAGTGTCCGTGC	Crie-F191; Crie-F192; Crie-F207; Crie-F241; Crie-F243; Crie-F247; Crie-F252; Crie-F257; Crie-F339; Crie-F386; Crie-F392; Crie-F394; Crie-F410; Crie-F441; Crie-F445; Crie-F446; Crie-F522; Crie-F87	8				66
Crie-F339	NODE_2_length_470739_cov_54_1_290049291543	ATCAAATATCAGATAACCCCCGTCGGCAAACC	Crie-F191; Crie-F192; Crie-F207; Crie-F241; Crie-F243; Crie-F247; Crie-F252; Crie-F257; Crie-F339; Crie-F386; Crie-F392; Crie-F394; Crie-F410; Crie-F441; Crie-F445; Crie-F446; Crie-F522; Crie-F87	8				64
Crie-F339	NODE_2_length_470739_cov_54_1_290049291543	TCCAGCATTGACGCGAACCCTGCGCCGCTGGC	Crie-F191; Crie-F192; Crie-F207; Crie-F241; Crie-F243; Crie-F247; Crie-F252; Crie-F257; Crie-F339; Crie-F386; Crie-F392; Crie-F394; Crie-F410; Crie-F441; Crie-F445; Crie-F446; Crie-F522; Crie-F87	8				63
Crie-F339	NODE_2_length_470739_cov_54_1_290049291543	GCTGAAATATTGCTATTTCCGAAGGGGCTGAT	Crie-F191; Crie-F192; Crie-F207; Crie-F241; Crie-F243; Crie-F247; Crie-F252; Crie-F257; Crie-F339; Crie-F386; Crie-F392; Crie-F394; Crie-F410; Crie-F441; Crie-F445; Crie-F446; Crie-F522; Crie-F87	8				65
Crie-F339	NODE_2_length_470739_cov_54_1_290049291543	TCCCGCCTGAACAAAATCGACCACGTTATTAA	Crie-F191; Crie-F192; Crie-F207; Crie-F241; Crie-F243; Crie-F247; Crie-F252; Crie-F257; Crie-F339; Crie-F386; Crie-F392; Crie-F394; Crie-F410; Crie-F441; Crie-F445; Crie-F446; Crie-F522; Crie-F87	8		3		65
Crie-F339	NODE_2_length_470739_cov_54_1_290049291543	GCTCCCGCGGGCGCTCCTGTTGGCCAGCATCA	Crie-F191; Crie-F192; Crie-F207; Crie-F241; Crie-F243; Crie-F247; Crie-F252; Crie-F257; Crie-F339; Crie-F386; Crie-F392; Crie-F394; Crie-F410; Crie-F441; Crie-F445; Crie-F446; Crie-F522; Crie-F87	8				64
Crie-F339	NODE_2_length_470739_cov_54_1_290049291543	CGTCCAATACGAGCTGAGTGCGCACGCCCTTA	Crie-F191; Crie-F192; Crie-F207; Crie-F241; Crie-F243; Crie-F247; Crie-F252; Crie-F257; Crie-F339; Crie-F386; Crie-F392; Crie-F394; Crie-F410; Crie-F441; Crie-F445; Crie-F446; Crie-F522; Crie-F87	8				62
Crie-F339	NODE_2_length_470739_cov_54_1_290049291543	CAGATCGACCGCCTGGAGGTTGAGGTGGTTGG	Crie-F191; Crie-F192; Crie-F207; Crie-F241; Crie-F243; Crie-F247; Crie-F252; Crie-F257; Crie-F339; Crie-F386; Crie-F392; Crie-F394; Crie-F410; Crie-F441; Crie-F445; Crie-F446; Crie-F522; Crie-F87	7				62
Crie-F339	NODE_2_length_470739_cov_54_1_290049291543	GCGTGGATTGATTCTGATCGCCGTGGGCGGGC	Crie-F191; Crie-F192; Crie-F207; Crie-F241; Crie-F243; Crie-F247; Crie-F252; Crie-F257; Crie-F339; Crie-F386; Crie-F392; Crie-F394; Crie-F410; Crie-F441; Crie-F445; Crie-F446; Crie-F522; Crie-F87	7				62
Crie-F339	NODE_2_length_470739_cov_54_1_290049291543	GAAACAGAGATCGCGTCCGATAATGCCGACAT	Crie-F191; Crie-F192; Crie-F207; Crie-F241; Crie-F243; Crie-F247; Crie-F252; Crie-F257; Crie-F339; Crie-F386; Crie-F392; Crie-F394; Crie-F410; Crie-F441; Crie-F445; Crie-F446; Crie-F522; Crie-F87	7				63
Crie-F339	NODE_2_length_470739_cov_54_1_290049291543	AGAATATTCAACTCCAGCGGGAAAAAGACGCA	Crie-F191; Crie-F192; Crie-F207; Crie-F241; Crie-F243; Crie-F247; Crie-F252; Crie-F257; Crie-F339; Crie-F386; Crie-F392; Crie-F394; Crie-F410; Crie-F441; Crie-F445; Crie-F446; Crie-F522; Crie-F87	1		1		98
Crie-F339	NODE_2_length_470739_cov_54_1_290049291543	AACTTTCATCAAACTGGATCGAAGGGCCACTT	Crie-F191; Crie-F192; Crie-F207; Crie-F241; Crie-F243; Crie-F247; Crie-F252; Crie-F257; Crie-F339; Crie-F386; Crie-F392; Crie-F394; Crie-F410; Crie-F441; Crie-F445; Crie-F446; Crie-F522; Crie-F87	7				62
Crie-F339	NODE_2_length_470739_cov_54_1_290049291543	CCGGTTTTAGCTCGCTGGAAACCTCGCTTTTG	Crie-F191; Crie-F192; Crie-F207; Crie-F241; Crie-F243; Crie-F247; Crie-F252; Crie-F257; Crie-F339; Crie-F386; Crie-F392; Crie-F394; Crie-F410; Crie-F441; Crie-F445; Crie-F446; Crie-F522; Crie-F87	6				62
Crie-F339	NODE_2_length_470739_cov_54_1_290049291543	ACGCCGAGGGTGAATATTTAGACCGGGACGCA	Crie-F191; Crie-F192; Crie-F207; Crie-F241; Crie-F243; Crie-F247; Crie-F252; Crie-F257; Crie-F339; Crie-F386; Crie-F392; Crie-F394; Crie-F410; Crie-F441; Crie-F445; Crie-F446; Crie-F522; Crie-F87	7				63
Crie-F339	NODE_2_length_470739_cov_54_1_290049291543	GGATCATCAATGTGGGAAGTTATCACAACGGA	Crie-F191; Crie-F192; Crie-F207; Crie-F241; Crie-F243; Crie-F247; Crie-F252; Crie-F257; Crie-F339; Crie-F386; Crie-F392; Crie-F394; Crie-F410; Crie-F441; Crie-F445; Crie-F446; Crie-F522; Crie-F87	7				62
Crie-F339	NODE_2_length_470739_cov_54_1_290049291543	CGAAATTCAGCGTCTGGAATGCAAGGATTTTGT	Crie-F191; Crie-F192; Crie-F207; Crie-F241; Crie-F243; Crie-F247; Crie-F252; Crie-F257; Crie-F339; Crie-F386; Crie-F392; Crie-F394; Crie-F410; Crie-F441; Crie-F445; Crie-F446; Crie-F522; Crie-F87	7				61
Crie-F339	NODE_2_length_470739_cov_54_1_290049291543	GCTATATCCCCGAATCGTGCGCTACGTGAAAA	Crie-F191; Crie-F192; Crie-F207; Crie-F241; Crie-F243; Crie-F247; Crie-F252; Crie-F257; Crie-F339; Crie-F386; Crie-F392; Crie-F394; Crie-F410; Crie-F441; Crie-F445; Crie-F446; Crie-F522; Crie-F87	7				62
Crie-F339	NODE_2_length_470739_cov_54_1_290049291543	ACGAGGTCATTTTCAGCACTCGTCAGGCGCTG	Crie-F191; Crie-F192; Crie-F207; Crie-F241; Crie-F243; Crie-F247; Crie-F252; Crie-F257; Crie-F339; Crie-F386; Crie-F392; Crie-F394; Crie-F410; Crie-F441; Crie-F445; Crie-F446; Crie-F522; Crie-F87	7				62
Crie-F339	NODE_2_length_470739_cov_54_1_290049291543	ATGCCCTGTTCGGCAAAATCCCGCCACGCTGG	Crie-F191; Crie-F192; Crie-F207; Crie-F241; Crie-F243; Crie-F247; Crie-F252; Crie-F257; Crie-F339; Crie-F386; Crie-F392; Crie-F394; Crie-F410; Crie-F441; Crie-F445; Crie-F446; Crie-F522; Crie-F87	6				62
Crie-F339	NODE_2_length_470739_cov_54_1_290049291543	TAAAACCGGTGCTGGATTTTGATGAAGACGAA	Crie-F191; Crie-F192; Crie-F207; Crie-F241; Crie-F243; Crie-F247; Crie-F252; Crie-F257; Crie-F339; Crie-F386; Crie-F392; Crie-F394; Crie-F410; Crie-F441; Crie-F445; Crie-F446; Crie-F522; Crie-F87	8				63
Crie-F339	NODE_2_length_470739_cov_54_1_290049291543	CCATTCAACATCGCACTTAAGAACTTGTGCCA	Crie-F191; Crie-F192; Crie-F207; Crie-F241; Crie-F243; Crie-F247; Crie-F252; Crie-F257; Crie-F339; Crie-F386; Crie-F392; Crie-F394; Crie-F410; Crie-F441; Crie-F445; Crie-F446; Crie-F522; Crie-F87	8				61
Crie-F339	NODE_2_length_470739_cov_54_1_290049291543	CGATATTTATCCAGACTGTCGGACAGGGTGGT	Crie-F191; Crie-F192; Crie-F207; Crie-F241; Crie-F243; Crie-F247; Crie-F252; Crie-F257; Crie-F339; Crie-F386; Crie-F392; Crie-F394; Crie-F410; Crie-F441; Crie-F445; Crie-F446; Crie-F522; Crie-F87	8				62
Crie-F339	NODE_2_length_470739_cov_54_1_290049291543	CCTCATCGGGAGCCAACGCCGCGAGAATACGC	Crie-F191; Crie-F192; Crie-F207; Crie-F241; Crie-F243; Crie-F247; Crie-F252; Crie-F257; Crie-F339; Crie-F386; Crie-F392; Crie-F394; Crie-F410; Crie-F441; Crie-F445; Crie-F446; Crie-F522; Crie-F87	10				66
Crie-F339	NODE_2_length_470739_cov_54_1_290049291543	AGCACAATCATTATTAGATGAACTTTCATCAA	Crie-F191; Crie-F192; Crie-F207; Crie-F241; Crie-F243; Crie-F247; Crie-F252; Crie-F257; Crie-F339; Crie-F386; Crie-F392; Crie-F394; Crie-F410; Crie-F441; Crie-F445; Crie-F446; Crie-F522; Crie-F87	9				91
Crie-F339	NODE_2_length_470739_cov_54_2_307825309721	GCGGAATACCACTATATAAAGCCCCTCAACCC	Crie-F191; Crie-F192; Crie-F207; Crie-F241; Crie-F243; Crie-F247; Crie-F252; Crie-F257; Crie-F339; Crie-F386; Crie-F392; Crie-F394; Crie-F410; Crie-F445; Crie-F446; Crie-F522; Crie-F87	2				65
Crie-F339	NODE_2_length_470739_cov_54_2_307825309721	ATTTTTACAAAAACTGGCCCCCTGAATTCATC	Crie-F191; Crie-F192; Crie-F207; Crie-F241; Crie-F243; Crie-F247; Crie-F252; Crie-F257; Crie-F339; Crie-F386; Crie-F392; Crie-F394; Crie-F410; Crie-F445; Crie-F446; Crie-F522; Crie-F87	3				66
Crie-F339	NODE_2_length_470739_cov_54_2_307825309721	TTGATTTTAATGGCGGGCGAATTGTATTTAAC	Crie-F191; Crie-F192; Crie-F207; Crie-F241; Crie-F243; Crie-F247; Crie-F252; Crie-F257; Crie-F339; Crie-F386; Crie-F392; Crie-F394; Crie-F410; Crie-F445; Crie-F446; Crie-F522; Crie-F87	3				65
Crie-F339	NODE_2_length_470739_cov_54_2_307825309721	TTTCCTGTAACATTCCGATATATAATTCTCCGC	Crie-F191; Crie-F192; Crie-F207; Crie-F241; Crie-F243; Crie-F247; Crie-F252; Crie-F257; Crie-F339; Crie-F386; Crie-F392; Crie-F394; Crie-F410; Crie-F445; Crie-F446; Crie-F522; Crie-F87	6				79
Crie-F339	NODE_2_length_470739_cov_54_2_307825309721	GCCCAATTGCCGGCGACGGTTTCCATGTCAGC	Crie-F191; Crie-F192; Crie-F207; Crie-F241; Crie-F243; Crie-F247; Crie-F252; Crie-F257; Crie-F339; Crie-F386; Crie-F392; Crie-F394; Crie-F410; Crie-F445; Crie-F446; Crie-F522; Crie-F87	3				64
Crie-F339	NODE_2_length_470739_cov_54_2_307825309721	TGGCGAAACAGGCCAGAGAACGCGAATTGCAG	Crie-F191; Crie-F192; Crie-F207; Crie-F241; Crie-F243; Crie-F247; Crie-F252; Crie-F257; Crie-F339; Crie-F386; Crie-F392; Crie-F394; Crie-F410; Crie-F445; Crie-F446; Crie-F522; Crie-F87	4				62
Crie-F339	NODE_2_length_470739_cov_54_2_307825309721	CGTGTTCGATGTAGGTTTCTTCCTGAAGGCGA	Crie-F191; Crie-F192; Crie-F207; Crie-F241; Crie-F243; Crie-F247; Crie-F252; Crie-F257; Crie-F339; Crie-F386; Crie-F392; Crie-F394; Crie-F410; Crie-F445; Crie-F446; Crie-F522; Crie-F87	2				65
Crie-F339	NODE_2_length_470739_cov_54_2_307825309721	CTACCAGGCCCGTTTGTCTCAACCATGACCAA	Crie-F191; Crie-F192; Crie-F207; Crie-F241; Crie-F243; Crie-F247; Crie-F252; Crie-F257; Crie-F339; Crie-F386; Crie-F392; Crie-F394; Crie-F410; Crie-F445; Crie-F446; Crie-F522; Crie-F87	5				72
Crie-F339	NODE_2_length_470739_cov_54_2_307825309721	TTGGCATGGCTGGCGACGTAGCGAACAAAATC	Crie-F191; Crie-F192; Crie-F207; Crie-F241; Crie-F243; Crie-F247; Crie-F252; Crie-F257; Crie-F339; Crie-F386; Crie-F392; Crie-F394; Crie-F410; Crie-F445; Crie-F446; Crie-F522; Crie-F87	2				63
Crie-F339	NODE_2_length_470739_cov_54_2_307825309721	CATAAATTACTCGATGCGTACCTGTGAAATCT	Crie-F191; Crie-F192; Crie-F207; Crie-F241; Crie-F243; Crie-F247; Crie-F252; Crie-F257; Crie-F339; Crie-F386; Crie-F392; Crie-F394; Crie-F410; Crie-F445; Crie-F446; Crie-F522; Crie-F87	2				63
Crie-F339	NODE_2_length_470739_cov_54_2_307825309721	ATACAGTAGCAAAATAAAAAGGCCGCGTGAGC	Crie-F191; Crie-F192; Crie-F207; Crie-F241; Crie-F243; Crie-F247; Crie-F252; Crie-F257; Crie-F339; Crie-F386; Crie-F392; Crie-F394; Crie-F410; Crie-F445; Crie-F446; Crie-F522; Crie-F87	2				65
Crie-F339	NODE_2_length_470739_cov_54_2_307825309721	CAATGCCGTTTTGCCCGAGTTTTCACCGCCGT	Crie-F191; Crie-F192; Crie-F207; Crie-F241; Crie-F243; Crie-F247; Crie-F252; Crie-F257; Crie-F339; Crie-F386; Crie-F392; Crie-F394; Crie-F410; Crie-F445; Crie-F446; Crie-F522; Crie-F87	2				63
Crie-F339	NODE_2_length_470739_cov_54_2_307825309721	GTGATCCGCGCCTATGACGCAATGGTAACGAC	Crie-F191; Crie-F192; Crie-F207; Crie-F241; Crie-F243; Crie-F247; Crie-F252; Crie-F257; Crie-F339; Crie-F386; Crie-F392; Crie-F394; Crie-F410; Crie-F445; Crie-F446; Crie-F522; Crie-F87	3				63
Crie-F339	NODE_2_length_470739_cov_54_2_307825309721	GTAGCGCAGGGACTGGCAACGGTGCCGGGCGT	Crie-F191; Crie-F192; Crie-F207; Crie-F241; Crie-F243; Crie-F247; Crie-F252; Crie-F257; Crie-F339; Crie-F386; Crie-F392; Crie-F394; Crie-F410; Crie-F445; Crie-F446; Crie-F522; Crie-F87	3				65
Crie-F339	NODE_2_length_470739_cov_54_2_307825309721	CAGGAGACGGCCAGCCGCACCGGTGGCGGTGC	Crie-F191; Crie-F192; Crie-F207; Crie-F241; Crie-F243; Crie-F247; Crie-F252; Crie-F257; Crie-F339; Crie-F386; Crie-F392; Crie-F394; Crie-F410; Crie-F445; Crie-F446; Crie-F522; Crie-F87	3				64
Crie-F339	NODE_2_length_470739_cov_54_2_307825309721	GGCGTTTTATTCGACCTGAAAAAATGGATCGT	Crie-F191; Crie-F192; Crie-F207; Crie-F241; Crie-F243; Crie-F247; Crie-F252; Crie-F257; Crie-F339; Crie-F386; Crie-F392; Crie-F394; Crie-F410; Crie-F445; Crie-F446; Crie-F522; Crie-F87	4				66
Crie-F339	NODE_2_length_470739_cov_54_2_307825309721	ACATCTCGCGGACAATAGCGATTTCCACCGTC	Crie-F191; Crie-F192; Crie-F207; Crie-F241; Crie-F243; Crie-F247; Crie-F252; Crie-F257; Crie-F339; Crie-F386; Crie-F392; Crie-F394; Crie-F410; Crie-F445; Crie-F446; Crie-F522; Crie-F87	4				61
Crie-F339	NODE_2_length_470739_cov_54_2_307825309721	CGTTTCGTTCATTTATTTAGTTTCCTGTTTCG	Crie-F191; Crie-F192; Crie-F207; Crie-F241; Crie-F243; Crie-F247; Crie-F252; Crie-F257; Crie-F339; Crie-F386; Crie-F392; Crie-F394; Crie-F410; Crie-F445; Crie-F446; Crie-F522; Crie-F87	5				68
Crie-F339	NODE_2_length_470739_cov_54_2_307825309721	CTTGTTAAATACAGGCGGCGGCGGGGTTG	Crie-F191; Crie-F192; Crie-F207; Crie-F241; Crie-F243; Crie-F247; Crie-F252; Crie-F257; Crie-F339; Crie-F386; Crie-F392; Crie-F394; Crie-F410; Crie-F445; Crie-F446; Crie-F522; Crie-F87	4				64
Crie-F339	NODE_2_length_470739_cov_54_2_307825309721	AACGGCGACGGGATCGTTTTTTGTGGCGAAAA	Crie-F191; Crie-F192; Crie-F207; Crie-F241; Crie-F243; Crie-F247; Crie-F252; Crie-F257; Crie-F339; Crie-F386; Crie-F392; Crie-F394; Crie-F410; Crie-F445; Crie-F446; Crie-F522; Crie-F87	4				63
Crie-F339	NODE_2_length_470739_cov_54_2_307825309721	CAGGATTGGATTAATGAAGACGGGTACGAAAT	Crie-F191; Crie-F192; Crie-F207; Crie-F241; Crie-F243; Crie-F247; Crie-F252; Crie-F257; Crie-F339; Crie-F386; Crie-F392; Crie-F394; Crie-F410; Crie-F445; Crie-F446; Crie-F522; Crie-F87	4				63
Crie-F339	NODE_2_length_470739_cov_54_2_307825309721	AGATTGCAGAATTATATTTCACGCTGGCAGCA	Crie-F191; Crie-F192; Crie-F207; Crie-F241; Crie-F243; Crie-F247; Crie-F252; Crie-F257; Crie-F339; Crie-F386; Crie-F392; Crie-F394; Crie-F410; Crie-F445; Crie-F446; Crie-F522; Crie-F87	4				63
Crie-F339	NODE_2_length_470739_cov_54_2_307825309721	CTGTTGTTATGCGTTGGATCGTAATAGTTAAC	Crie-F191; Crie-F192; Crie-F241; Crie-F243; Crie-F247; Crie-F252; Crie-F257; Crie-F339; Crie-F386; Crie-F392; Crie-F394; Crie-F410; Crie-F445; Crie-F446; Crie-F522; Crie-F87	4				64
Crie-F339	NODE_2_length_470739_cov_54_2_307825309721	CTTGGCAGGGCTGCGCCGCAATGGCAGCAACA	Crie-F191; Crie-F192; Crie-F241; Crie-F243; Crie-F247; Crie-F252; Crie-F257; Crie-F339; Crie-F386; Crie-F392; Crie-F394; Crie-F410; Crie-F445; Crie-F446; Crie-F522; Crie-F87	4				66
Crie-F339	NODE_2_length_470739_cov_54_2_307825309721	GTCTTATAAATTGGGCTGATAGTGCCGCTGAT	Crie-F191; Crie-F192; Crie-F241; Crie-F243; Crie-F247; Crie-F252; Crie-F257; Crie-F339; Crie-F386; Crie-F392; Crie-F394; Crie-F410; Crie-F445; Crie-F446; Crie-F522; Crie-F87	7				67
Crie-F339	NODE_2_length_470739_cov_54_2_307825309721	TACCTGCCGGGACTGGAGTGCAGGTAACCCCA	Crie-F191; Crie-F192; Crie-F241; Crie-F243; Crie-F247; Crie-F252; Crie-F257; Crie-F339; Crie-F386; Crie-F392; Crie-F394; Crie-F410; Crie-F445; Crie-F446; Crie-F522; Crie-F87	9				65
Crie-F339	NODE_2_length_470739_cov_54_2_307825309721	CGGCCAGCCATTTAAACAGCGCTGCAGCGGGGATAAACCGACAGGGTATATGAGCTTATACGTCATGAACCA	Crie-F191; Crie-F192; Crie-F241; Crie-F243; Crie-F247; Crie-F252; Crie-F257; Crie-F339; Crie-F386; Crie-F392; Crie-F394; Crie-F410; Crie-F445; Crie-F446; Crie-F522; Crie-F87	5				63
Crie-F339	NODE_2_length_470739_cov_54_2_307825309721	TCGTTGGTGGCGTTCGTCACCTGGCTGTCGGT	Crie-F191; Crie-F192; Crie-F241; Crie-F243; Crie-F247; Crie-F252; Crie-F257; Crie-F339; Crie-F386; Crie-F392; Crie-F394; Crie-F410; Crie-F445; Crie-F446; Crie-F522; Crie-F87	5				68
Crie-F339	NODE_2_length_470739_cov_54_2_307825309721	AGGGGCGTTCCGCAGTCGACAAGGGCTGAAAA	Crie-F191; Crie-F192; Crie-F241; Crie-F243; Crie-F247; Crie-F252; Crie-F257; Crie-F339; Crie-F386; Crie-F392; Crie-F394; Crie-F410; Crie-F445; Crie-F446; Crie-F522; Crie-F87					100
Crie-F339	NODE_3_length_449471_cov_55_1_255663255769	AACAACAAACCCAGCAATGGCGCGGCTTTGAAGCA	Crie-F207; Crie-F244; Crie-F245; Crie-F247; Crie-F252; Crie-F259; Crie-F261; Crie-F339; Crie-F386; Crie-F391; Crie-F394; Crie-F396; Crie-F410; Crie-F443; Crie-F445; Crie-F446; Crie-F468; Crie-F503; Crie-F512; Crie-F81					67
Crie-F339	NODE_2_length_470739_cov_54_2_307825309721	CTCTATTGCCGGGGGGCGAGATGGCCGCCTGC	Crie-F191; Crie-F192; Crie-F252; Crie-F339; Crie-F445; Crie-F446						1
Crie-F386	NODE_2_length_470850_cov_46_1_290038291654	TCGTACACCAGCGCTTTACCGGAGTGTCCGTGC	Crie-F191; Crie-F192; Crie-F207; Crie-F241; Crie-F243; Crie-F247; Crie-F252; Crie-F257; Crie-F339; Crie-F386; Crie-F392; Crie-F394; Crie-F410; Crie-F441; Crie-F445; Crie-F446; Crie-F522; Crie-F87	8				66
Crie-F386	NODE_2_length_470850_cov_46_1_290038291654	ATCAAATATCAGATAACCCCCGTCGGCAAACC	Crie-F191; Crie-F192; Crie-F207; Crie-F241; Crie-F243; Crie-F247; Crie-F252; Crie-F257; Crie-F339; Crie-F386; Crie-F392; Crie-F394; Crie-F410; Crie-F441; Crie-F445; Crie-F446; Crie-F522; Crie-F87	8				64
Crie-F386	NODE_2_length_470850_cov_46_1_290038291654	ATCACATTCCTGAAAAATGACTCCCTTAGCGA	Crie-F207; Crie-F241; Crie-F243; Crie-F257; Crie-F386; Crie-F392; Crie-F394; Crie-F410	8				63
Crie-F386	NODE_2_length_470850_cov_46_1_290038291654	GAAGATATTGAAAGCGCCCAATCTTCCCAGCT	Crie-F207; Crie-F241; Crie-F243; Crie-F257; Crie-F386; Crie-F392; Crie-F394; Crie-F410	7				65
Crie-F386	NODE_2_length_470850_cov_46_1_290038291654	TCCAGCATTGACGCGAACCCTGCGCCGCTGGC	Crie-F191; Crie-F192; Crie-F207; Crie-F241; Crie-F243; Crie-F247; Crie-F252; Crie-F257; Crie-F339; Crie-F386; Crie-F392; Crie-F394; Crie-F410; Crie-F441; Crie-F445; Crie-F446; Crie-F522; Crie-F87	7				63
Crie-F386	NODE_2_length_470850_cov_46_1_290038291654	GCTGAAATATTGCTATTTCCGAAGGGGCTGAT	Crie-F191; Crie-F192; Crie-F207; Crie-F241; Crie-F243; Crie-F247; Crie-F252; Crie-F257; Crie-F339; Crie-F386; Crie-F392; Crie-F394; Crie-F410; Crie-F441; Crie-F445; Crie-F446; Crie-F522; Crie-F87	8				65
Crie-F386	NODE_2_length_470850_cov_46_1_290038291654	TCCCGCCTGAACAAAATCGACCACGTTATTAA	Crie-F191; Crie-F192; Crie-F207; Crie-F241; Crie-F243; Crie-F247; Crie-F252; Crie-F257; Crie-F339; Crie-F386; Crie-F392; Crie-F394; Crie-F410; Crie-F441; Crie-F445; Crie-F446; Crie-F522; Crie-F87	8				63
Crie-F386	NODE_2_length_470850_cov_46_1_290038291654	GCTCCCGCGGGCGCTCCTGTTGGCCAGCATCA	Crie-F191; Crie-F192; Crie-F207; Crie-F241; Crie-F243; Crie-F247; Crie-F252; Crie-F257; Crie-F339; Crie-F386; Crie-F392; Crie-F394; Crie-F410; Crie-F441; Crie-F445; Crie-F446; Crie-F522; Crie-F87	8				64
Crie-F386	NODE_2_length_470850_cov_46_1_290038291654	CGTCCAATACGAGCTGAGTGCGCACGCCCTTA	Crie-F191; Crie-F192; Crie-F207; Crie-F241; Crie-F243; Crie-F247; Crie-F252; Crie-F257; Crie-F339; Crie-F386; Crie-F392; Crie-F394; Crie-F410; Crie-F441; Crie-F445; Crie-F446; Crie-F522; Crie-F87	8				62
Crie-F386	NODE_2_length_470850_cov_46_1_290038291654	CAGATCGACCGCCTGGAGGTTGAGGTGGTTGG	Crie-F191; Crie-F192; Crie-F207; Crie-F241; Crie-F243; Crie-F247; Crie-F252; Crie-F257; Crie-F339; Crie-F386; Crie-F392; Crie-F394; Crie-F410; Crie-F441; Crie-F445; Crie-F446; Crie-F522; Crie-F87	7				62
Crie-F386	NODE_2_length_470850_cov_46_1_290038291654	GCGTGGATTGATTCTGATCGCCGTGGGCGGGC	Crie-F191; Crie-F192; Crie-F207; Crie-F241; Crie-F243; Crie-F247; Crie-F252; Crie-F257; Crie-F339; Crie-F386; Crie-F392; Crie-F394; Crie-F410; Crie-F441; Crie-F445; Crie-F446; Crie-F522; Crie-F87	7				62
Crie-F386	NODE_2_length_470850_cov_46_1_290038291654	GAAACAGAGATCGCGTCCGATAATGCCGACAT	Crie-F191; Crie-F192; Crie-F207; Crie-F241; Crie-F243; Crie-F247; Crie-F252; Crie-F257; Crie-F339; Crie-F386; Crie-F392; Crie-F394; Crie-F410; Crie-F441; Crie-F445; Crie-F446; Crie-F522; Crie-F87	7				63
Crie-F386	NODE_2_length_470850_cov_46_1_290038291654	AGAATATTCAACTCCAGCGGGAAAAAGACGCA	Crie-F191; Crie-F192; Crie-F207; Crie-F241; Crie-F243; Crie-F247; Crie-F252; Crie-F257; Crie-F339; Crie-F386; Crie-F392; Crie-F394; Crie-F410; Crie-F441; Crie-F445; Crie-F446; Crie-F522; Crie-F87	1				55
Crie-F386	NODE_2_length_470850_cov_46_1_290038291654	AACTTTCATCAAACTGGATCGAAGGGCCACTT	Crie-F191; Crie-F192; Crie-F207; Crie-F241; Crie-F243; Crie-F247; Crie-F252; Crie-F257; Crie-F339; Crie-F386; Crie-F392; Crie-F394; Crie-F410; Crie-F441; Crie-F445; Crie-F446; Crie-F522; Crie-F87	7				62
Crie-F386	NODE_2_length_470850_cov_46_1_290038291654	CCGGTTTTAGCTCGCTGGAAACCTCGCTTTTG	Crie-F191; Crie-F192; Crie-F207; Crie-F241; Crie-F243; Crie-F247; Crie-F252; Crie-F257; Crie-F339; Crie-F386; Crie-F392; Crie-F394; Crie-F410; Crie-F441; Crie-F445; Crie-F446; Crie-F522; Crie-F87	6				62
Crie-F386	NODE_2_length_470850_cov_46_1_290038291654	ACGCCGAGGGTGAATATTTAGACCGGGACGCA	Crie-F191; Crie-F192; Crie-F207; Crie-F241; Crie-F243; Crie-F247; Crie-F252; Crie-F257; Crie-F339; Crie-F386; Crie-F392; Crie-F394; Crie-F410; Crie-F441; Crie-F445; Crie-F446; Crie-F522; Crie-F87	7				63
Crie-F386	NODE_2_length_470850_cov_46_1_290038291654	GGATCATCAATGTGGGAAGTTATCACAACGGA	Crie-F191; Crie-F192; Crie-F207; Crie-F241; Crie-F243; Crie-F247; Crie-F252; Crie-F257; Crie-F339; Crie-F386; Crie-F392; Crie-F394; Crie-F410; Crie-F441; Crie-F445; Crie-F446; Crie-F522; Crie-F87	7				62
Crie-F386	NODE_2_length_470850_cov_46_1_290038291654	CGAAATTCAGCGTCTGGAATGCAAGGATTTTGT	Crie-F191; Crie-F192; Crie-F207; Crie-F241; Crie-F243; Crie-F247; Crie-F252; Crie-F257; Crie-F339; Crie-F386; Crie-F392; Crie-F394; Crie-F410; Crie-F441; Crie-F445; Crie-F446; Crie-F522; Crie-F87	7				61
Crie-F386	NODE_2_length_470850_cov_46_1_290038291654	GCTATATCCCCGAATCGTGCGCTACGTGAAAA	Crie-F191; Crie-F192; Crie-F207; Crie-F241; Crie-F243; Crie-F247; Crie-F252; Crie-F257; Crie-F339; Crie-F386; Crie-F392; Crie-F394; Crie-F410; Crie-F441; Crie-F445; Crie-F446; Crie-F522; Crie-F87	7				62
Crie-F386	NODE_2_length_470850_cov_46_1_290038291654	ACGAGGTCATTTTCAGCACTCGTCAGGCGCTG	Crie-F191; Crie-F192; Crie-F207; Crie-F241; Crie-F243; Crie-F247; Crie-F252; Crie-F257; Crie-F339; Crie-F386; Crie-F392; Crie-F394; Crie-F410; Crie-F441; Crie-F445; Crie-F446; Crie-F522; Crie-F87	7				62
Crie-F386	NODE_2_length_470850_cov_46_1_290038291654	ATGCCCTGTTCGGCAAAATCCCGCCACGCTGG	Crie-F191; Crie-F192; Crie-F207; Crie-F241; Crie-F243; Crie-F247; Crie-F252; Crie-F257; Crie-F339; Crie-F386; Crie-F392; Crie-F394; Crie-F410; Crie-F441; Crie-F445; Crie-F446; Crie-F522; Crie-F87	6				62
Crie-F386	NODE_2_length_470850_cov_46_1_290038291654	TAAAACCGGTGCTGGATTTTGATGAAGACGAA	Crie-F191; Crie-F192; Crie-F207; Crie-F241; Crie-F243; Crie-F247; Crie-F252; Crie-F257; Crie-F339; Crie-F386; Crie-F392; Crie-F394; Crie-F410; Crie-F441; Crie-F445; Crie-F446; Crie-F522; Crie-F87	8				63
Crie-F386	NODE_2_length_470850_cov_46_1_290038291654	CCATTCAACATCGCACTTAAGAACTTGTGCCA	Crie-F191; Crie-F192; Crie-F207; Crie-F241; Crie-F243; Crie-F247; Crie-F252; Crie-F257; Crie-F339; Crie-F386; Crie-F392; Crie-F394; Crie-F410; Crie-F441; Crie-F445; Crie-F446; Crie-F522; Crie-F87	8				61
Crie-F386	NODE_2_length_470850_cov_46_1_290038291654	CGATATTTATCCAGACTGTCGGACAGGGTGGT	Crie-F191; Crie-F192; Crie-F207; Crie-F241; Crie-F243; Crie-F247; Crie-F252; Crie-F257; Crie-F339; Crie-F386; Crie-F392; Crie-F394; Crie-F410; Crie-F441; Crie-F445; Crie-F446; Crie-F522; Crie-F87	8				61
Crie-F386	NODE_2_length_470850_cov_46_1_290038291654	CCTCATCGGGAGCCAACGCCGCGAGAATACGC	Crie-F191; Crie-F192; Crie-F207; Crie-F241; Crie-F243; Crie-F247; Crie-F252; Crie-F257; Crie-F339; Crie-F386; Crie-F392; Crie-F394; Crie-F410; Crie-F441; Crie-F445; Crie-F446; Crie-F522; Crie-F87	8				66
Crie-F386	NODE_2_length_470850_cov_46_1_290038291654	AGCACAATCATTATTAGATGAACTTTCATCAA	Crie-F191; Crie-F192; Crie-F207; Crie-F241; Crie-F243; Crie-F247; Crie-F252; Crie-F257; Crie-F339; Crie-F386; Crie-F392; Crie-F394; Crie-F410; Crie-F441; Crie-F445; Crie-F446; Crie-F522; Crie-F87	1				58
Crie-F386	NODE_2_length_470850_cov_46_2_307936309832	GCGGAATACCACTATATAAAGCCCCTCAACCC	Crie-F191; Crie-F192; Crie-F207; Crie-F241; Crie-F243; Crie-F247; Crie-F252; Crie-F257; Crie-F339; Crie-F386; Crie-F392; Crie-F394; Crie-F410; Crie-F445; Crie-F446; Crie-F522; Crie-F87	2				65
Crie-F386	NODE_2_length_470850_cov_46_2_307936309832	ATTTTTACAAAAACTGGCCCCCTGAATTCATC	Crie-F191; Crie-F192; Crie-F207; Crie-F241; Crie-F243; Crie-F247; Crie-F252; Crie-F257; Crie-F339; Crie-F386; Crie-F392; Crie-F394; Crie-F410; Crie-F445; Crie-F446; Crie-F522; Crie-F87	3				66
Crie-F386	NODE_2_length_470850_cov_46_2_307936309832	TTGATTTTAATGGCGGGCGAATTGTATTTAAC	Crie-F191; Crie-F192; Crie-F207; Crie-F241; Crie-F243; Crie-F247; Crie-F252; Crie-F257; Crie-F339; Crie-F386; Crie-F392; Crie-F394; Crie-F410; Crie-F445; Crie-F446; Crie-F522; Crie-F87	3				65
Crie-F386	NODE_2_length_470850_cov_46_2_307936309832	TTTCCTGTAACATTCCGATATATAATTCTCCGC	Crie-F191; Crie-F192; Crie-F207; Crie-F241; Crie-F243; Crie-F247; Crie-F252; Crie-F257; Crie-F339; Crie-F386; Crie-F392; Crie-F394; Crie-F410; Crie-F445; Crie-F446; Crie-F522; Crie-F87	6				79
Crie-F386	NODE_2_length_470850_cov_46_2_307936309832	GCCCAATTGCCGGCGACGGTTTCCATGTCAGC	Crie-F191; Crie-F192; Crie-F207; Crie-F241; Crie-F243; Crie-F247; Crie-F252; Crie-F257; Crie-F339; Crie-F386; Crie-F392; Crie-F394; Crie-F410; Crie-F445; Crie-F446; Crie-F522; Crie-F87	3				64
Crie-F386	NODE_2_length_470850_cov_46_2_307936309832	TGGCGAAACAGGCCAGAGAACGCGAATTGCAG	Crie-F191; Crie-F192; Crie-F207; Crie-F241; Crie-F243; Crie-F247; Crie-F252; Crie-F257; Crie-F339; Crie-F386; Crie-F392; Crie-F394; Crie-F410; Crie-F445; Crie-F446; Crie-F522; Crie-F87	4				62
Crie-F386	NODE_2_length_470850_cov_46_2_307936309832	CGTGTTCGATGTAGGTTTCTTCCTGAAGGCGA	Crie-F191; Crie-F192; Crie-F207; Crie-F241; Crie-F243; Crie-F247; Crie-F252; Crie-F257; Crie-F339; Crie-F386; Crie-F392; Crie-F394; Crie-F410; Crie-F445; Crie-F446; Crie-F522; Crie-F87	2				65
Crie-F386	NODE_2_length_470850_cov_46_2_307936309832	CTACCAGGCCCGTTTGTCTCAACCATGACCAA	Crie-F191; Crie-F192; Crie-F207; Crie-F241; Crie-F243; Crie-F247; Crie-F252; Crie-F257; Crie-F339; Crie-F386; Crie-F392; Crie-F394; Crie-F410; Crie-F445; Crie-F446; Crie-F522; Crie-F87	5				72
Crie-F386	NODE_2_length_470850_cov_46_2_307936309832	TTGGCATGGCTGGCGACGTAGCGAACAAAATC	Crie-F191; Crie-F192; Crie-F207; Crie-F241; Crie-F243; Crie-F247; Crie-F252; Crie-F257; Crie-F339; Crie-F386; Crie-F392; Crie-F394; Crie-F410; Crie-F445; Crie-F446; Crie-F522; Crie-F87	2				63
Crie-F386	NODE_2_length_470850_cov_46_2_307936309832	CATAAATTACTCGATGCGTACCTGTGAAATCT	Crie-F191; Crie-F192; Crie-F207; Crie-F241; Crie-F243; Crie-F247; Crie-F252; Crie-F257; Crie-F339; Crie-F386; Crie-F392; Crie-F394; Crie-F410; Crie-F445; Crie-F446; Crie-F522; Crie-F87	2				63
Crie-F386	NODE_2_length_470850_cov_46_2_307936309832	ATACAGTAGCAAAATAAAAAGGCCGCGTGAGC	Crie-F191; Crie-F192; Crie-F207; Crie-F241; Crie-F243; Crie-F247; Crie-F252; Crie-F257; Crie-F339; Crie-F386; Crie-F392; Crie-F394; Crie-F410; Crie-F445; Crie-F446; Crie-F522; Crie-F87	2				65
Crie-F386	NODE_2_length_470850_cov_46_2_307936309832	CAATGCCGTTTTGCCCGAGTTTTCACCGCCGT	Crie-F191; Crie-F192; Crie-F207; Crie-F241; Crie-F243; Crie-F247; Crie-F252; Crie-F257; Crie-F339; Crie-F386; Crie-F392; Crie-F394; Crie-F410; Crie-F445; Crie-F446; Crie-F522; Crie-F87	2				63
Crie-F386	NODE_2_length_470850_cov_46_2_307936309832	CTCTATTGCCGGGGGTCGAGATGGCCGCCTGC	Crie-F207; Crie-F241; Crie-F243; Crie-F247; Crie-F257; Crie-F386; Crie-F392; Crie-F394; Crie-F410; Crie-F522; Crie-F87	3				63
Crie-F386	NODE_2_length_470850_cov_46_2_307936309832	GTGATCCGCGCCTATGACGCAATGGTAACGAC	Crie-F191; Crie-F192; Crie-F207; Crie-F241; Crie-F243; Crie-F247; Crie-F252; Crie-F257; Crie-F339; Crie-F386; Crie-F392; Crie-F394; Crie-F410; Crie-F445; Crie-F446; Crie-F522; Crie-F87	3				63
Crie-F386	NODE_2_length_470850_cov_46_2_307936309832	GTAGCGCAGGGACTGGCAACGGTGCCGGGCGT	Crie-F191; Crie-F192; Crie-F207; Crie-F241; Crie-F243; Crie-F247; Crie-F252; Crie-F257; Crie-F339; Crie-F386; Crie-F392; Crie-F394; Crie-F410; Crie-F445; Crie-F446; Crie-F522; Crie-F87	3				65
Crie-F386	NODE_2_length_470850_cov_46_2_307936309832	CAGGAGACGGCCAGCCGCACCGGTGGCGGTGC	Crie-F191; Crie-F192; Crie-F207; Crie-F241; Crie-F243; Crie-F247; Crie-F252; Crie-F257; Crie-F339; Crie-F386; Crie-F392; Crie-F394; Crie-F410; Crie-F445; Crie-F446; Crie-F522; Crie-F87	3				64
Crie-F386	NODE_2_length_470850_cov_46_2_307936309832	GGCGTTTTATTCGACCTGAAAAAATGGATCGT	Crie-F191; Crie-F192; Crie-F207; Crie-F241; Crie-F243; Crie-F247; Crie-F252; Crie-F257; Crie-F339; Crie-F386; Crie-F392; Crie-F394; Crie-F410; Crie-F445; Crie-F446; Crie-F522; Crie-F87	4				66
Crie-F386	NODE_2_length_470850_cov_46_2_307936309832	ACATCTCGCGGACAATAGCGATTTCCACCGTC	Crie-F191; Crie-F192; Crie-F207; Crie-F241; Crie-F243; Crie-F247; Crie-F252; Crie-F257; Crie-F339; Crie-F386; Crie-F392; Crie-F394; Crie-F410; Crie-F445; Crie-F446; Crie-F522; Crie-F87	4				61
Crie-F386	NODE_2_length_470850_cov_46_2_307936309832	CGTTTCGTTCATTTATTTAGTTTCCTGTTTCG	Crie-F191; Crie-F192; Crie-F207; Crie-F241; Crie-F243; Crie-F247; Crie-F252; Crie-F257; Crie-F339; Crie-F386; Crie-F392; Crie-F394; Crie-F410; Crie-F445; Crie-F446; Crie-F522; Crie-F87	5				68
Crie-F386	NODE_2_length_470850_cov_46_2_307936309832	CTTGTTAAATACAGGCGGCGGCGGGGTTG	Crie-F191; Crie-F192; Crie-F207; Crie-F241; Crie-F243; Crie-F247; Crie-F252; Crie-F257; Crie-F339; Crie-F386; Crie-F392; Crie-F394; Crie-F410; Crie-F445; Crie-F446; Crie-F522; Crie-F87	4				64
Crie-F386	NODE_2_length_470850_cov_46_2_307936309832	AACGGCGACGGGATCGTTTTTTGTGGCGAAAA	Crie-F191; Crie-F192; Crie-F207; Crie-F241; Crie-F243; Crie-F247; Crie-F252; Crie-F257; Crie-F339; Crie-F386; Crie-F392; Crie-F394; Crie-F410; Crie-F445; Crie-F446; Crie-F522; Crie-F87	4				63
Crie-F386	NODE_2_length_470850_cov_46_2_307936309832	CAGGATTGGATTAATGAAGACGGGTACGAAAT	Crie-F191; Crie-F192; Crie-F207; Crie-F241; Crie-F243; Crie-F247; Crie-F252; Crie-F257; Crie-F339; Crie-F386; Crie-F392; Crie-F394; Crie-F410; Crie-F445; Crie-F446; Crie-F522; Crie-F87	4				63
Crie-F386	NODE_2_length_470850_cov_46_2_307936309832	AGATTGCAGAATTATATTTCACGCTGGCAGCA	Crie-F191; Crie-F192; Crie-F207; Crie-F241; Crie-F243; Crie-F247; Crie-F252; Crie-F257; Crie-F339; Crie-F386; Crie-F392; Crie-F394; Crie-F410; Crie-F445; Crie-F446; Crie-F522; Crie-F87	4				63
Crie-F386	NODE_2_length_470850_cov_46_2_307936309832	CTGTTGTTATGCGTTGGATCGTAATAGTTAAC	Crie-F191; Crie-F192; Crie-F241; Crie-F243; Crie-F247; Crie-F252; Crie-F257; Crie-F339; Crie-F386; Crie-F392; Crie-F394; Crie-F410; Crie-F445; Crie-F446; Crie-F522; Crie-F87	4				64
Crie-F386	NODE_2_length_470850_cov_46_2_307936309832	CTTGGCAGGGCTGCGCCGCAATGGCAGCAACA	Crie-F191; Crie-F192; Crie-F241; Crie-F243; Crie-F247; Crie-F252; Crie-F257; Crie-F339; Crie-F386; Crie-F392; Crie-F394; Crie-F410; Crie-F445; Crie-F446; Crie-F522; Crie-F87	4				66
Crie-F386	NODE_2_length_470850_cov_46_2_307936309832	GTCTTATAAATTGGGCTGATAGTGCCGCTGAT	Crie-F191; Crie-F192; Crie-F241; Crie-F243; Crie-F247; Crie-F252; Crie-F257; Crie-F339; Crie-F386; Crie-F392; Crie-F394; Crie-F410; Crie-F445; Crie-F446; Crie-F522; Crie-F87	7				67
Crie-F386	NODE_2_length_470850_cov_46_2_307936309832	TACCTGCCGGGACTGGAGTGCAGGTAACCCCA	Crie-F191; Crie-F192; Crie-F241; Crie-F243; Crie-F247; Crie-F252; Crie-F257; Crie-F339; Crie-F386; Crie-F392; Crie-F394; Crie-F410; Crie-F445; Crie-F446; Crie-F522; Crie-F87	9				65
Crie-F386	NODE_2_length_470850_cov_46_2_307936309832	CGGCCAGCCATTTAAACAGCGCTGCAGCGGGGATAAACCGACAGGGTATATGAGCTTATACGTCATGAACCA	Crie-F191; Crie-F192; Crie-F241; Crie-F243; Crie-F247; Crie-F252; Crie-F257; Crie-F339; Crie-F386; Crie-F392; Crie-F394; Crie-F410; Crie-F445; Crie-F446; Crie-F522; Crie-F87	5				63
Crie-F386	NODE_2_length_470850_cov_46_2_307936309832	TCGTTGGTGGCGTTCGTCACCTGGCTGTCGGT	Crie-F191; Crie-F192; Crie-F241; Crie-F243; Crie-F247; Crie-F252; Crie-F257; Crie-F339; Crie-F386; Crie-F392; Crie-F394; Crie-F410; Crie-F445; Crie-F446; Crie-F522; Crie-F87	5				68
Crie-F386	NODE_2_length_470850_cov_46_2_307936309832	AGGGGCGTTCCGCAGTCGACAAGGGCTGAAAA	Crie-F191; Crie-F192; Crie-F241; Crie-F243; Crie-F247; Crie-F252; Crie-F257; Crie-F339; Crie-F386; Crie-F392; Crie-F394; Crie-F410; Crie-F445; Crie-F446; Crie-F522; Crie-F87					100
Crie-F386	NODE_3_length_445969_cov_40_1_255663255769	AACAACAAACCCAGCAATGGCGCGGCTTTGAAGCA	Crie-F207; Crie-F244; Crie-F245; Crie-F247; Crie-F252; Crie-F259; Crie-F261; Crie-F339; Crie-F386; Crie-F391; Crie-F394; Crie-F396; Crie-F410; Crie-F443; Crie-F445; Crie-F446; Crie-F468; Crie-F503; Crie-F512; Crie-F81					67
Crie-F391	NODE_2_length_526682_cov_65_1_216851218747	TTTTCAGCCCTTGTCGACTGCGGAACGCCCCT	Crie-F244; Crie-F245; Crie-F254; Crie-F259; Crie-F260; Crie-F261; Crie-F391; Crie-F393; Crie-F396; Crie-F403; Crie-F411; Crie-F417; Crie-F418; Crie-F443; Crie-F444; Crie-F448; Crie-F468; Crie-F469; Crie-F470; Crie-F489; Crie-F503; Crie-F506; Crie-F508; Crie-F509; Crie-F510; Crie-F512; Crie-F81					100
Crie-F391	NODE_2_length_526682_cov_65_1_216851218747	ACCGACAGCCAGGTGACGAACGCCACCAACGA	Crie-F244; Crie-F245; Crie-F254; Crie-F259; Crie-F260; Crie-F261; Crie-F391; Crie-F393; Crie-F396; Crie-F403; Crie-F411; Crie-F417; Crie-F418; Crie-F443; Crie-F444; Crie-F448; Crie-F468; Crie-F469; Crie-F470; Crie-F489; Crie-F503; Crie-F506; Crie-F508; Crie-F509; Crie-F510; Crie-F512; Crie-F81	5				68
Crie-F391	NODE_2_length_526682_cov_65_1_216851218747	TGGTTCATGACGTATAAGCTCATATACCCTGT	Crie-F244; Crie-F245; Crie-F254; Crie-F259; Crie-F260; Crie-F261; Crie-F391; Crie-F393; Crie-F396; Crie-F403; Crie-F411; Crie-F417; Crie-F418; Crie-F443; Crie-F444; Crie-F448; Crie-F468; Crie-F469; Crie-F470; Crie-F489; Crie-F503; Crie-F506; Crie-F508; Crie-F509; Crie-F510; Crie-F512; Crie-F81	5				63
Crie-F391	NODE_2_length_526682_cov_65_1_216851218747	ATGGCTGGCCGCGGTTTATCCCCGCTGGCGCGGGGAACACTGGGGTTACCTGCACTCCAGTCCCGGCAGGTA	Crie-F244; Crie-F245; Crie-F254; Crie-F259; Crie-F260; Crie-F261; Crie-F391; Crie-F393; Crie-F396; Crie-F403; Crie-F411; Crie-F417; Crie-F418; Crie-F443; Crie-F444; Crie-F448; Crie-F468; Crie-F469; Crie-F470; Crie-F489; Crie-F503; Crie-F506; Crie-F508; Crie-F509; Crie-F510; Crie-F512; Crie-F81	10				90
Crie-F391	NODE_2_length_526682_cov_65_1_216851218747	ATCAGCGGCACTATCAGCCCAATTTATAAGAC	Crie-F244; Crie-F245; Crie-F254; Crie-F259; Crie-F260; Crie-F261; Crie-F391; Crie-F393; Crie-F396; Crie-F403; Crie-F411; Crie-F417; Crie-F418; Crie-F443; Crie-F444; Crie-F448; Crie-F468; Crie-F469; Crie-F470; Crie-F489; Crie-F503; Crie-F506; Crie-F508; Crie-F509; Crie-F510; Crie-F512; Crie-F81	7				67
Crie-F391	NODE_2_length_526682_cov_65_1_216851218747	TGTTGCTGCCATTGCGGCGCAGCCCTGCCAAG	Crie-F244; Crie-F245; Crie-F254; Crie-F259; Crie-F260; Crie-F261; Crie-F391; Crie-F393; Crie-F396; Crie-F403; Crie-F411; Crie-F417; Crie-F418; Crie-F443; Crie-F444; Crie-F448; Crie-F468; Crie-F469; Crie-F470; Crie-F489; Crie-F503; Crie-F506; Crie-F508; Crie-F509; Crie-F510; Crie-F512; Crie-F81	4				66
Crie-F391	NODE_2_length_526682_cov_65_1_216851218747	GTTAACTATTACGATCCAACGCATAACAACAG	Crie-F244; Crie-F245; Crie-F254; Crie-F259; Crie-F260; Crie-F261; Crie-F391; Crie-F393; Crie-F396; Crie-F403; Crie-F411; Crie-F417; Crie-F418; Crie-F443; Crie-F444; Crie-F448; Crie-F468; Crie-F469; Crie-F470; Crie-F489; Crie-F503; Crie-F506; Crie-F508; Crie-F509; Crie-F510; Crie-F512; Crie-F81	4				64
Crie-F391	NODE_2_length_526682_cov_65_1_216851218747	TGCTGCCAGCGTGAAATATAATTCTGCAATCT	Crie-F244; Crie-F245; Crie-F254; Crie-F259; Crie-F260; Crie-F261; Crie-F391; Crie-F393; Crie-F396; Crie-F403; Crie-F411; Crie-F417; Crie-F418; Crie-F443; Crie-F444; Crie-F448; Crie-F468; Crie-F469; Crie-F470; Crie-F489; Crie-F503; Crie-F506; Crie-F508; Crie-F509; Crie-F510; Crie-F512; Crie-F81	4				63
Crie-F391	NODE_2_length_526682_cov_65_1_216851218747	ATTTCGTACCCGTCTTCATTAATCCAATCCTG	Crie-F244; Crie-F245; Crie-F254; Crie-F259; Crie-F260; Crie-F261; Crie-F391; Crie-F393; Crie-F396; Crie-F403; Crie-F411; Crie-F417; Crie-F418; Crie-F443; Crie-F444; Crie-F448; Crie-F468; Crie-F469; Crie-F470; Crie-F489; Crie-F503; Crie-F506; Crie-F508; Crie-F509; Crie-F510; Crie-F512; Crie-F81	4				63
Crie-F391	NODE_2_length_526682_cov_65_1_216851218747	TTTTCGCCACAAAAAACGATCCCGTCGCCGTT	Crie-F244; Crie-F245; Crie-F254; Crie-F259; Crie-F260; Crie-F261; Crie-F391; Crie-F393; Crie-F396; Crie-F403; Crie-F411; Crie-F417; Crie-F418; Crie-F443; Crie-F444; Crie-F448; Crie-F468; Crie-F469; Crie-F470; Crie-F489; Crie-F503; Crie-F506; Crie-F508; Crie-F509; Crie-F510; Crie-F512; Crie-F81	4				63
Crie-F391	NODE_2_length_526682_cov_65_1_216851218747	CAACCCCGCCGCCGCCTGTATTTAACAAG	Crie-F244; Crie-F245; Crie-F254; Crie-F259; Crie-F260; Crie-F261; Crie-F391; Crie-F393; Crie-F396; Crie-F403; Crie-F411; Crie-F417; Crie-F418; Crie-F443; Crie-F444; Crie-F448; Crie-F468; Crie-F469; Crie-F470; Crie-F489; Crie-F503; Crie-F506; Crie-F508; Crie-F509; Crie-F510; Crie-F512; Crie-F81	4				64
Crie-F391	NODE_2_length_526682_cov_65_1_216851218747	CGAAACAGGAAACTAAATAAATGAACGAAACG	Crie-F244; Crie-F245; Crie-F254; Crie-F259; Crie-F260; Crie-F261; Crie-F391; Crie-F393; Crie-F396; Crie-F403; Crie-F411; Crie-F417; Crie-F418; Crie-F443; Crie-F444; Crie-F448; Crie-F468; Crie-F469; Crie-F470; Crie-F489; Crie-F503; Crie-F506; Crie-F508; Crie-F509; Crie-F510; Crie-F512; Crie-F81	5				68
Crie-F391	NODE_2_length_526682_cov_65_1_216851218747	GACGGTGGAAATCGCTATTGTCCGCGAGATGT	Crie-F244; Crie-F245; Crie-F254; Crie-F259; Crie-F260; Crie-F261; Crie-F391; Crie-F393; Crie-F396; Crie-F403; Crie-F411; Crie-F417; Crie-F418; Crie-F443; Crie-F444; Crie-F448; Crie-F469; Crie-F470; Crie-F489; Crie-F503; Crie-F506; Crie-F508; Crie-F509; Crie-F510; Crie-F512; Crie-F81	4				61
Crie-F391	NODE_2_length_526682_cov_65_1_216851218747	ACGATCCATTTTTTCAGGTCGAATAAAACGCC	Crie-F244; Crie-F245; Crie-F254; Crie-F259; Crie-F260; Crie-F261; Crie-F391; Crie-F393; Crie-F396; Crie-F403; Crie-F411; Crie-F417; Crie-F418; Crie-F443; Crie-F444; Crie-F448; Crie-F468; Crie-F469; Crie-F470; Crie-F489; Crie-F503; Crie-F506; Crie-F508; Crie-F509; Crie-F510; Crie-F512; Crie-F81	4				66
Crie-F391	NODE_2_length_526682_cov_65_1_216851218747	GCACCGCCACCGGTGCGGCTGGCCGTCTCCTG	Crie-F244; Crie-F245; Crie-F254; Crie-F259; Crie-F260; Crie-F261; Crie-F391; Crie-F393; Crie-F396; Crie-F403; Crie-F411; Crie-F417; Crie-F418; Crie-F443; Crie-F444; Crie-F448; Crie-F468; Crie-F469; Crie-F470; Crie-F489; Crie-F503; Crie-F506; Crie-F508; Crie-F509; Crie-F510; Crie-F512; Crie-F81	4				64
Crie-F391	NODE_2_length_526682_cov_65_1_216851218747	ACGCCCGGCACCGTTGCCAGTCCCTGCGCTAC	Crie-F244; Crie-F245; Crie-F254; Crie-F259; Crie-F260; Crie-F261; Crie-F391; Crie-F393; Crie-F396; Crie-F403; Crie-F411; Crie-F417; Crie-F418; Crie-F443; Crie-F444; Crie-F448; Crie-F468; Crie-F469; Crie-F470; Crie-F489; Crie-F503; Crie-F506; Crie-F508; Crie-F509; Crie-F510; Crie-F512; Crie-F81	3				65
Crie-F391	NODE_2_length_526682_cov_65_1_216851218747	GTCGTTACCATTGCGTCATAGGCGCGGATCAC	Crie-F245; Crie-F254; Crie-F259; Crie-F260; Crie-F391; Crie-F393; Crie-F396; Crie-F403; Crie-F411; Crie-F417; Crie-F418; Crie-F443; Crie-F444; Crie-F448; Crie-F468; Crie-F469; Crie-F470; Crie-F489; Crie-F503; Crie-F506; Crie-F508; Crie-F509; Crie-F510; Crie-F512; Crie-F81	3				63
Crie-F391	NODE_2_length_526682_cov_65_1_216851218747	GCAGGCGGCCATCTCGACCCCCGGCAATAGAG	Crie-F244; Crie-F245; Crie-F254; Crie-F260; Crie-F261; Crie-F391; Crie-F393; Crie-F396; Crie-F403; Crie-F411; Crie-F417; Crie-F418; Crie-F444; Crie-F448; Crie-F468; Crie-F469; Crie-F470; Crie-F489; Crie-F503; Crie-F506; Crie-F508; Crie-F509; Crie-F510; Crie-F512; Crie-F81	3				63
Crie-F391	NODE_2_length_526682_cov_65_1_216851218747	ACGGCGGTGAAAACTCGGGCAAAACGGCATTG	Crie-F244; Crie-F245; Crie-F254; Crie-F259; Crie-F260; Crie-F261; Crie-F391; Crie-F393; Crie-F396; Crie-F403; Crie-F411; Crie-F418; Crie-F443; Crie-F444; Crie-F448; Crie-F469; Crie-F470; Crie-F489; Crie-F503; Crie-F506; Crie-F508; Crie-F509; Crie-F510; Crie-F512; Crie-F81	2				63
Crie-F391	NODE_2_length_526682_cov_65_1_216851218747	GCTCACGCGGCCTTTTTATTTTGCTACTGTAT	Crie-F244; Crie-F245; Crie-F254; Crie-F259; Crie-F260; Crie-F261; Crie-F391; Crie-F393; Crie-F396; Crie-F403; Crie-F411; Crie-F418; Crie-F443; Crie-F444; Crie-F448; Crie-F469; Crie-F470; Crie-F489; Crie-F503; Crie-F506; Crie-F508; Crie-F509; Crie-F510; Crie-F512; Crie-F81	2				65
Crie-F391	NODE_2_length_526682_cov_65_1_216851218747	AGATTTCACAGGTACGCATCGAGTAATTTATG	Crie-F244; Crie-F245; Crie-F254; Crie-F259; Crie-F260; Crie-F261; Crie-F391; Crie-F393; Crie-F396; Crie-F403; Crie-F411; Crie-F417; Crie-F418; Crie-F443; Crie-F444; Crie-F448; Crie-F469; Crie-F470; Crie-F489; Crie-F503; Crie-F506; Crie-F508; Crie-F509; Crie-F510; Crie-F512; Crie-F81	2				63
Crie-F391	NODE_2_length_526682_cov_65_1_216851218747	GATTTTGTTCGCTACGTCGCCAGCCATGCCAA	Crie-F244; Crie-F245; Crie-F254; Crie-F259; Crie-F260; Crie-F261; Crie-F391; Crie-F393; Crie-F396; Crie-F403; Crie-F411; Crie-F417; Crie-F418; Crie-F443; Crie-F444; Crie-F448; Crie-F469; Crie-F470; Crie-F489; Crie-F503; Crie-F506; Crie-F508; Crie-F509; Crie-F510; Crie-F512; Crie-F81	2				63
Crie-F391	NODE_2_length_526682_cov_65_1_216851218747	TTGGTCATGGTTGAGACAAACGGGCCTGGTAG	Crie-F244; Crie-F245; Crie-F254; Crie-F259; Crie-F260; Crie-F261; Crie-F391; Crie-F393; Crie-F396; Crie-F403; Crie-F411; Crie-F417; Crie-F443; Crie-F444; Crie-F448; Crie-F469; Crie-F470; Crie-F489; Crie-F503; Crie-F506; Crie-F508; Crie-F509; Crie-F510; Crie-F512; Crie-F81	5				72
Crie-F391	NODE_2_length_526682_cov_65_1_216851218747	TCGCCTTCAGGAAGAAACCTACATCGAACACG	Crie-F244; Crie-F245; Crie-F254; Crie-F259; Crie-F260; Crie-F261; Crie-F391; Crie-F393; Crie-F396; Crie-F403; Crie-F411; Crie-F417; Crie-F418; Crie-F443; Crie-F444; Crie-F448; Crie-F469; Crie-F470; Crie-F489; Crie-F503; Crie-F506; Crie-F508; Crie-F509; Crie-F510; Crie-F512; Crie-F81	2				65
Crie-F391	NODE_2_length_526682_cov_65_1_216851218747	CTGCAATTCGCGTTCTCTGGCCTGTTTCGCCA	Crie-F244; Crie-F245; Crie-F254; Crie-F259; Crie-F260; Crie-F261; Crie-F391; Crie-F393; Crie-F396; Crie-F403; Crie-F411; Crie-F417; Crie-F418; Crie-F443; Crie-F444; Crie-F448; Crie-F469; Crie-F470; Crie-F489; Crie-F503; Crie-F506; Crie-F508; Crie-F509; Crie-F510; Crie-F512; Crie-F81	4				62
Crie-F391	NODE_2_length_526682_cov_65_1_216851218747	GCTGACATGGAAACCGTCGCCGGCAATTGGGC	Crie-F244; Crie-F245; Crie-F254; Crie-F259; Crie-F260; Crie-F261; Crie-F391; Crie-F393; Crie-F396; Crie-F403; Crie-F411; Crie-F417; Crie-F418; Crie-F443; Crie-F444; Crie-F448; Crie-F469; Crie-F470; Crie-F489; Crie-F503; Crie-F506; Crie-F508; Crie-F509; Crie-F510; Crie-F512; Crie-F81	3				64
Crie-F391	NODE_2_length_526682_cov_65_1_216851218747	GCGGAGAATTATATATCGGAATGTTACAGGAAA	Crie-F244; Crie-F245; Crie-F254; Crie-F259; Crie-F260; Crie-F261; Crie-F391; Crie-F393; Crie-F396; Crie-F403; Crie-F411; Crie-F417; Crie-F418; Crie-F443; Crie-F444; Crie-F448; Crie-F469; Crie-F470; Crie-F489; Crie-F503; Crie-F506; Crie-F508; Crie-F509; Crie-F510; Crie-F512; Crie-F81	6				79
Crie-F391	NODE_2_length_526682_cov_65_1_216851218747	GTTAAATACAATTCGCCCGCCATTAAAATCAA	Crie-F244; Crie-F245; Crie-F254; Crie-F259; Crie-F260; Crie-F261; Crie-F391; Crie-F393; Crie-F396; Crie-F403; Crie-F411; Crie-F417; Crie-F418; Crie-F443; Crie-F444; Crie-F448; Crie-F469; Crie-F470; Crie-F489; Crie-F503; Crie-F506; Crie-F508; Crie-F509; Crie-F510; Crie-F512; Crie-F81	3				65
Crie-F391	NODE_2_length_526682_cov_65_1_216851218747	GATGAATTCAGGGGGCCAGTTTTTGTAAAAAT	Crie-F244; Crie-F245; Crie-F254; Crie-F259; Crie-F260; Crie-F261; Crie-F391; Crie-F393; Crie-F396; Crie-F403; Crie-F411; Crie-F417; Crie-F418; Crie-F443; Crie-F444; Crie-F448; Crie-F469; Crie-F470; Crie-F489; Crie-F503; Crie-F506; Crie-F508; Crie-F509; Crie-F510; Crie-F512; Crie-F81	3				66
Crie-F391	NODE_2_length_526682_cov_65_1_216851218747	GGGTTGAGGGGCTTTATATAGTGGTATTCCGC	Crie-F244; Crie-F245; Crie-F254; Crie-F259; Crie-F260; Crie-F261; Crie-F391; Crie-F393; Crie-F396; Crie-F403; Crie-F411; Crie-F417; Crie-F418; Crie-F443; Crie-F444; Crie-F448; Crie-F468; Crie-F469; Crie-F470; Crie-F489; Crie-F503; Crie-F506; Crie-F508; Crie-F509; Crie-F510; Crie-F512; Crie-F81	2				65
Crie-F391	NODE_2_length_526682_cov_65_2_235029236645	TTGATGAAAGTTCATCTAATAATGATTGTGCT	Crie-F244; Crie-F245; Crie-F254; Crie-F259; Crie-F260; Crie-F261; Crie-F391; Crie-F393; Crie-F396; Crie-F403; Crie-F411; Crie-F417; Crie-F418; Crie-F443; Crie-F444; Crie-F448; Crie-F468; Crie-F469; Crie-F470; Crie-F503; Crie-F506; Crie-F508; Crie-F509; Crie-F510; Crie-F512; Crie-F81	9				91
Crie-F391	NODE_2_length_526682_cov_65_2_235029236645	GCGTATTCTCGCGGCGTTGGCTCCCGATGAGG	Crie-F244; Crie-F245; Crie-F254; Crie-F259; Crie-F260; Crie-F261; Crie-F391; Crie-F393; Crie-F396; Crie-F403; Crie-F411; Crie-F417; Crie-F418; Crie-F443; Crie-F444; Crie-F448; Crie-F468; Crie-F469; Crie-F470; Crie-F503; Crie-F506; Crie-F508; Crie-F509; Crie-F510; Crie-F512; Crie-F81	10				66
Crie-F391	NODE_2_length_526682_cov_65_2_235029236645	ACCACCCTGTCCGACAGTCTGGATAAATATCG	Crie-F244; Crie-F245; Crie-F254; Crie-F259; Crie-F260; Crie-F261; Crie-F391; Crie-F393; Crie-F396; Crie-F403; Crie-F411; Crie-F417; Crie-F418; Crie-F443; Crie-F444; Crie-F448; Crie-F468; Crie-F469; Crie-F470; Crie-F503; Crie-F506; Crie-F508; Crie-F509; Crie-F510; Crie-F512; Crie-F81	8				62
Crie-F391	NODE_2_length_526682_cov_65_2_235029236645	TGGCACAAGTTCTTAAGTGCGATGTTGAATGG	Crie-F244; Crie-F245; Crie-F254; Crie-F259; Crie-F260; Crie-F261; Crie-F391; Crie-F393; Crie-F396; Crie-F403; Crie-F411; Crie-F417; Crie-F418; Crie-F443; Crie-F444; Crie-F448; Crie-F468; Crie-F469; Crie-F470; Crie-F503; Crie-F506; Crie-F508; Crie-F509; Crie-F510; Crie-F512; Crie-F81	8				61
Crie-F391	NODE_2_length_526682_cov_65_2_235029236645	TTCGTCTTCATCAAAATCCAGCACCGGTTTTA	Crie-F244; Crie-F245; Crie-F254; Crie-F259; Crie-F260; Crie-F261; Crie-F391; Crie-F393; Crie-F403; Crie-F411; Crie-F417; Crie-F418; Crie-F443; Crie-F444; Crie-F448; Crie-F468; Crie-F469; Crie-F470; Crie-F503; Crie-F506; Crie-F508; Crie-F509; Crie-F510; Crie-F512; Crie-F81	8				63
Crie-F391	NODE_2_length_526682_cov_65_2_235029236645	CCAGCGTGGCGGGATTTTGCCGAACAGGGCAT	Crie-F244; Crie-F245; Crie-F254; Crie-F259; Crie-F260; Crie-F261; Crie-F391; Crie-F393; Crie-F403; Crie-F411; Crie-F417; Crie-F418; Crie-F443; Crie-F444; Crie-F448; Crie-F468; Crie-F469; Crie-F470; Crie-F503; Crie-F506; Crie-F508; Crie-F509; Crie-F510; Crie-F512; Crie-F81	6				62
Crie-F391	NODE_2_length_526682_cov_65_2_235029236645	CAGCGCCTGACGAGTGCTGAAAATGACCTCGT	Crie-F244; Crie-F245; Crie-F254; Crie-F259; Crie-F260; Crie-F261; Crie-F391; Crie-F393; Crie-F403; Crie-F411; Crie-F417; Crie-F418; Crie-F443; Crie-F444; Crie-F448; Crie-F468; Crie-F469; Crie-F470; Crie-F503; Crie-F506; Crie-F508; Crie-F509; Crie-F510; Crie-F512; Crie-F81	7				62
Crie-F391	NODE_2_length_526682_cov_65_2_235029236645	TTTTCACGTAGCGCACGATTCGGGGATATAGC	Crie-F244; Crie-F245; Crie-F254; Crie-F259; Crie-F260; Crie-F261; Crie-F391; Crie-F393; Crie-F403; Crie-F411; Crie-F417; Crie-F418; Crie-F443; Crie-F444; Crie-F448; Crie-F468; Crie-F469; Crie-F470; Crie-F503; Crie-F506; Crie-F508; Crie-F509; Crie-F510; Crie-F512; Crie-F81	7				62
Crie-F391	NODE_2_length_526682_cov_65_2_235029236645	ACAAAATCCTTGCATTCCAGACGCTGAATTTCG	Crie-F244; Crie-F245; Crie-F254; Crie-F259; Crie-F260; Crie-F261; Crie-F391; Crie-F393; Crie-F403; Crie-F411; Crie-F417; Crie-F418; Crie-F443; Crie-F444; Crie-F448; Crie-F468; Crie-F469; Crie-F470; Crie-F503; Crie-F506; Crie-F508; Crie-F509; Crie-F510; Crie-F512; Crie-F81	7				61
Crie-F391	NODE_2_length_526682_cov_65_2_235029236645	TCCGTTGTGATAACTTCCCACATTGATGATCC	Crie-F244; Crie-F245; Crie-F254; Crie-F259; Crie-F260; Crie-F261; Crie-F391; Crie-F393; Crie-F403; Crie-F411; Crie-F417; Crie-F418; Crie-F443; Crie-F444; Crie-F448; Crie-F468; Crie-F469; Crie-F470; Crie-F503; Crie-F506; Crie-F508; Crie-F509; Crie-F510; Crie-F512; Crie-F81	7				62
Crie-F391	NODE_2_length_526682_cov_65_2_235029236645	TGCGTCCCGGTCTAAATATTCACCCTCGGCGT	Crie-F244; Crie-F245; Crie-F254; Crie-F259; Crie-F260; Crie-F261; Crie-F391; Crie-F393; Crie-F396; Crie-F403; Crie-F411; Crie-F417; Crie-F418; Crie-F443; Crie-F444; Crie-F448; Crie-F468; Crie-F469; Crie-F470; Crie-F503; Crie-F506; Crie-F508; Crie-F509; Crie-F510; Crie-F512; Crie-F81	7				63
Crie-F391	NODE_2_length_526682_cov_65_2_235029236645	CAAAAGCGAGGTTTCCAGCGAGCTAAAACCGG	Crie-F244; Crie-F245; Crie-F254; Crie-F259; Crie-F260; Crie-F261; Crie-F391; Crie-F393; Crie-F396; Crie-F403; Crie-F411; Crie-F417; Crie-F418; Crie-F443; Crie-F444; Crie-F448; Crie-F468; Crie-F469; Crie-F470; Crie-F503; Crie-F506; Crie-F508; Crie-F509; Crie-F510; Crie-F512; Crie-F81	6				62
Crie-F391	NODE_2_length_526682_cov_65_2_235029236645	AAGTGGCCCTTCGATCCAGTTTGATGAAAGTT	Crie-F244; Crie-F245; Crie-F254; Crie-F259; Crie-F260; Crie-F261; Crie-F391; Crie-F393; Crie-F396; Crie-F403; Crie-F411; Crie-F417; Crie-F418; Crie-F443; Crie-F444; Crie-F448; Crie-F468; Crie-F469; Crie-F470; Crie-F503; Crie-F506; Crie-F508; Crie-F509; Crie-F510; Crie-F512; Crie-F81	7				62
Crie-F391	NODE_2_length_526682_cov_65_2_235029236645	TGCGTCTTTTTCCCGCTGGAGTTGAATATTCT	Crie-F244; Crie-F245; Crie-F254; Crie-F259; Crie-F260; Crie-F261; Crie-F391; Crie-F393; Crie-F396; Crie-F403; Crie-F411; Crie-F417; Crie-F418; Crie-F443; Crie-F444; Crie-F468; Crie-F469; Crie-F470; Crie-F503; Crie-F506; Crie-F508; Crie-F509; Crie-F510; Crie-F512; Crie-F81	1		1		98
Crie-F391	NODE_2_length_526682_cov_65_2_235029236645	ATGTCGGCATTATCGGACGCGATCTCTGTTTC	Crie-F244; Crie-F245; Crie-F254; Crie-F259; Crie-F260; Crie-F261; Crie-F391; Crie-F393; Crie-F396; Crie-F403; Crie-F411; Crie-F417; Crie-F418; Crie-F443; Crie-F444; Crie-F468; Crie-F469; Crie-F470; Crie-F503; Crie-F506; Crie-F508; Crie-F509; Crie-F510; Crie-F512; Crie-F81	7				63
Crie-F391	NODE_2_length_526682_cov_65_2_235029236645	GCCCGCCCACGGCGATCAGAATCAATCCACGC	Crie-F244; Crie-F245; Crie-F254; Crie-F259; Crie-F260; Crie-F261; Crie-F391; Crie-F393; Crie-F396; Crie-F403; Crie-F411; Crie-F417; Crie-F418; Crie-F443; Crie-F444; Crie-F468; Crie-F469; Crie-F470; Crie-F503; Crie-F506; Crie-F508; Crie-F509; Crie-F510; Crie-F512; Crie-F81	7				62
Crie-F391	NODE_2_length_526682_cov_65_2_235029236645	CCAACCACCTCAACCTCCAGGCGGTCGATCTG	Crie-F244; Crie-F245; Crie-F254; Crie-F259; Crie-F260; Crie-F261; Crie-F391; Crie-F393; Crie-F396; Crie-F403; Crie-F411; Crie-F417; Crie-F418; Crie-F443; Crie-F444; Crie-F468; Crie-F469; Crie-F470; Crie-F503; Crie-F506; Crie-F508; Crie-F509; Crie-F510; Crie-F512; Crie-F81	7				62
Crie-F391	NODE_2_length_526682_cov_65_2_235029236645	TAAGGGCGTGCGCACTCAGCTCGTATTGGACG	Crie-F244; Crie-F245; Crie-F254; Crie-F259; Crie-F260; Crie-F261; Crie-F391; Crie-F393; Crie-F396; Crie-F403; Crie-F411; Crie-F417; Crie-F418; Crie-F443; Crie-F444; Crie-F468; Crie-F469; Crie-F470; Crie-F503; Crie-F506; Crie-F508; Crie-F509; Crie-F510; Crie-F512; Crie-F81	8				62
Crie-F391	NODE_2_length_526682_cov_65_2_235029236645	TGATGCTGGCCAACAGGAGCGCCCGCGGGAGC	Crie-F244; Crie-F245; Crie-F254; Crie-F259; Crie-F260; Crie-F261; Crie-F391; Crie-F393; Crie-F396; Crie-F403; Crie-F411; Crie-F417; Crie-F418; Crie-F443; Crie-F444; Crie-F448; Crie-F468; Crie-F469; Crie-F470; Crie-F503; Crie-F506; Crie-F508; Crie-F509; Crie-F510; Crie-F512; Crie-F81	8				64
Crie-F391	NODE_2_length_526682_cov_65_2_235029236645	TTAATAACGTGGTCGATTTTGTTCAGGCGGGA	Crie-F244; Crie-F245; Crie-F254; Crie-F259; Crie-F260; Crie-F261; Crie-F391; Crie-F393; Crie-F396; Crie-F403; Crie-F411; Crie-F417; Crie-F418; Crie-F443; Crie-F444; Crie-F448; Crie-F468; Crie-F469; Crie-F470; Crie-F503; Crie-F506; Crie-F508; Crie-F509; Crie-F510; Crie-F512; Crie-F81	8		3		65
Crie-F391	NODE_2_length_526682_cov_65_2_235029236645	ATCAGCCCCTTCGGAAATAGCAATATTTCAGC	Crie-F244; Crie-F245; Crie-F254; Crie-F259; Crie-F260; Crie-F261; Crie-F391; Crie-F393; Crie-F396; Crie-F403; Crie-F411; Crie-F417; Crie-F418; Crie-F443; Crie-F444; Crie-F448; Crie-F468; Crie-F469; Crie-F470; Crie-F503; Crie-F506; Crie-F508; Crie-F509; Crie-F510; Crie-F512; Crie-F81	8				65
Crie-F391	NODE_2_length_526682_cov_65_2_235029236645	GCCAGCGGCGCAGGGTTCGCGTCAATGCTGGA	Crie-F244; Crie-F245; Crie-F254; Crie-F259; Crie-F260; Crie-F261; Crie-F391; Crie-F393; Crie-F396; Crie-F403; Crie-F411; Crie-F417; Crie-F418; Crie-F443; Crie-F444; Crie-F448; Crie-F468; Crie-F469; Crie-F470; Crie-F503; Crie-F506; Crie-F508; Crie-F509; Crie-F510; Crie-F512; Crie-F81	8				63
Crie-F391	NODE_2_length_526682_cov_65_2_235029236645	AGCTGGGAAGATTGGGCGCTTTCAATATCTTC	Crie-F245; Crie-F254; Crie-F391; Crie-F393; Crie-F396; Crie-F403; Crie-F411; Crie-F417; Crie-F444; Crie-F448; Crie-F468; Crie-F469; Crie-F503; Crie-F512; Crie-F81	10				90
Crie-F391	NODE_2_length_526682_cov_65_2_235029236645	TCGCTAAGGGAGTCATTTTTCAGGAATGTGAT	Crie-F245; Crie-F254; Crie-F391; Crie-F393; Crie-F396; Crie-F403; Crie-F411; Crie-F417; Crie-F444; Crie-F448; Crie-F468; Crie-F469; Crie-F503; Crie-F512; Crie-F81	8				63
Crie-F391	NODE_2_length_526682_cov_65_2_235029236645	GGTTTGCCGACGGGGGTTATCTGATATTTGAT	Crie-F244; Crie-F245; Crie-F247; Crie-F254; Crie-F259; Crie-F260; Crie-F261; Crie-F391; Crie-F393; Crie-F396; Crie-F403; Crie-F411; Crie-F417; Crie-F418; Crie-F443; Crie-F444; Crie-F448; Crie-F468; Crie-F469; Crie-F470; Crie-F503; Crie-F506; Crie-F508; Crie-F509; Crie-F510; Crie-F512; Crie-F81	8				64
Crie-F391	NODE_2_length_526682_cov_65_2_235029236645	GCACGGACACTCCGGTAAAGCGCTGGTGTACGA	Crie-F244; Crie-F245; Crie-F247; Crie-F254; Crie-F259; Crie-F260; Crie-F261; Crie-F391; Crie-F393; Crie-F396; Crie-F403; Crie-F411; Crie-F417; Crie-F418; Crie-F443; Crie-F444; Crie-F448; Crie-F468; Crie-F469; Crie-F470; Crie-F503; Crie-F506; Crie-F508; Crie-F509; Crie-F510; Crie-F512; Crie-F81	8				66
Crie-F391	NODE_3_length_444149_cov_54_1_255663255769	AACAACAAACCCAGCAATGGCGCGGCTTTGAAGCA	Crie-F207; Crie-F244; Crie-F245; Crie-F247; Crie-F252; Crie-F259; Crie-F261; Crie-F339; Crie-F386; Crie-F391; Crie-F394; Crie-F396; Crie-F410; Crie-F443; Crie-F445; Crie-F446; Crie-F468; Crie-F503; Crie-F512; Crie-F81					67
Crie-F392	NODE_2_length_526688_cov_63_1_290044291660	TCGTACACCAGCGCTTTACCGGAGTGTCCGTGC	Crie-F191; Crie-F192; Crie-F207; Crie-F241; Crie-F243; Crie-F247; Crie-F252; Crie-F257; Crie-F339; Crie-F386; Crie-F392; Crie-F394; Crie-F410; Crie-F441; Crie-F445; Crie-F446; Crie-F522; Crie-F87	8				66
Crie-F392	NODE_2_length_526688_cov_63_1_290044291660	ATCAAATATCAGATAACCCCCGTCGGCAAACC	Crie-F191; Crie-F192; Crie-F207; Crie-F241; Crie-F243; Crie-F247; Crie-F252; Crie-F257; Crie-F339; Crie-F386; Crie-F392; Crie-F394; Crie-F410; Crie-F441; Crie-F445; Crie-F446; Crie-F522; Crie-F87	8				64
Crie-F392	NODE_2_length_526688_cov_63_1_290044291660	ATCACATTCCTGAAAAATGACTCCCTTAGCGA	Crie-F207; Crie-F241; Crie-F243; Crie-F257; Crie-F386; Crie-F392; Crie-F394; Crie-F410	8				63
Crie-F392	NODE_2_length_526688_cov_63_1_290044291660	GAAGATATTGAAAGCGCCCAATCTTCCCAGCT	Crie-F207; Crie-F241; Crie-F243; Crie-F257; Crie-F386; Crie-F392; Crie-F394; Crie-F410	10				90
Crie-F392	NODE_2_length_526688_cov_63_1_290044291660	TCCAGCATTGACGCGAACCCTGCGCCGCTGGC	Crie-F191; Crie-F192; Crie-F207; Crie-F241; Crie-F243; Crie-F247; Crie-F252; Crie-F257; Crie-F339; Crie-F386; Crie-F392; Crie-F394; Crie-F410; Crie-F441; Crie-F445; Crie-F446; Crie-F522; Crie-F87	8				63
Crie-F392	NODE_2_length_526688_cov_63_1_290044291660	GCTGAAATATTGCTATTTCCGAAGGGGCTGAT	Crie-F191; Crie-F192; Crie-F207; Crie-F241; Crie-F243; Crie-F247; Crie-F252; Crie-F257; Crie-F339; Crie-F386; Crie-F392; Crie-F394; Crie-F410; Crie-F441; Crie-F445; Crie-F446; Crie-F522; Crie-F87	8				65
Crie-F392	NODE_2_length_526688_cov_63_1_290044291660	TCCCGCCTGAACAAAATCGACCACGTTATTAA	Crie-F191; Crie-F192; Crie-F207; Crie-F241; Crie-F243; Crie-F247; Crie-F252; Crie-F257; Crie-F339; Crie-F386; Crie-F392; Crie-F394; Crie-F410; Crie-F441; Crie-F445; Crie-F446; Crie-F522; Crie-F87	8		3		65
Crie-F392	NODE_2_length_526688_cov_63_1_290044291660	GCTCCCGCGGGCGCTCCTGTTGGCCAGCATCA	Crie-F191; Crie-F192; Crie-F207; Crie-F241; Crie-F243; Crie-F247; Crie-F252; Crie-F257; Crie-F339; Crie-F386; Crie-F392; Crie-F394; Crie-F410; Crie-F441; Crie-F445; Crie-F446; Crie-F522; Crie-F87	8				64
Crie-F392	NODE_2_length_526688_cov_63_1_290044291660	CGTCCAATACGAGCTGAGTGCGCACGCCCTTA	Crie-F191; Crie-F192; Crie-F207; Crie-F241; Crie-F243; Crie-F247; Crie-F252; Crie-F257; Crie-F339; Crie-F386; Crie-F392; Crie-F394; Crie-F410; Crie-F441; Crie-F445; Crie-F446; Crie-F522; Crie-F87	8				62
Crie-F392	NODE_2_length_526688_cov_63_1_290044291660	CAGATCGACCGCCTGGAGGTTGAGGTGGTTGG	Crie-F191; Crie-F192; Crie-F207; Crie-F241; Crie-F243; Crie-F247; Crie-F252; Crie-F257; Crie-F339; Crie-F386; Crie-F392; Crie-F394; Crie-F410; Crie-F441; Crie-F445; Crie-F446; Crie-F522; Crie-F87	7				62
Crie-F392	NODE_2_length_526688_cov_63_1_290044291660	GCGTGGATTGATTCTGATCGCCGTGGGCGGGC	Crie-F191; Crie-F192; Crie-F207; Crie-F241; Crie-F243; Crie-F247; Crie-F252; Crie-F257; Crie-F339; Crie-F386; Crie-F392; Crie-F394; Crie-F410; Crie-F441; Crie-F445; Crie-F446; Crie-F522; Crie-F87	7				62
Crie-F392	NODE_2_length_526688_cov_63_1_290044291660	GAAACAGAGATCGCGTCCGATAATGCCGACAT	Crie-F191; Crie-F192; Crie-F207; Crie-F241; Crie-F243; Crie-F247; Crie-F252; Crie-F257; Crie-F339; Crie-F386; Crie-F392; Crie-F394; Crie-F410; Crie-F441; Crie-F445; Crie-F446; Crie-F522; Crie-F87	7				63
Crie-F392	NODE_2_length_526688_cov_63_1_290044291660	AGAATATTCAACTCCAGCGGGAAAAAGACGCA	Crie-F191; Crie-F192; Crie-F207; Crie-F241; Crie-F243; Crie-F247; Crie-F252; Crie-F257; Crie-F339; Crie-F386; Crie-F392; Crie-F394; Crie-F410; Crie-F441; Crie-F445; Crie-F446; Crie-F522; Crie-F87	1		1		98
Crie-F392	NODE_2_length_526688_cov_63_1_290044291660	AACTTTCATCAAACTGGATCGAAGGGCCACTT	Crie-F191; Crie-F192; Crie-F207; Crie-F241; Crie-F243; Crie-F247; Crie-F252; Crie-F257; Crie-F339; Crie-F386; Crie-F392; Crie-F394; Crie-F410; Crie-F441; Crie-F445; Crie-F446; Crie-F522; Crie-F87	7				62
Crie-F392	NODE_2_length_526688_cov_63_1_290044291660	CCGGTTTTAGCTCGCTGGAAACCTCGCTTTTG	Crie-F191; Crie-F192; Crie-F207; Crie-F241; Crie-F243; Crie-F247; Crie-F252; Crie-F257; Crie-F339; Crie-F386; Crie-F392; Crie-F394; Crie-F410; Crie-F441; Crie-F445; Crie-F446; Crie-F522; Crie-F87	6				62
Crie-F392	NODE_2_length_526688_cov_63_1_290044291660	ACGCCGAGGGTGAATATTTAGACCGGGACGCA	Crie-F191; Crie-F192; Crie-F207; Crie-F241; Crie-F243; Crie-F247; Crie-F252; Crie-F257; Crie-F339; Crie-F386; Crie-F392; Crie-F394; Crie-F410; Crie-F441; Crie-F445; Crie-F446; Crie-F522; Crie-F87	7				63
Crie-F392	NODE_2_length_526688_cov_63_1_290044291660	GGATCATCAATGTGGGAAGTTATCACAACGGA	Crie-F191; Crie-F192; Crie-F207; Crie-F241; Crie-F243; Crie-F247; Crie-F252; Crie-F257; Crie-F339; Crie-F386; Crie-F392; Crie-F394; Crie-F410; Crie-F441; Crie-F445; Crie-F446; Crie-F522; Crie-F87	7				62
Crie-F392	NODE_2_length_526688_cov_63_1_290044291660	CGAAATTCAGCGTCTGGAATGCAAGGATTTTGT	Crie-F191; Crie-F192; Crie-F207; Crie-F241; Crie-F243; Crie-F247; Crie-F252; Crie-F257; Crie-F339; Crie-F386; Crie-F392; Crie-F394; Crie-F410; Crie-F441; Crie-F445; Crie-F446; Crie-F522; Crie-F87	7				61
Crie-F392	NODE_2_length_526688_cov_63_1_290044291660	GCTATATCCCCGAATCGTGCGCTACGTGAAAA	Crie-F191; Crie-F192; Crie-F207; Crie-F241; Crie-F243; Crie-F247; Crie-F252; Crie-F257; Crie-F339; Crie-F386; Crie-F392; Crie-F394; Crie-F410; Crie-F441; Crie-F445; Crie-F446; Crie-F522; Crie-F87	7				62
Crie-F392	NODE_2_length_526688_cov_63_1_290044291660	ACGAGGTCATTTTCAGCACTCGTCAGGCGCTG	Crie-F191; Crie-F192; Crie-F207; Crie-F241; Crie-F243; Crie-F247; Crie-F252; Crie-F257; Crie-F339; Crie-F386; Crie-F392; Crie-F394; Crie-F410; Crie-F441; Crie-F445; Crie-F446; Crie-F522; Crie-F87	7				62
Crie-F392	NODE_2_length_526688_cov_63_1_290044291660	ATGCCCTGTTCGGCAAAATCCCGCCACGCTGG	Crie-F191; Crie-F192; Crie-F207; Crie-F241; Crie-F243; Crie-F247; Crie-F252; Crie-F257; Crie-F339; Crie-F386; Crie-F392; Crie-F394; Crie-F410; Crie-F441; Crie-F445; Crie-F446; Crie-F522; Crie-F87	6				62
Crie-F392	NODE_2_length_526688_cov_63_1_290044291660	TAAAACCGGTGCTGGATTTTGATGAAGACGAA	Crie-F191; Crie-F192; Crie-F207; Crie-F241; Crie-F243; Crie-F247; Crie-F252; Crie-F257; Crie-F339; Crie-F386; Crie-F392; Crie-F394; Crie-F410; Crie-F441; Crie-F445; Crie-F446; Crie-F522; Crie-F87	8				63
Crie-F392	NODE_2_length_526688_cov_63_1_290044291660	CCATTCAACATCGCACTTAAGAACTTGTGCCA	Crie-F191; Crie-F192; Crie-F207; Crie-F241; Crie-F243; Crie-F247; Crie-F252; Crie-F257; Crie-F339; Crie-F386; Crie-F392; Crie-F394; Crie-F410; Crie-F441; Crie-F445; Crie-F446; Crie-F522; Crie-F87	8				61
Crie-F392	NODE_2_length_526688_cov_63_1_290044291660	CGATATTTATCCAGACTGTCGGACAGGGTGGT	Crie-F191; Crie-F192; Crie-F207; Crie-F241; Crie-F243; Crie-F247; Crie-F252; Crie-F257; Crie-F339; Crie-F386; Crie-F392; Crie-F394; Crie-F410; Crie-F441; Crie-F445; Crie-F446; Crie-F522; Crie-F87	8				62
Crie-F392	NODE_2_length_526688_cov_63_1_290044291660	CCTCATCGGGAGCCAACGCCGCGAGAATACGC	Crie-F191; Crie-F192; Crie-F207; Crie-F241; Crie-F243; Crie-F247; Crie-F252; Crie-F257; Crie-F339; Crie-F386; Crie-F392; Crie-F394; Crie-F410; Crie-F441; Crie-F445; Crie-F446; Crie-F522; Crie-F87	10				66
Crie-F392	NODE_2_length_526688_cov_63_1_290044291660	AGCACAATCATTATTAGATGAACTTTCATCAA	Crie-F191; Crie-F192; Crie-F207; Crie-F241; Crie-F243; Crie-F247; Crie-F252; Crie-F257; Crie-F339; Crie-F386; Crie-F392; Crie-F394; Crie-F410; Crie-F441; Crie-F445; Crie-F446; Crie-F522; Crie-F87	9				91
Crie-F392	NODE_2_length_526688_cov_63_2_307942309838	GCGGAATACCACTATATAAAGCCCCTCAACCC	Crie-F191; Crie-F192; Crie-F207; Crie-F241; Crie-F243; Crie-F247; Crie-F252; Crie-F257; Crie-F339; Crie-F386; Crie-F392; Crie-F394; Crie-F410; Crie-F445; Crie-F446; Crie-F522; Crie-F87	2				65
Crie-F392	NODE_2_length_526688_cov_63_2_307942309838	ATTTTTACAAAAACTGGCCCCCTGAATTCATC	Crie-F191; Crie-F192; Crie-F207; Crie-F241; Crie-F243; Crie-F247; Crie-F252; Crie-F257; Crie-F339; Crie-F386; Crie-F392; Crie-F394; Crie-F410; Crie-F445; Crie-F446; Crie-F522; Crie-F87	3				66
Crie-F392	NODE_2_length_526688_cov_63_2_307942309838	TTGATTTTAATGGCGGGCGAATTGTATTTAAC	Crie-F191; Crie-F192; Crie-F207; Crie-F241; Crie-F243; Crie-F247; Crie-F252; Crie-F257; Crie-F339; Crie-F386; Crie-F392; Crie-F394; Crie-F410; Crie-F445; Crie-F446; Crie-F522; Crie-F87	3				65
Crie-F392	NODE_2_length_526688_cov_63_2_307942309838	TTTCCTGTAACATTCCGATATATAATTCTCCGC	Crie-F191; Crie-F192; Crie-F207; Crie-F241; Crie-F243; Crie-F247; Crie-F252; Crie-F257; Crie-F339; Crie-F386; Crie-F392; Crie-F394; Crie-F410; Crie-F445; Crie-F446; Crie-F522; Crie-F87	6				79
Crie-F392	NODE_2_length_526688_cov_63_2_307942309838	GCCCAATTGCCGGCGACGGTTTCCATGTCAGC	Crie-F191; Crie-F192; Crie-F207; Crie-F241; Crie-F243; Crie-F247; Crie-F252; Crie-F257; Crie-F339; Crie-F386; Crie-F392; Crie-F394; Crie-F410; Crie-F445; Crie-F446; Crie-F522; Crie-F87	3				64
Crie-F392	NODE_2_length_526688_cov_63_2_307942309838	TGGCGAAACAGGCCAGAGAACGCGAATTGCAG	Crie-F191; Crie-F192; Crie-F207; Crie-F241; Crie-F243; Crie-F247; Crie-F252; Crie-F257; Crie-F339; Crie-F386; Crie-F392; Crie-F394; Crie-F410; Crie-F445; Crie-F446; Crie-F522; Crie-F87	4				62
Crie-F392	NODE_2_length_526688_cov_63_2_307942309838	CGTGTTCGATGTAGGTTTCTTCCTGAAGGCGA	Crie-F191; Crie-F192; Crie-F207; Crie-F241; Crie-F243; Crie-F247; Crie-F252; Crie-F257; Crie-F339; Crie-F386; Crie-F392; Crie-F394; Crie-F410; Crie-F445; Crie-F446; Crie-F522; Crie-F87	2				65
Crie-F392	NODE_2_length_526688_cov_63_2_307942309838	CTACCAGGCCCGTTTGTCTCAACCATGACCAA	Crie-F191; Crie-F192; Crie-F207; Crie-F241; Crie-F243; Crie-F247; Crie-F252; Crie-F257; Crie-F339; Crie-F386; Crie-F392; Crie-F394; Crie-F410; Crie-F445; Crie-F446; Crie-F522; Crie-F87	5				72
Crie-F392	NODE_2_length_526688_cov_63_2_307942309838	TTGGCATGGCTGGCGACGTAGCGAACAAAATC	Crie-F191; Crie-F192; Crie-F207; Crie-F241; Crie-F243; Crie-F247; Crie-F252; Crie-F257; Crie-F339; Crie-F386; Crie-F392; Crie-F394; Crie-F410; Crie-F445; Crie-F446; Crie-F522; Crie-F87	2				63
Crie-F392	NODE_2_length_526688_cov_63_2_307942309838	CATAAATTACTCGATGCGTACCTGTGAAATCT	Crie-F191; Crie-F192; Crie-F207; Crie-F241; Crie-F243; Crie-F247; Crie-F252; Crie-F257; Crie-F339; Crie-F386; Crie-F392; Crie-F394; Crie-F410; Crie-F445; Crie-F446; Crie-F522; Crie-F87	2				63
Crie-F392	NODE_2_length_526688_cov_63_2_307942309838	ATACAGTAGCAAAATAAAAAGGCCGCGTGAGC	Crie-F191; Crie-F192; Crie-F207; Crie-F241; Crie-F243; Crie-F247; Crie-F252; Crie-F257; Crie-F339; Crie-F386; Crie-F392; Crie-F394; Crie-F410; Crie-F445; Crie-F446; Crie-F522; Crie-F87	2				65
Crie-F392	NODE_2_length_526688_cov_63_2_307942309838	CAATGCCGTTTTGCCCGAGTTTTCACCGCCGT	Crie-F191; Crie-F192; Crie-F207; Crie-F241; Crie-F243; Crie-F247; Crie-F252; Crie-F257; Crie-F339; Crie-F386; Crie-F392; Crie-F394; Crie-F410; Crie-F445; Crie-F446; Crie-F522; Crie-F87	2				63
Crie-F392	NODE_2_length_526688_cov_63_2_307942309838	CTCTATTGCCGGGGGTCGAGATGGCCGCCTGC	Crie-F207; Crie-F241; Crie-F243; Crie-F247; Crie-F257; Crie-F386; Crie-F392; Crie-F394; Crie-F410; Crie-F522; Crie-F87	3				63
Crie-F392	NODE_2_length_526688_cov_63_2_307942309838	GTGATCCGCGCCTATGACGCAATGGTAACGAC	Crie-F191; Crie-F192; Crie-F207; Crie-F241; Crie-F243; Crie-F247; Crie-F252; Crie-F257; Crie-F339; Crie-F386; Crie-F392; Crie-F394; Crie-F410; Crie-F445; Crie-F446; Crie-F522; Crie-F87	3				63
Crie-F392	NODE_2_length_526688_cov_63_2_307942309838	GTAGCGCAGGGACTGGCAACGGTGCCGGGCGT	Crie-F191; Crie-F192; Crie-F207; Crie-F241; Crie-F243; Crie-F247; Crie-F252; Crie-F257; Crie-F339; Crie-F386; Crie-F392; Crie-F394; Crie-F410; Crie-F445; Crie-F446; Crie-F522; Crie-F87	3				65
Crie-F392	NODE_2_length_526688_cov_63_2_307942309838	CAGGAGACGGCCAGCCGCACCGGTGGCGGTGC	Crie-F191; Crie-F192; Crie-F207; Crie-F241; Crie-F243; Crie-F247; Crie-F252; Crie-F257; Crie-F339; Crie-F386; Crie-F392; Crie-F394; Crie-F410; Crie-F445; Crie-F446; Crie-F522; Crie-F87	3				64
Crie-F392	NODE_2_length_526688_cov_63_2_307942309838	GGCGTTTTATTCGACCTGAAAAAATGGATCGT	Crie-F191; Crie-F192; Crie-F207; Crie-F241; Crie-F243; Crie-F247; Crie-F252; Crie-F257; Crie-F339; Crie-F386; Crie-F392; Crie-F394; Crie-F410; Crie-F445; Crie-F446; Crie-F522; Crie-F87	4				66
Crie-F392	NODE_2_length_526688_cov_63_2_307942309838	ACATCTCGCGGACAATAGCGATTTCCACCGTC	Crie-F191; Crie-F192; Crie-F207; Crie-F241; Crie-F243; Crie-F247; Crie-F252; Crie-F257; Crie-F339; Crie-F386; Crie-F392; Crie-F394; Crie-F410; Crie-F445; Crie-F446; Crie-F522; Crie-F87	4				61
Crie-F392	NODE_2_length_526688_cov_63_2_307942309838	CGTTTCGTTCATTTATTTAGTTTCCTGTTTCG	Crie-F191; Crie-F192; Crie-F207; Crie-F241; Crie-F243; Crie-F247; Crie-F252; Crie-F257; Crie-F339; Crie-F386; Crie-F392; Crie-F394; Crie-F410; Crie-F445; Crie-F446; Crie-F522; Crie-F87	5				68
Crie-F392	NODE_2_length_526688_cov_63_2_307942309838	CTTGTTAAATACAGGCGGCGGCGGGGTTG	Crie-F191; Crie-F192; Crie-F207; Crie-F241; Crie-F243; Crie-F247; Crie-F252; Crie-F257; Crie-F339; Crie-F386; Crie-F392; Crie-F394; Crie-F410; Crie-F445; Crie-F446; Crie-F522; Crie-F87	4				64
Crie-F392	NODE_2_length_526688_cov_63_2_307942309838	AACGGCGACGGGATCGTTTTTTGTGGCGAAAA	Crie-F191; Crie-F192; Crie-F207; Crie-F241; Crie-F243; Crie-F247; Crie-F252; Crie-F257; Crie-F339; Crie-F386; Crie-F392; Crie-F394; Crie-F410; Crie-F445; Crie-F446; Crie-F522; Crie-F87	4				63
Crie-F392	NODE_2_length_526688_cov_63_2_307942309838	CAGGATTGGATTAATGAAGACGGGTACGAAAT	Crie-F191; Crie-F192; Crie-F207; Crie-F241; Crie-F243; Crie-F247; Crie-F252; Crie-F257; Crie-F339; Crie-F386; Crie-F392; Crie-F394; Crie-F410; Crie-F445; Crie-F446; Crie-F522; Crie-F87	4				63
Crie-F392	NODE_2_length_526688_cov_63_2_307942309838	AGATTGCAGAATTATATTTCACGCTGGCAGCA	Crie-F191; Crie-F192; Crie-F207; Crie-F241; Crie-F243; Crie-F247; Crie-F252; Crie-F257; Crie-F339; Crie-F386; Crie-F392; Crie-F394; Crie-F410; Crie-F445; Crie-F446; Crie-F522; Crie-F87	4				63
Crie-F392	NODE_2_length_526688_cov_63_2_307942309838	CTGTTGTTATGCGTTGGATCGTAATAGTTAAC	Crie-F191; Crie-F192; Crie-F241; Crie-F243; Crie-F247; Crie-F252; Crie-F257; Crie-F339; Crie-F386; Crie-F392; Crie-F394; Crie-F410; Crie-F445; Crie-F446; Crie-F522; Crie-F87	4				64
Crie-F392	NODE_2_length_526688_cov_63_2_307942309838	CTTGGCAGGGCTGCGCCGCAATGGCAGCAACA	Crie-F191; Crie-F192; Crie-F241; Crie-F243; Crie-F247; Crie-F252; Crie-F257; Crie-F339; Crie-F386; Crie-F392; Crie-F394; Crie-F410; Crie-F445; Crie-F446; Crie-F522; Crie-F87	4				66
Crie-F392	NODE_2_length_526688_cov_63_2_307942309838	GTCTTATAAATTGGGCTGATAGTGCCGCTGAT	Crie-F191; Crie-F192; Crie-F241; Crie-F243; Crie-F247; Crie-F252; Crie-F257; Crie-F339; Crie-F386; Crie-F392; Crie-F394; Crie-F410; Crie-F445; Crie-F446; Crie-F522; Crie-F87	7				67
Crie-F392	NODE_2_length_526688_cov_63_2_307942309838	TACCTGCCGGGACTGGAGTGCAGGTAACCCCA	Crie-F191; Crie-F192; Crie-F241; Crie-F243; Crie-F247; Crie-F252; Crie-F257; Crie-F339; Crie-F386; Crie-F392; Crie-F394; Crie-F410; Crie-F445; Crie-F446; Crie-F522; Crie-F87	9				65
Crie-F392	NODE_2_length_526688_cov_63_2_307942309838	CGGCCAGCCATTTAAACAGCGCTGCAGCGGGGATAAACCGACAGGGTATATGAGCTTATACGTCATGAACCA	Crie-F191; Crie-F192; Crie-F241; Crie-F243; Crie-F247; Crie-F252; Crie-F257; Crie-F339; Crie-F386; Crie-F392; Crie-F394; Crie-F410; Crie-F445; Crie-F446; Crie-F522; Crie-F87	5				63
Crie-F392	NODE_2_length_526688_cov_63_2_307942309838	TCGTTGGTGGCGTTCGTCACCTGGCTGTCGGT	Crie-F191; Crie-F192; Crie-F241; Crie-F243; Crie-F247; Crie-F252; Crie-F257; Crie-F339; Crie-F386; Crie-F392; Crie-F394; Crie-F410; Crie-F445; Crie-F446; Crie-F522; Crie-F87	5				68
Crie-F392	NODE_2_length_526688_cov_63_2_307942309838	AGGGGCGTTCCGCAGTCGACAAGGGCTGAAAA	Crie-F191; Crie-F192; Crie-F241; Crie-F243; Crie-F247; Crie-F252; Crie-F257; Crie-F339; Crie-F386; Crie-F392; Crie-F394; Crie-F410; Crie-F445; Crie-F446; Crie-F522; Crie-F87					100
Crie-F392	NODE_33_length_8625_cov_73_1_28572964	TGCTTCAAAGCCGCGCCATTGCTGGGTTTG	Crie-F191; Crie-F192; Crie-F241; Crie-F243; Crie-F392; Crie-F411; Crie-F417; Crie-F444; Crie-F448; Crie-F469; Crie-F506; Crie-F522			1		99
Crie-F393	NODE_2_length_470864_cov_58_1_161019162915	TTTTCAGCCCTTGTCGACTGCGGAACGCCCCT	Crie-F244; Crie-F245; Crie-F254; Crie-F259; Crie-F260; Crie-F261; Crie-F391; Crie-F393; Crie-F396; Crie-F403; Crie-F411; Crie-F417; Crie-F418; Crie-F443; Crie-F444; Crie-F448; Crie-F468; Crie-F469; Crie-F470; Crie-F489; Crie-F503; Crie-F506; Crie-F508; Crie-F509; Crie-F510; Crie-F512; Crie-F81					100
Crie-F393	NODE_2_length_470864_cov_58_1_161019162915	ACCGACAGCCAGGTGACGAACGCCACCAACGA	Crie-F244; Crie-F245; Crie-F254; Crie-F259; Crie-F260; Crie-F261; Crie-F391; Crie-F393; Crie-F396; Crie-F403; Crie-F411; Crie-F417; Crie-F418; Crie-F443; Crie-F444; Crie-F448; Crie-F468; Crie-F469; Crie-F470; Crie-F489; Crie-F503; Crie-F506; Crie-F508; Crie-F509; Crie-F510; Crie-F512; Crie-F81	5				68
Crie-F393	NODE_2_length_470864_cov_58_1_161019162915	TGGTTCATGACGTATAAGCTCATATACCCTGT	Crie-F244; Crie-F245; Crie-F254; Crie-F259; Crie-F260; Crie-F261; Crie-F391; Crie-F393; Crie-F396; Crie-F403; Crie-F411; Crie-F417; Crie-F418; Crie-F443; Crie-F444; Crie-F448; Crie-F468; Crie-F469; Crie-F470; Crie-F489; Crie-F503; Crie-F506; Crie-F508; Crie-F509; Crie-F510; Crie-F512; Crie-F81	5				63
Crie-F393	NODE_2_length_470864_cov_58_1_161019162915	ATGGCTGGCCGCGGTTTATCCCCGCTGGCGCGGGGAACACTGGGGTTACCTGCACTCCAGTCCCGGCAGGTA	Crie-F244; Crie-F245; Crie-F254; Crie-F259; Crie-F260; Crie-F261; Crie-F391; Crie-F393; Crie-F396; Crie-F403; Crie-F411; Crie-F417; Crie-F418; Crie-F443; Crie-F444; Crie-F448; Crie-F468; Crie-F469; Crie-F470; Crie-F489; Crie-F503; Crie-F506; Crie-F508; Crie-F509; Crie-F510; Crie-F512; Crie-F81	10				90
Crie-F393	NODE_2_length_470864_cov_58_1_161019162915	ATCAGCGGCACTATCAGCCCAATTTATAAGAC	Crie-F244; Crie-F245; Crie-F254; Crie-F259; Crie-F260; Crie-F261; Crie-F391; Crie-F393; Crie-F396; Crie-F403; Crie-F411; Crie-F417; Crie-F418; Crie-F443; Crie-F444; Crie-F448; Crie-F468; Crie-F469; Crie-F470; Crie-F489; Crie-F503; Crie-F506; Crie-F508; Crie-F509; Crie-F510; Crie-F512; Crie-F81	7				67
Crie-F393	NODE_2_length_470864_cov_58_1_161019162915	TGTTGCTGCCATTGCGGCGCAGCCCTGCCAAG	Crie-F244; Crie-F245; Crie-F254; Crie-F259; Crie-F260; Crie-F261; Crie-F391; Crie-F393; Crie-F396; Crie-F403; Crie-F411; Crie-F417; Crie-F418; Crie-F443; Crie-F444; Crie-F448; Crie-F468; Crie-F469; Crie-F470; Crie-F489; Crie-F503; Crie-F506; Crie-F508; Crie-F509; Crie-F510; Crie-F512; Crie-F81	4				66
Crie-F393	NODE_2_length_470864_cov_58_1_161019162915	GTTAACTATTACGATCCAACGCATAACAACAG	Crie-F244; Crie-F245; Crie-F254; Crie-F259; Crie-F260; Crie-F261; Crie-F391; Crie-F393; Crie-F396; Crie-F403; Crie-F411; Crie-F417; Crie-F418; Crie-F443; Crie-F444; Crie-F448; Crie-F468; Crie-F469; Crie-F470; Crie-F489; Crie-F503; Crie-F506; Crie-F508; Crie-F509; Crie-F510; Crie-F512; Crie-F81	4				64
Crie-F393	NODE_2_length_470864_cov_58_1_161019162915	TGCTGCCAGCGTGAAATATAATTCTGCAATCT	Crie-F244; Crie-F245; Crie-F254; Crie-F259; Crie-F260; Crie-F261; Crie-F391; Crie-F393; Crie-F396; Crie-F403; Crie-F411; Crie-F417; Crie-F418; Crie-F443; Crie-F444; Crie-F448; Crie-F468; Crie-F469; Crie-F470; Crie-F489; Crie-F503; Crie-F506; Crie-F508; Crie-F509; Crie-F510; Crie-F512; Crie-F81	4				63
Crie-F393	NODE_2_length_470864_cov_58_1_161019162915	ATTTCGTACCCGTCTTCATTAATCCAATCCTG	Crie-F244; Crie-F245; Crie-F254; Crie-F259; Crie-F260; Crie-F261; Crie-F391; Crie-F393; Crie-F396; Crie-F403; Crie-F411; Crie-F417; Crie-F418; Crie-F443; Crie-F444; Crie-F448; Crie-F468; Crie-F469; Crie-F470; Crie-F489; Crie-F503; Crie-F506; Crie-F508; Crie-F509; Crie-F510; Crie-F512; Crie-F81	4				63
Crie-F393	NODE_2_length_470864_cov_58_1_161019162915	TTTTCGCCACAAAAAACGATCCCGTCGCCGTT	Crie-F244; Crie-F245; Crie-F254; Crie-F259; Crie-F260; Crie-F261; Crie-F391; Crie-F393; Crie-F396; Crie-F403; Crie-F411; Crie-F417; Crie-F418; Crie-F443; Crie-F444; Crie-F448; Crie-F468; Crie-F469; Crie-F470; Crie-F489; Crie-F503; Crie-F506; Crie-F508; Crie-F509; Crie-F510; Crie-F512; Crie-F81	4				63
Crie-F393	NODE_2_length_470864_cov_58_1_161019162915	CAACCCCGCCGCCGCCTGTATTTAACAAG	Crie-F244; Crie-F245; Crie-F254; Crie-F259; Crie-F260; Crie-F261; Crie-F391; Crie-F393; Crie-F396; Crie-F403; Crie-F411; Crie-F417; Crie-F418; Crie-F443; Crie-F444; Crie-F448; Crie-F468; Crie-F469; Crie-F470; Crie-F489; Crie-F503; Crie-F506; Crie-F508; Crie-F509; Crie-F510; Crie-F512; Crie-F81	4				64
Crie-F393	NODE_2_length_470864_cov_58_1_161019162915	CGAAACAGGAAACTAAATAAATGAACGAAACG	Crie-F244; Crie-F245; Crie-F254; Crie-F259; Crie-F260; Crie-F261; Crie-F391; Crie-F393; Crie-F396; Crie-F403; Crie-F411; Crie-F417; Crie-F418; Crie-F443; Crie-F444; Crie-F448; Crie-F468; Crie-F469; Crie-F470; Crie-F489; Crie-F503; Crie-F506; Crie-F508; Crie-F509; Crie-F510; Crie-F512; Crie-F81	5				68
Crie-F393	NODE_2_length_470864_cov_58_1_161019162915	GACGGTGGAAATCGCTATTGTCCGCGAGATGT	Crie-F244; Crie-F245; Crie-F254; Crie-F259; Crie-F260; Crie-F261; Crie-F391; Crie-F393; Crie-F396; Crie-F403; Crie-F411; Crie-F417; Crie-F418; Crie-F443; Crie-F444; Crie-F448; Crie-F469; Crie-F470; Crie-F489; Crie-F503; Crie-F506; Crie-F508; Crie-F509; Crie-F510; Crie-F512; Crie-F81	4				61
Crie-F393	NODE_2_length_470864_cov_58_1_161019162915	ACGATCCATTTTTTCAGGTCGAATAAAACGCC	Crie-F244; Crie-F245; Crie-F254; Crie-F259; Crie-F260; Crie-F261; Crie-F391; Crie-F393; Crie-F396; Crie-F403; Crie-F411; Crie-F417; Crie-F418; Crie-F443; Crie-F444; Crie-F448; Crie-F468; Crie-F469; Crie-F470; Crie-F489; Crie-F503; Crie-F506; Crie-F508; Crie-F509; Crie-F510; Crie-F512; Crie-F81	4				66
Crie-F393	NODE_2_length_470864_cov_58_1_161019162915	GCACCGCCACCGGTGCGGCTGGCCGTCTCCTG	Crie-F244; Crie-F245; Crie-F254; Crie-F259; Crie-F260; Crie-F261; Crie-F391; Crie-F393; Crie-F396; Crie-F403; Crie-F411; Crie-F417; Crie-F418; Crie-F443; Crie-F444; Crie-F448; Crie-F468; Crie-F469; Crie-F470; Crie-F489; Crie-F503; Crie-F506; Crie-F508; Crie-F509; Crie-F510; Crie-F512; Crie-F81	3				64
Crie-F393	NODE_2_length_470864_cov_58_1_161019162915	ACGCCCGGCACCGTTGCCAGTCCCTGCGCTAC	Crie-F244; Crie-F245; Crie-F254; Crie-F259; Crie-F260; Crie-F261; Crie-F391; Crie-F393; Crie-F396; Crie-F403; Crie-F411; Crie-F417; Crie-F418; Crie-F443; Crie-F444; Crie-F448; Crie-F468; Crie-F469; Crie-F470; Crie-F489; Crie-F503; Crie-F506; Crie-F508; Crie-F509; Crie-F510; Crie-F512; Crie-F81	3				65
Crie-F393	NODE_2_length_470864_cov_58_1_161019162915	GTCGTTACCATTGCGTCATAGGCGCGGATCAC	Crie-F245; Crie-F254; Crie-F259; Crie-F260; Crie-F391; Crie-F393; Crie-F396; Crie-F403; Crie-F411; Crie-F417; Crie-F418; Crie-F443; Crie-F444; Crie-F448; Crie-F468; Crie-F469; Crie-F470; Crie-F489; Crie-F503; Crie-F506; Crie-F508; Crie-F509; Crie-F510; Crie-F512; Crie-F81	3				63
Crie-F393	NODE_2_length_470864_cov_58_1_161019162915	GCAGGCGGCCATCTCGACCCCCGGCAATAGAG	Crie-F244; Crie-F245; Crie-F254; Crie-F260; Crie-F261; Crie-F391; Crie-F393; Crie-F396; Crie-F403; Crie-F411; Crie-F417; Crie-F418; Crie-F444; Crie-F448; Crie-F468; Crie-F469; Crie-F470; Crie-F489; Crie-F503; Crie-F506; Crie-F508; Crie-F509; Crie-F510; Crie-F512; Crie-F81	3				63
Crie-F393	NODE_2_length_470864_cov_58_1_161019162915	ACGGCGGTGAAAACTCGGGCAAAACGGCATTG	Crie-F244; Crie-F245; Crie-F254; Crie-F259; Crie-F260; Crie-F261; Crie-F391; Crie-F393; Crie-F396; Crie-F403; Crie-F411; Crie-F418; Crie-F443; Crie-F444; Crie-F448; Crie-F469; Crie-F470; Crie-F489; Crie-F503; Crie-F506; Crie-F508; Crie-F509; Crie-F510; Crie-F512; Crie-F81	2				63
Crie-F393	NODE_2_length_470864_cov_58_1_161019162915	GCTCACGCGGCCTTTTTATTTTGCTACTGTAT	Crie-F244; Crie-F245; Crie-F254; Crie-F259; Crie-F260; Crie-F261; Crie-F391; Crie-F393; Crie-F396; Crie-F403; Crie-F411; Crie-F418; Crie-F443; Crie-F444; Crie-F448; Crie-F469; Crie-F470; Crie-F489; Crie-F503; Crie-F506; Crie-F508; Crie-F509; Crie-F510; Crie-F512; Crie-F81	2				65
Crie-F393	NODE_2_length_470864_cov_58_1_161019162915	AGATTTCACAGGTACGCATCGAGTAATTTATG	Crie-F244; Crie-F245; Crie-F254; Crie-F259; Crie-F260; Crie-F261; Crie-F391; Crie-F393; Crie-F396; Crie-F403; Crie-F411; Crie-F417; Crie-F418; Crie-F443; Crie-F444; Crie-F448; Crie-F469; Crie-F470; Crie-F489; Crie-F503; Crie-F506; Crie-F508; Crie-F509; Crie-F510; Crie-F512; Crie-F81	2				63
Crie-F393	NODE_2_length_470864_cov_58_1_161019162915	GATTTTGTTCGCTACGTCGCCAGCCATGCCAA	Crie-F244; Crie-F245; Crie-F254; Crie-F259; Crie-F260; Crie-F261; Crie-F391; Crie-F393; Crie-F396; Crie-F403; Crie-F411; Crie-F417; Crie-F418; Crie-F443; Crie-F444; Crie-F448; Crie-F469; Crie-F470; Crie-F489; Crie-F503; Crie-F506; Crie-F508; Crie-F509; Crie-F510; Crie-F512; Crie-F81	2				63
Crie-F393	NODE_2_length_470864_cov_58_1_161019162915	TTGGTCATGGTTGAGACAAACGGGCCTGGTAG	Crie-F244; Crie-F245; Crie-F254; Crie-F259; Crie-F260; Crie-F261; Crie-F391; Crie-F393; Crie-F396; Crie-F403; Crie-F411; Crie-F417; Crie-F443; Crie-F444; Crie-F448; Crie-F469; Crie-F470; Crie-F489; Crie-F503; Crie-F506; Crie-F508; Crie-F509; Crie-F510; Crie-F512; Crie-F81	5				72
Crie-F393	NODE_2_length_470864_cov_58_1_161019162915	TCGCCTTCAGGAAGAAACCTACATCGAACACG	Crie-F244; Crie-F245; Crie-F254; Crie-F259; Crie-F260; Crie-F261; Crie-F391; Crie-F393; Crie-F396; Crie-F403; Crie-F411; Crie-F417; Crie-F418; Crie-F443; Crie-F444; Crie-F448; Crie-F469; Crie-F470; Crie-F489; Crie-F503; Crie-F506; Crie-F508; Crie-F509; Crie-F510; Crie-F512; Crie-F81	2				65
Crie-F393	NODE_2_length_470864_cov_58_1_161019162915	CTGCAATTCGCGTTCTCTGGCCTGTTTCGCCA	Crie-F244; Crie-F245; Crie-F254; Crie-F259; Crie-F260; Crie-F261; Crie-F391; Crie-F393; Crie-F396; Crie-F403; Crie-F411; Crie-F417; Crie-F418; Crie-F443; Crie-F444; Crie-F448; Crie-F469; Crie-F470; Crie-F489; Crie-F503; Crie-F506; Crie-F508; Crie-F509; Crie-F510; Crie-F512; Crie-F81	4				62
Crie-F393	NODE_2_length_470864_cov_58_1_161019162915	GCTGACATGGAAACCGTCGCCGGCAATTGGGC	Crie-F244; Crie-F245; Crie-F254; Crie-F259; Crie-F260; Crie-F261; Crie-F391; Crie-F393; Crie-F396; Crie-F403; Crie-F411; Crie-F417; Crie-F418; Crie-F443; Crie-F444; Crie-F448; Crie-F469; Crie-F470; Crie-F489; Crie-F503; Crie-F506; Crie-F508; Crie-F509; Crie-F510; Crie-F512; Crie-F81	3				64
Crie-F393	NODE_2_length_470864_cov_58_1_161019162915	GCGGAGAATTATATATCGGAATGTTACAGGAAA	Crie-F244; Crie-F245; Crie-F254; Crie-F259; Crie-F260; Crie-F261; Crie-F391; Crie-F393; Crie-F396; Crie-F403; Crie-F411; Crie-F417; Crie-F418; Crie-F443; Crie-F444; Crie-F448; Crie-F469; Crie-F470; Crie-F489; Crie-F503; Crie-F506; Crie-F508; Crie-F509; Crie-F510; Crie-F512; Crie-F81	6				79
Crie-F393	NODE_2_length_470864_cov_58_1_161019162915	GTTAAATACAATTCGCCCGCCATTAAAATCAA	Crie-F244; Crie-F245; Crie-F254; Crie-F259; Crie-F260; Crie-F261; Crie-F391; Crie-F393; Crie-F396; Crie-F403; Crie-F411; Crie-F417; Crie-F418; Crie-F443; Crie-F444; Crie-F448; Crie-F469; Crie-F470; Crie-F489; Crie-F503; Crie-F506; Crie-F508; Crie-F509; Crie-F510; Crie-F512; Crie-F81	3				65
Crie-F393	NODE_2_length_470864_cov_58_1_161019162915	GATGAATTCAGGGGGCCAGTTTTTGTAAAAAT	Crie-F244; Crie-F245; Crie-F254; Crie-F259; Crie-F260; Crie-F261; Crie-F391; Crie-F393; Crie-F396; Crie-F403; Crie-F411; Crie-F417; Crie-F418; Crie-F443; Crie-F444; Crie-F448; Crie-F469; Crie-F470; Crie-F489; Crie-F503; Crie-F506; Crie-F508; Crie-F509; Crie-F510; Crie-F512; Crie-F81	3				66
Crie-F393	NODE_2_length_470864_cov_58_1_161019162915	GGGTTGAGGGGCTTTATATAGTGGTATTCCGC	Crie-F244; Crie-F245; Crie-F254; Crie-F259; Crie-F260; Crie-F261; Crie-F391; Crie-F393; Crie-F396; Crie-F403; Crie-F411; Crie-F417; Crie-F418; Crie-F443; Crie-F444; Crie-F448; Crie-F468; Crie-F469; Crie-F470; Crie-F489; Crie-F503; Crie-F506; Crie-F508; Crie-F509; Crie-F510; Crie-F512; Crie-F81	2				65
Crie-F393	NODE_2_length_470864_cov_58_2_179197180813	TTGATGAAAGTTCATCTAATAATGATTGTGCT	Crie-F244; Crie-F245; Crie-F254; Crie-F259; Crie-F260; Crie-F261; Crie-F391; Crie-F393; Crie-F396; Crie-F403; Crie-F411; Crie-F417; Crie-F418; Crie-F443; Crie-F444; Crie-F448; Crie-F468; Crie-F469; Crie-F470; Crie-F503; Crie-F506; Crie-F508; Crie-F509; Crie-F510; Crie-F512; Crie-F81	9				91
Crie-F393	NODE_2_length_470864_cov_58_2_179197180813	GCGTATTCTCGCGGCGTTGGCTCCCGATGAGG	Crie-F244; Crie-F245; Crie-F254; Crie-F259; Crie-F260; Crie-F261; Crie-F391; Crie-F393; Crie-F396; Crie-F403; Crie-F411; Crie-F417; Crie-F418; Crie-F443; Crie-F444; Crie-F448; Crie-F468; Crie-F469; Crie-F470; Crie-F503; Crie-F506; Crie-F508; Crie-F509; Crie-F510; Crie-F512; Crie-F81	10				66
Crie-F393	NODE_2_length_470864_cov_58_2_179197180813	ACCACCCTGTCCGACAGTCTGGATAAATATCG	Crie-F244; Crie-F245; Crie-F254; Crie-F259; Crie-F260; Crie-F261; Crie-F391; Crie-F393; Crie-F396; Crie-F403; Crie-F411; Crie-F417; Crie-F418; Crie-F443; Crie-F444; Crie-F448; Crie-F468; Crie-F469; Crie-F470; Crie-F503; Crie-F506; Crie-F508; Crie-F509; Crie-F510; Crie-F512; Crie-F81	8				62
Crie-F393	NODE_2_length_470864_cov_58_2_179197180813	TGGCACAAGTTCTTAAGTGCGATGTTGAATGG	Crie-F244; Crie-F245; Crie-F254; Crie-F259; Crie-F260; Crie-F261; Crie-F391; Crie-F393; Crie-F396; Crie-F403; Crie-F411; Crie-F417; Crie-F418; Crie-F443; Crie-F444; Crie-F448; Crie-F468; Crie-F469; Crie-F470; Crie-F503; Crie-F506; Crie-F508; Crie-F509; Crie-F510; Crie-F512; Crie-F81	8				61
Crie-F393	NODE_2_length_470864_cov_58_2_179197180813	TTCGTCTTCATCAAAATCCAGCACCGGTTTTA	Crie-F244; Crie-F245; Crie-F254; Crie-F259; Crie-F260; Crie-F261; Crie-F391; Crie-F393; Crie-F403; Crie-F411; Crie-F417; Crie-F418; Crie-F443; Crie-F444; Crie-F448; Crie-F468; Crie-F469; Crie-F470; Crie-F503; Crie-F506; Crie-F508; Crie-F509; Crie-F510; Crie-F512; Crie-F81	8				63
Crie-F393	NODE_2_length_470864_cov_58_2_179197180813	CCAGCGTGGCGGGATTTTGCCGAACAGGGCAT	Crie-F244; Crie-F245; Crie-F254; Crie-F259; Crie-F260; Crie-F261; Crie-F391; Crie-F393; Crie-F403; Crie-F411; Crie-F417; Crie-F418; Crie-F443; Crie-F444; Crie-F448; Crie-F468; Crie-F469; Crie-F470; Crie-F503; Crie-F506; Crie-F508; Crie-F509; Crie-F510; Crie-F512; Crie-F81	6				62
Crie-F393	NODE_2_length_470864_cov_58_2_179197180813	CAGCGCCTGACGAGTGCTGAAAATGACCTCGT	Crie-F244; Crie-F245; Crie-F254; Crie-F259; Crie-F260; Crie-F261; Crie-F391; Crie-F393; Crie-F403; Crie-F411; Crie-F417; Crie-F418; Crie-F443; Crie-F444; Crie-F448; Crie-F468; Crie-F469; Crie-F470; Crie-F503; Crie-F506; Crie-F508; Crie-F509; Crie-F510; Crie-F512; Crie-F81	7				62
Crie-F393	NODE_2_length_470864_cov_58_2_179197180813	TTTTCACGTAGCGCACGATTCGGGGATATAGC	Crie-F244; Crie-F245; Crie-F254; Crie-F259; Crie-F260; Crie-F261; Crie-F391; Crie-F393; Crie-F403; Crie-F411; Crie-F417; Crie-F418; Crie-F443; Crie-F444; Crie-F448; Crie-F468; Crie-F469; Crie-F470; Crie-F503; Crie-F506; Crie-F508; Crie-F509; Crie-F510; Crie-F512; Crie-F81	7				62
Crie-F393	NODE_2_length_470864_cov_58_2_179197180813	ACAAAATCCTTGCATTCCAGACGCTGAATTTCG	Crie-F244; Crie-F245; Crie-F254; Crie-F259; Crie-F260; Crie-F261; Crie-F391; Crie-F393; Crie-F403; Crie-F411; Crie-F417; Crie-F418; Crie-F443; Crie-F444; Crie-F448; Crie-F468; Crie-F469; Crie-F470; Crie-F503; Crie-F506; Crie-F508; Crie-F509; Crie-F510; Crie-F512; Crie-F81	7				61
Crie-F393	NODE_2_length_470864_cov_58_2_179197180813	TCCGTTGTGATAACTTCCCACATTGATGATCC	Crie-F244; Crie-F245; Crie-F254; Crie-F259; Crie-F260; Crie-F261; Crie-F391; Crie-F393; Crie-F403; Crie-F411; Crie-F417; Crie-F418; Crie-F443; Crie-F444; Crie-F448; Crie-F468; Crie-F469; Crie-F470; Crie-F503; Crie-F506; Crie-F508; Crie-F509; Crie-F510; Crie-F512; Crie-F81	7				62
Crie-F393	NODE_2_length_470864_cov_58_2_179197180813	TGCGTCCCGGTCTAAATATTCACCCTCGGCGT	Crie-F244; Crie-F245; Crie-F254; Crie-F259; Crie-F260; Crie-F261; Crie-F391; Crie-F393; Crie-F396; Crie-F403; Crie-F411; Crie-F417; Crie-F418; Crie-F443; Crie-F444; Crie-F448; Crie-F468; Crie-F469; Crie-F470; Crie-F503; Crie-F506; Crie-F508; Crie-F509; Crie-F510; Crie-F512; Crie-F81	7				63
Crie-F393	NODE_2_length_470864_cov_58_2_179197180813	CAAAAGCGAGGTTTCCAGCGAGCTAAAACCGG	Crie-F244; Crie-F245; Crie-F254; Crie-F259; Crie-F260; Crie-F261; Crie-F391; Crie-F393; Crie-F396; Crie-F403; Crie-F411; Crie-F417; Crie-F418; Crie-F443; Crie-F444; Crie-F448; Crie-F468; Crie-F469; Crie-F470; Crie-F503; Crie-F506; Crie-F508; Crie-F509; Crie-F510; Crie-F512; Crie-F81	6				62
Crie-F393	NODE_2_length_470864_cov_58_2_179197180813	AAGTGGCCCTTCGATCCAGTTTGATGAAAGTT	Crie-F244; Crie-F245; Crie-F254; Crie-F259; Crie-F260; Crie-F261; Crie-F391; Crie-F393; Crie-F396; Crie-F403; Crie-F411; Crie-F417; Crie-F418; Crie-F443; Crie-F444; Crie-F448; Crie-F468; Crie-F469; Crie-F470; Crie-F503; Crie-F506; Crie-F508; Crie-F509; Crie-F510; Crie-F512; Crie-F81	7				62
Crie-F393	NODE_2_length_470864_cov_58_2_179197180813	TGCGTCTTTTTCCCGCTGGAGTTGAATATTCT	Crie-F244; Crie-F245; Crie-F254; Crie-F259; Crie-F260; Crie-F261; Crie-F391; Crie-F393; Crie-F396; Crie-F403; Crie-F411; Crie-F417; Crie-F418; Crie-F443; Crie-F444; Crie-F468; Crie-F469; Crie-F470; Crie-F503; Crie-F506; Crie-F508; Crie-F509; Crie-F510; Crie-F512; Crie-F81	1		1		98
Crie-F393	NODE_2_length_470864_cov_58_2_179197180813	ATGTCGGCATTATCGGACGCGATCTCTGTTTC	Crie-F244; Crie-F245; Crie-F254; Crie-F259; Crie-F260; Crie-F261; Crie-F391; Crie-F393; Crie-F396; Crie-F403; Crie-F411; Crie-F417; Crie-F418; Crie-F443; Crie-F444; Crie-F468; Crie-F469; Crie-F470; Crie-F503; Crie-F506; Crie-F508; Crie-F509; Crie-F510; Crie-F512; Crie-F81	7				63
Crie-F393	NODE_2_length_470864_cov_58_2_179197180813	GCCCGCCCACGGCGATCAGAATCAATCCACGC	Crie-F244; Crie-F245; Crie-F254; Crie-F259; Crie-F260; Crie-F261; Crie-F391; Crie-F393; Crie-F396; Crie-F403; Crie-F411; Crie-F417; Crie-F418; Crie-F443; Crie-F444; Crie-F468; Crie-F469; Crie-F470; Crie-F503; Crie-F506; Crie-F508; Crie-F509; Crie-F510; Crie-F512; Crie-F81	7				62
Crie-F393	NODE_2_length_470864_cov_58_2_179197180813	CCAACCACCTCAACCTCCAGGCGGTCGATCTG	Crie-F244; Crie-F245; Crie-F254; Crie-F259; Crie-F260; Crie-F261; Crie-F391; Crie-F393; Crie-F396; Crie-F403; Crie-F411; Crie-F417; Crie-F418; Crie-F443; Crie-F444; Crie-F468; Crie-F469; Crie-F470; Crie-F503; Crie-F506; Crie-F508; Crie-F509; Crie-F510; Crie-F512; Crie-F81	7				62
Crie-F393	NODE_2_length_470864_cov_58_2_179197180813	TAAGGGCGTGCGCACTCAGCTCGTATTGGACG	Crie-F244; Crie-F245; Crie-F254; Crie-F259; Crie-F260; Crie-F261; Crie-F391; Crie-F393; Crie-F396; Crie-F403; Crie-F411; Crie-F417; Crie-F418; Crie-F443; Crie-F444; Crie-F468; Crie-F469; Crie-F470; Crie-F503; Crie-F506; Crie-F508; Crie-F509; Crie-F510; Crie-F512; Crie-F81	8				62
Crie-F393	NODE_2_length_470864_cov_58_2_179197180813	TGATGCTGGCCAACAGGAGCGCCCGCGGGAGC	Crie-F244; Crie-F245; Crie-F254; Crie-F259; Crie-F260; Crie-F261; Crie-F391; Crie-F393; Crie-F396; Crie-F403; Crie-F411; Crie-F417; Crie-F418; Crie-F443; Crie-F444; Crie-F448; Crie-F468; Crie-F469; Crie-F470; Crie-F503; Crie-F506; Crie-F508; Crie-F509; Crie-F510; Crie-F512; Crie-F81	8				64
Crie-F393	NODE_2_length_470864_cov_58_2_179197180813	TTAATAACGTGGTCGATTTTGTTCAGGCGGGA	Crie-F244; Crie-F245; Crie-F254; Crie-F259; Crie-F260; Crie-F261; Crie-F391; Crie-F393; Crie-F396; Crie-F403; Crie-F411; Crie-F417; Crie-F418; Crie-F443; Crie-F444; Crie-F448; Crie-F468; Crie-F469; Crie-F470; Crie-F503; Crie-F506; Crie-F508; Crie-F509; Crie-F510; Crie-F512; Crie-F81	8		3		65
Crie-F393	NODE_2_length_470864_cov_58_2_179197180813	ATCAGCCCCTTCGGAAATAGCAATATTTCAGC	Crie-F244; Crie-F245; Crie-F254; Crie-F259; Crie-F260; Crie-F261; Crie-F391; Crie-F393; Crie-F396; Crie-F403; Crie-F411; Crie-F417; Crie-F418; Crie-F443; Crie-F444; Crie-F448; Crie-F468; Crie-F469; Crie-F470; Crie-F503; Crie-F506; Crie-F508; Crie-F509; Crie-F510; Crie-F512; Crie-F81	8				65
Crie-F393	NODE_2_length_470864_cov_58_2_179197180813	GCCAGCGGCGCAGGGTTCGCGTCAATGCTGGA	Crie-F244; Crie-F245; Crie-F254; Crie-F259; Crie-F260; Crie-F261; Crie-F391; Crie-F393; Crie-F396; Crie-F403; Crie-F411; Crie-F417; Crie-F418; Crie-F443; Crie-F444; Crie-F448; Crie-F468; Crie-F469; Crie-F470; Crie-F503; Crie-F506; Crie-F508; Crie-F509; Crie-F510; Crie-F512; Crie-F81	8				63
Crie-F393	NODE_2_length_470864_cov_58_2_179197180813	AGCTGGGAAGATTGGGCGCTTTCAATATCTTC	Crie-F245; Crie-F254; Crie-F391; Crie-F393; Crie-F396; Crie-F403; Crie-F411; Crie-F417; Crie-F444; Crie-F448; Crie-F468; Crie-F469; Crie-F503; Crie-F512; Crie-F81	10				90
Crie-F393	NODE_2_length_470864_cov_58_2_179197180813	TCGCTAAGGGAGTCATTTTTCAGGAATGTGAT	Crie-F245; Crie-F254; Crie-F391; Crie-F393; Crie-F396; Crie-F403; Crie-F411; Crie-F417; Crie-F444; Crie-F448; Crie-F468; Crie-F469; Crie-F503; Crie-F512; Crie-F81	8				63
Crie-F393	NODE_2_length_470864_cov_58_2_179197180813	GGTTTGCCGACGGGGGTTATCTGATATTTGAT	Crie-F244; Crie-F245; Crie-F247; Crie-F254; Crie-F259; Crie-F260; Crie-F261; Crie-F391; Crie-F393; Crie-F396; Crie-F403; Crie-F411; Crie-F417; Crie-F418; Crie-F443; Crie-F444; Crie-F448; Crie-F468; Crie-F469; Crie-F470; Crie-F503; Crie-F506; Crie-F508; Crie-F509; Crie-F510; Crie-F512; Crie-F81	8				64
Crie-F393	NODE_2_length_470864_cov_58_2_179197180813	GCACGGACACTCCGGTAAAGCGCTGGTGTACGA	Crie-F244; Crie-F245; Crie-F247; Crie-F254; Crie-F259; Crie-F260; Crie-F261; Crie-F391; Crie-F393; Crie-F396; Crie-F403; Crie-F411; Crie-F417; Crie-F418; Crie-F443; Crie-F444; Crie-F448; Crie-F468; Crie-F469; Crie-F470; Crie-F503; Crie-F506; Crie-F508; Crie-F509; Crie-F510; Crie-F512; Crie-F81	8				66
Crie-F394	NODE_2_length_470862_cov_55_1_290050291666	TCGTACACCAGCGCTTTACCGGAGTGTCCGTGC	Crie-F191; Crie-F192; Crie-F207; Crie-F241; Crie-F243; Crie-F247; Crie-F252; Crie-F257; Crie-F339; Crie-F386; Crie-F392; Crie-F394; Crie-F410; Crie-F441; Crie-F445; Crie-F446; Crie-F522; Crie-F87	8				66
Crie-F394	NODE_2_length_470862_cov_55_1_290050291666	ATCAAATATCAGATAACCCCCGTCGGCAAACC	Crie-F191; Crie-F192; Crie-F207; Crie-F241; Crie-F243; Crie-F247; Crie-F252; Crie-F257; Crie-F339; Crie-F386; Crie-F392; Crie-F394; Crie-F410; Crie-F441; Crie-F445; Crie-F446; Crie-F522; Crie-F87	8				64
Crie-F394	NODE_2_length_470862_cov_55_1_290050291666	ATCACATTCCTGAAAAATGACTCCCTTAGCGA	Crie-F207; Crie-F241; Crie-F243; Crie-F257; Crie-F386; Crie-F392; Crie-F394; Crie-F410	8				63
Crie-F394	NODE_2_length_470862_cov_55_1_290050291666	GAAGATATTGAAAGCGCCCAATCTTCCCAGCT	Crie-F207; Crie-F241; Crie-F243; Crie-F257; Crie-F386; Crie-F392; Crie-F394; Crie-F410	10				90
Crie-F394	NODE_2_length_470862_cov_55_1_290050291666	TCCAGCATTGACGCGAACCCTGCGCCGCTGGC	Crie-F191; Crie-F192; Crie-F207; Crie-F241; Crie-F243; Crie-F247; Crie-F252; Crie-F257; Crie-F339; Crie-F386; Crie-F392; Crie-F394; Crie-F410; Crie-F441; Crie-F445; Crie-F446; Crie-F522; Crie-F87	8				63
Crie-F394	NODE_2_length_470862_cov_55_1_290050291666	GCTGAAATATTGCTATTTCCGAAGGGGCTGAT	Crie-F191; Crie-F192; Crie-F207; Crie-F241; Crie-F243; Crie-F247; Crie-F252; Crie-F257; Crie-F339; Crie-F386; Crie-F392; Crie-F394; Crie-F410; Crie-F441; Crie-F445; Crie-F446; Crie-F522; Crie-F87	8				65
Crie-F394	NODE_2_length_470862_cov_55_1_290050291666	TCCCGCCTGAACAAAATCGACCACGTTATTAA	Crie-F191; Crie-F192; Crie-F207; Crie-F241; Crie-F243; Crie-F247; Crie-F252; Crie-F257; Crie-F339; Crie-F386; Crie-F392; Crie-F394; Crie-F410; Crie-F441; Crie-F445; Crie-F446; Crie-F522; Crie-F87	8		3		65
Crie-F394	NODE_2_length_470862_cov_55_1_290050291666	GCTCCCGCGGGCGCTCCTGTTGGCCAGCATCA	Crie-F191; Crie-F192; Crie-F207; Crie-F241; Crie-F243; Crie-F247; Crie-F252; Crie-F257; Crie-F339; Crie-F386; Crie-F392; Crie-F394; Crie-F410; Crie-F441; Crie-F445; Crie-F446; Crie-F522; Crie-F87	8				64
Crie-F394	NODE_2_length_470862_cov_55_1_290050291666	CGTCCAATACGAGCTGAGTGCGCACGCCCTTA	Crie-F191; Crie-F192; Crie-F207; Crie-F241; Crie-F243; Crie-F247; Crie-F252; Crie-F257; Crie-F339; Crie-F386; Crie-F392; Crie-F394; Crie-F410; Crie-F441; Crie-F445; Crie-F446; Crie-F522; Crie-F87	8				62
Crie-F394	NODE_2_length_470862_cov_55_1_290050291666	CAGATCGACCGCCTGGAGGTTGAGGTGGTTGG	Crie-F191; Crie-F192; Crie-F207; Crie-F241; Crie-F243; Crie-F247; Crie-F252; Crie-F257; Crie-F339; Crie-F386; Crie-F392; Crie-F394; Crie-F410; Crie-F441; Crie-F445; Crie-F446; Crie-F522; Crie-F87	7				62
Crie-F394	NODE_2_length_470862_cov_55_1_290050291666	GCGTGGATTGATTCTGATCGCCGTGGGCGGGC	Crie-F191; Crie-F192; Crie-F207; Crie-F241; Crie-F243; Crie-F247; Crie-F252; Crie-F257; Crie-F339; Crie-F386; Crie-F392; Crie-F394; Crie-F410; Crie-F441; Crie-F445; Crie-F446; Crie-F522; Crie-F87	7				62
Crie-F394	NODE_2_length_470862_cov_55_1_290050291666	GAAACAGAGATCGCGTCCGATAATGCCGACAT	Crie-F191; Crie-F192; Crie-F207; Crie-F241; Crie-F243; Crie-F247; Crie-F252; Crie-F257; Crie-F339; Crie-F386; Crie-F392; Crie-F394; Crie-F410; Crie-F441; Crie-F445; Crie-F446; Crie-F522; Crie-F87	7				63
Crie-F394	NODE_2_length_470862_cov_55_1_290050291666	AGAATATTCAACTCCAGCGGGAAAAAGACGCA	Crie-F191; Crie-F192; Crie-F207; Crie-F241; Crie-F243; Crie-F247; Crie-F252; Crie-F257; Crie-F339; Crie-F386; Crie-F392; Crie-F394; Crie-F410; Crie-F441; Crie-F445; Crie-F446; Crie-F522; Crie-F87	1		1		98
Crie-F394	NODE_2_length_470862_cov_55_1_290050291666	AACTTTCATCAAACTGGATCGAAGGGCCACTT	Crie-F191; Crie-F192; Crie-F207; Crie-F241; Crie-F243; Crie-F247; Crie-F252; Crie-F257; Crie-F339; Crie-F386; Crie-F392; Crie-F394; Crie-F410; Crie-F441; Crie-F445; Crie-F446; Crie-F522; Crie-F87	7				62
Crie-F394	NODE_2_length_470862_cov_55_1_290050291666	CCGGTTTTAGCTCGCTGGAAACCTCGCTTTTG	Crie-F191; Crie-F192; Crie-F207; Crie-F241; Crie-F243; Crie-F247; Crie-F252; Crie-F257; Crie-F339; Crie-F386; Crie-F392; Crie-F394; Crie-F410; Crie-F441; Crie-F445; Crie-F446; Crie-F522; Crie-F87	6				62
Crie-F394	NODE_2_length_470862_cov_55_1_290050291666	ACGCCGAGGGTGAATATTTAGACCGGGACGCA	Crie-F191; Crie-F192; Crie-F207; Crie-F241; Crie-F243; Crie-F247; Crie-F252; Crie-F257; Crie-F339; Crie-F386; Crie-F392; Crie-F394; Crie-F410; Crie-F441; Crie-F445; Crie-F446; Crie-F522; Crie-F87	7				63
Crie-F394	NODE_2_length_470862_cov_55_1_290050291666	GGATCATCAATGTGGGAAGTTATCACAACGGA	Crie-F191; Crie-F192; Crie-F207; Crie-F241; Crie-F243; Crie-F247; Crie-F252; Crie-F257; Crie-F339; Crie-F386; Crie-F392; Crie-F394; Crie-F410; Crie-F441; Crie-F445; Crie-F446; Crie-F522; Crie-F87	7				62
Crie-F394	NODE_2_length_470862_cov_55_1_290050291666	CGAAATTCAGCGTCTGGAATGCAAGGATTTTGT	Crie-F191; Crie-F192; Crie-F207; Crie-F241; Crie-F243; Crie-F247; Crie-F252; Crie-F257; Crie-F339; Crie-F386; Crie-F392; Crie-F394; Crie-F410; Crie-F441; Crie-F445; Crie-F446; Crie-F522; Crie-F87	7				61
Crie-F394	NODE_2_length_470862_cov_55_1_290050291666	GCTATATCCCCGAATCGTGCGCTACGTGAAAA	Crie-F191; Crie-F192; Crie-F207; Crie-F241; Crie-F243; Crie-F247; Crie-F252; Crie-F257; Crie-F339; Crie-F386; Crie-F392; Crie-F394; Crie-F410; Crie-F441; Crie-F445; Crie-F446; Crie-F522; Crie-F87	7				62
Crie-F394	NODE_2_length_470862_cov_55_1_290050291666	ACGAGGTCATTTTCAGCACTCGTCAGGCGCTG	Crie-F191; Crie-F192; Crie-F207; Crie-F241; Crie-F243; Crie-F247; Crie-F252; Crie-F257; Crie-F339; Crie-F386; Crie-F392; Crie-F394; Crie-F410; Crie-F441; Crie-F445; Crie-F446; Crie-F522; Crie-F87	7				62
Crie-F394	NODE_2_length_470862_cov_55_1_290050291666	ATGCCCTGTTCGGCAAAATCCCGCCACGCTGG	Crie-F191; Crie-F192; Crie-F207; Crie-F241; Crie-F243; Crie-F247; Crie-F252; Crie-F257; Crie-F339; Crie-F386; Crie-F392; Crie-F394; Crie-F410; Crie-F441; Crie-F445; Crie-F446; Crie-F522; Crie-F87	6				62
Crie-F394	NODE_2_length_470862_cov_55_1_290050291666	TAAAACCGGTGCTGGATTTTGATGAAGACGAA	Crie-F191; Crie-F192; Crie-F207; Crie-F241; Crie-F243; Crie-F247; Crie-F252; Crie-F257; Crie-F339; Crie-F386; Crie-F392; Crie-F394; Crie-F410; Crie-F441; Crie-F445; Crie-F446; Crie-F522; Crie-F87	8				63
Crie-F394	NODE_2_length_470862_cov_55_1_290050291666	CCATTCAACATCGCACTTAAGAACTTGTGCCA	Crie-F191; Crie-F192; Crie-F207; Crie-F241; Crie-F243; Crie-F247; Crie-F252; Crie-F257; Crie-F339; Crie-F386; Crie-F392; Crie-F394; Crie-F410; Crie-F441; Crie-F445; Crie-F446; Crie-F522; Crie-F87	8				61
Crie-F394	NODE_2_length_470862_cov_55_1_290050291666	CGATATTTATCCAGACTGTCGGACAGGGTGGT	Crie-F191; Crie-F192; Crie-F207; Crie-F241; Crie-F243; Crie-F247; Crie-F252; Crie-F257; Crie-F339; Crie-F386; Crie-F392; Crie-F394; Crie-F410; Crie-F441; Crie-F445; Crie-F446; Crie-F522; Crie-F87	8				62
Crie-F394	NODE_2_length_470862_cov_55_1_290050291666	CCTCATCGGGAGCCAACGCCGCGAGAATACGC	Crie-F191; Crie-F192; Crie-F207; Crie-F241; Crie-F243; Crie-F247; Crie-F252; Crie-F257; Crie-F339; Crie-F386; Crie-F392; Crie-F394; Crie-F410; Crie-F441; Crie-F445; Crie-F446; Crie-F522; Crie-F87	10				66
Crie-F394	NODE_2_length_470862_cov_55_1_290050291666	AGCACAATCATTATTAGATGAACTTTCATCAA	Crie-F191; Crie-F192; Crie-F207; Crie-F241; Crie-F243; Crie-F247; Crie-F252; Crie-F257; Crie-F339; Crie-F386; Crie-F392; Crie-F394; Crie-F410; Crie-F441; Crie-F445; Crie-F446; Crie-F522; Crie-F87	9				91
Crie-F394	NODE_2_length_470862_cov_55_2_307948309844	GCGGAATACCACTATATAAAGCCCCTCAACCC	Crie-F191; Crie-F192; Crie-F207; Crie-F241; Crie-F243; Crie-F247; Crie-F252; Crie-F257; Crie-F339; Crie-F386; Crie-F392; Crie-F394; Crie-F410; Crie-F445; Crie-F446; Crie-F522; Crie-F87	2				65
Crie-F394	NODE_2_length_470862_cov_55_2_307948309844	ATTTTTACAAAAACTGGCCCCCTGAATTCATC	Crie-F191; Crie-F192; Crie-F207; Crie-F241; Crie-F243; Crie-F247; Crie-F252; Crie-F257; Crie-F339; Crie-F386; Crie-F392; Crie-F394; Crie-F410; Crie-F445; Crie-F446; Crie-F522; Crie-F87	3				66
Crie-F394	NODE_2_length_470862_cov_55_2_307948309844	TTGATTTTAATGGCGGGCGAATTGTATTTAAC	Crie-F191; Crie-F192; Crie-F207; Crie-F241; Crie-F243; Crie-F247; Crie-F252; Crie-F257; Crie-F339; Crie-F386; Crie-F392; Crie-F394; Crie-F410; Crie-F445; Crie-F446; Crie-F522; Crie-F87	4				65
Crie-F394	NODE_2_length_470862_cov_55_2_307948309844	TTTCCTGTAACATTCCGATATATAATTCTCCGC	Crie-F191; Crie-F192; Crie-F207; Crie-F241; Crie-F243; Crie-F247; Crie-F252; Crie-F257; Crie-F339; Crie-F386; Crie-F392; Crie-F394; Crie-F410; Crie-F445; Crie-F446; Crie-F522; Crie-F87	6				79
Crie-F394	NODE_2_length_470862_cov_55_2_307948309844	GCCCAATTGCCGGCGACGGTTTCCATGTCAGC	Crie-F191; Crie-F192; Crie-F207; Crie-F241; Crie-F243; Crie-F247; Crie-F252; Crie-F257; Crie-F339; Crie-F386; Crie-F392; Crie-F394; Crie-F410; Crie-F445; Crie-F446; Crie-F522; Crie-F87	3				64
Crie-F394	NODE_2_length_470862_cov_55_2_307948309844	TGGCGAAACAGGCCAGAGAACGCGAATTGCAG	Crie-F191; Crie-F192; Crie-F207; Crie-F241; Crie-F243; Crie-F247; Crie-F252; Crie-F257; Crie-F339; Crie-F386; Crie-F392; Crie-F394; Crie-F410; Crie-F445; Crie-F446; Crie-F522; Crie-F87	4				62
Crie-F394	NODE_2_length_470862_cov_55_2_307948309844	CGTGTTCGATGTAGGTTTCTTCCTGAAGGCGA	Crie-F191; Crie-F192; Crie-F207; Crie-F241; Crie-F243; Crie-F247; Crie-F252; Crie-F257; Crie-F339; Crie-F386; Crie-F392; Crie-F394; Crie-F410; Crie-F445; Crie-F446; Crie-F522; Crie-F87	2				65
Crie-F394	NODE_2_length_470862_cov_55_2_307948309844	CTACCAGGCCCGTTTGTCTCAACCATGACCAA	Crie-F191; Crie-F192; Crie-F207; Crie-F241; Crie-F243; Crie-F247; Crie-F252; Crie-F257; Crie-F339; Crie-F386; Crie-F392; Crie-F394; Crie-F410; Crie-F445; Crie-F446; Crie-F522; Crie-F87	5				72
Crie-F394	NODE_2_length_470862_cov_55_2_307948309844	TTGGCATGGCTGGCGACGTAGCGAACAAAATC	Crie-F191; Crie-F192; Crie-F207; Crie-F241; Crie-F243; Crie-F247; Crie-F252; Crie-F257; Crie-F339; Crie-F386; Crie-F392; Crie-F394; Crie-F410; Crie-F445; Crie-F446; Crie-F522; Crie-F87	2				63
Crie-F394	NODE_2_length_470862_cov_55_2_307948309844	CATAAATTACTCGATGCGTACCTGTGAAATCT	Crie-F191; Crie-F192; Crie-F207; Crie-F241; Crie-F243; Crie-F247; Crie-F252; Crie-F257; Crie-F339; Crie-F386; Crie-F392; Crie-F394; Crie-F410; Crie-F445; Crie-F446; Crie-F522; Crie-F87	2				63
Crie-F394	NODE_2_length_470862_cov_55_2_307948309844	ATACAGTAGCAAAATAAAAAGGCCGCGTGAGC	Crie-F191; Crie-F192; Crie-F207; Crie-F241; Crie-F243; Crie-F247; Crie-F252; Crie-F257; Crie-F339; Crie-F386; Crie-F392; Crie-F394; Crie-F410; Crie-F445; Crie-F446; Crie-F522; Crie-F87	2				65
Crie-F394	NODE_2_length_470862_cov_55_2_307948309844	CAATGCCGTTTTGCCCGAGTTTTCACCGCCGT	Crie-F191; Crie-F192; Crie-F207; Crie-F241; Crie-F243; Crie-F247; Crie-F252; Crie-F257; Crie-F339; Crie-F386; Crie-F392; Crie-F394; Crie-F410; Crie-F445; Crie-F446; Crie-F522; Crie-F87	2				63
Crie-F394	NODE_2_length_470862_cov_55_2_307948309844	CTCTATTGCCGGGGGTCGAGATGGCCGCCTGC	Crie-F207; Crie-F241; Crie-F243; Crie-F247; Crie-F257; Crie-F386; Crie-F392; Crie-F394; Crie-F410; Crie-F522; Crie-F87	3				63
Crie-F394	NODE_2_length_470862_cov_55_2_307948309844	GTGATCCGCGCCTATGACGCAATGGTAACGAC	Crie-F191; Crie-F192; Crie-F207; Crie-F241; Crie-F243; Crie-F247; Crie-F252; Crie-F257; Crie-F339; Crie-F386; Crie-F392; Crie-F394; Crie-F410; Crie-F445; Crie-F446; Crie-F522; Crie-F87	3				63
Crie-F394	NODE_2_length_470862_cov_55_2_307948309844	GTAGCGCAGGGACTGGCAACGGTGCCGGGCGT	Crie-F191; Crie-F192; Crie-F207; Crie-F241; Crie-F243; Crie-F247; Crie-F252; Crie-F257; Crie-F339; Crie-F386; Crie-F392; Crie-F394; Crie-F410; Crie-F445; Crie-F446; Crie-F522; Crie-F87	3				65
Crie-F394	NODE_2_length_470862_cov_55_2_307948309844	CAGGAGACGGCCAGCCGCACCGGTGGCGGTGC	Crie-F191; Crie-F192; Crie-F207; Crie-F241; Crie-F243; Crie-F247; Crie-F252; Crie-F257; Crie-F339; Crie-F386; Crie-F392; Crie-F394; Crie-F410; Crie-F445; Crie-F446; Crie-F522; Crie-F87	3				64
Crie-F394	NODE_2_length_470862_cov_55_2_307948309844	GGCGTTTTATTCGACCTGAAAAAATGGATCGT	Crie-F191; Crie-F192; Crie-F207; Crie-F241; Crie-F243; Crie-F247; Crie-F252; Crie-F257; Crie-F339; Crie-F386; Crie-F392; Crie-F394; Crie-F410; Crie-F445; Crie-F446; Crie-F522; Crie-F87	4				66
Crie-F394	NODE_2_length_470862_cov_55_2_307948309844	ACATCTCGCGGACAATAGCGATTTCCACCGTC	Crie-F191; Crie-F192; Crie-F207; Crie-F241; Crie-F243; Crie-F247; Crie-F252; Crie-F257; Crie-F339; Crie-F386; Crie-F392; Crie-F394; Crie-F410; Crie-F445; Crie-F446; Crie-F522; Crie-F87	4				61
Crie-F394	NODE_2_length_470862_cov_55_2_307948309844	CGTTTCGTTCATTTATTTAGTTTCCTGTTTCG	Crie-F191; Crie-F192; Crie-F207; Crie-F241; Crie-F243; Crie-F247; Crie-F252; Crie-F257; Crie-F339; Crie-F386; Crie-F392; Crie-F394; Crie-F410; Crie-F445; Crie-F446; Crie-F522; Crie-F87	5				68
Crie-F394	NODE_2_length_470862_cov_55_2_307948309844	CTTGTTAAATACAGGCGGCGGCGGGGTTG	Crie-F191; Crie-F192; Crie-F207; Crie-F241; Crie-F243; Crie-F247; Crie-F252; Crie-F257; Crie-F339; Crie-F386; Crie-F392; Crie-F394; Crie-F410; Crie-F445; Crie-F446; Crie-F522; Crie-F87	4				64
Crie-F394	NODE_2_length_470862_cov_55_2_307948309844	AACGGCGACGGGATCGTTTTTTGTGGCGAAAA	Crie-F191; Crie-F192; Crie-F207; Crie-F241; Crie-F243; Crie-F247; Crie-F252; Crie-F257; Crie-F339; Crie-F386; Crie-F392; Crie-F394; Crie-F410; Crie-F445; Crie-F446; Crie-F522; Crie-F87	4				63
Crie-F394	NODE_2_length_470862_cov_55_2_307948309844	CAGGATTGGATTAATGAAGACGGGTACGAAAT	Crie-F191; Crie-F192; Crie-F207; Crie-F241; Crie-F243; Crie-F247; Crie-F252; Crie-F257; Crie-F339; Crie-F386; Crie-F392; Crie-F394; Crie-F410; Crie-F445; Crie-F446; Crie-F522; Crie-F87	4				63
Crie-F394	NODE_2_length_470862_cov_55_2_307948309844	AGATTGCAGAATTATATTTCACGCTGGCAGCA	Crie-F191; Crie-F192; Crie-F207; Crie-F241; Crie-F243; Crie-F247; Crie-F252; Crie-F257; Crie-F339; Crie-F386; Crie-F392; Crie-F394; Crie-F410; Crie-F445; Crie-F446; Crie-F522; Crie-F87	4				63
Crie-F394	NODE_2_length_470862_cov_55_2_307948309844	CTGTTGTTATGCGTTGGATCGTAATAGTTAAC	Crie-F191; Crie-F192; Crie-F241; Crie-F243; Crie-F247; Crie-F252; Crie-F257; Crie-F339; Crie-F386; Crie-F392; Crie-F394; Crie-F410; Crie-F445; Crie-F446; Crie-F522; Crie-F87	4				64
Crie-F394	NODE_2_length_470862_cov_55_2_307948309844	CTTGGCAGGGCTGCGCCGCAATGGCAGCAACA	Crie-F191; Crie-F192; Crie-F241; Crie-F243; Crie-F247; Crie-F252; Crie-F257; Crie-F339; Crie-F386; Crie-F392; Crie-F394; Crie-F410; Crie-F445; Crie-F446; Crie-F522; Crie-F87	4				66
Crie-F394	NODE_2_length_470862_cov_55_2_307948309844	GTCTTATAAATTGGGCTGATAGTGCCGCTGAT	Crie-F191; Crie-F192; Crie-F241; Crie-F243; Crie-F247; Crie-F252; Crie-F257; Crie-F339; Crie-F386; Crie-F392; Crie-F394; Crie-F410; Crie-F445; Crie-F446; Crie-F522; Crie-F87	7				67
Crie-F394	NODE_2_length_470862_cov_55_2_307948309844	TACCTGCCGGGACTGGAGTGCAGGTAACCCCA	Crie-F191; Crie-F192; Crie-F241; Crie-F243; Crie-F247; Crie-F252; Crie-F257; Crie-F339; Crie-F386; Crie-F392; Crie-F394; Crie-F410; Crie-F445; Crie-F446; Crie-F522; Crie-F87	9				65
Crie-F394	NODE_2_length_470862_cov_55_2_307948309844	CGGCCAGCCATTTAAACAGCGCTGCAGCGGGGATAAACCGACAGGGTATATGAGCTTATACGTCATGAACCA	Crie-F191; Crie-F192; Crie-F241; Crie-F243; Crie-F247; Crie-F252; Crie-F257; Crie-F339; Crie-F386; Crie-F392; Crie-F394; Crie-F410; Crie-F445; Crie-F446; Crie-F522; Crie-F87	5				63
Crie-F394	NODE_2_length_470862_cov_55_2_307948309844	TCGTTGGTGGCGTTCGTCACCTGGCTGTCGGT	Crie-F191; Crie-F192; Crie-F241; Crie-F243; Crie-F247; Crie-F252; Crie-F257; Crie-F339; Crie-F386; Crie-F392; Crie-F394; Crie-F410; Crie-F445; Crie-F446; Crie-F522; Crie-F87	5				68
Crie-F394	NODE_2_length_470862_cov_55_2_307948309844	AGGGGCGTTCCGCAGTCGACAAGGGCTGAAAA	Crie-F191; Crie-F192; Crie-F241; Crie-F243; Crie-F247; Crie-F252; Crie-F257; Crie-F339; Crie-F386; Crie-F392; Crie-F394; Crie-F410; Crie-F445; Crie-F446; Crie-F522; Crie-F87					100
Crie-F394	NODE_4_length_437214_cov_46_1_255663255769	AACAACAAACCCAGCAATGGCGCGGCTTTGAAGCA	Crie-F207; Crie-F244; Crie-F245; Crie-F247; Crie-F252; Crie-F259; Crie-F261; Crie-F339; Crie-F386; Crie-F391; Crie-F394; Crie-F396; Crie-F410; Crie-F443; Crie-F445; Crie-F446; Crie-F468; Crie-F503; Crie-F512; Crie-F81					67
Crie-F396	NODE_2_length_470489_cov_74_1_161019162915	TTTTCAGCCCTTGTCGACTGCGGAACGCCCCT	Crie-F244; Crie-F245; Crie-F254; Crie-F259; Crie-F260; Crie-F261; Crie-F391; Crie-F393; Crie-F396; Crie-F403; Crie-F411; Crie-F417; Crie-F418; Crie-F443; Crie-F444; Crie-F448; Crie-F468; Crie-F469; Crie-F470; Crie-F489; Crie-F503; Crie-F506; Crie-F508; Crie-F509; Crie-F510; Crie-F512; Crie-F81					100
Crie-F396	NODE_2_length_470489_cov_74_1_161019162915	ACCGACAGCCAGGTGACGAACGCCACCAACGA	Crie-F244; Crie-F245; Crie-F254; Crie-F259; Crie-F260; Crie-F261; Crie-F391; Crie-F393; Crie-F396; Crie-F403; Crie-F411; Crie-F417; Crie-F418; Crie-F443; Crie-F444; Crie-F448; Crie-F468; Crie-F469; Crie-F470; Crie-F489; Crie-F503; Crie-F506; Crie-F508; Crie-F509; Crie-F510; Crie-F512; Crie-F81	5				68
Crie-F396	NODE_2_length_470489_cov_74_1_161019162915	TGGTTCATGACGTATAAGCTCATATACCCTGT	Crie-F244; Crie-F245; Crie-F254; Crie-F259; Crie-F260; Crie-F261; Crie-F391; Crie-F393; Crie-F396; Crie-F403; Crie-F411; Crie-F417; Crie-F418; Crie-F443; Crie-F444; Crie-F448; Crie-F468; Crie-F469; Crie-F470; Crie-F489; Crie-F503; Crie-F506; Crie-F508; Crie-F509; Crie-F510; Crie-F512; Crie-F81	5				63
Crie-F396	NODE_2_length_470489_cov_74_1_161019162915	ATGGCTGGCCGCGGTTTATCCCCGCTGGCGCGGGGAACACTGGGGTTACCTGCACTCCAGTCCCGGCAGGTA	Crie-F244; Crie-F245; Crie-F254; Crie-F259; Crie-F260; Crie-F261; Crie-F391; Crie-F393; Crie-F396; Crie-F403; Crie-F411; Crie-F417; Crie-F418; Crie-F443; Crie-F444; Crie-F448; Crie-F468; Crie-F469; Crie-F470; Crie-F489; Crie-F503; Crie-F506; Crie-F508; Crie-F509; Crie-F510; Crie-F512; Crie-F81	10				90
Crie-F396	NODE_2_length_470489_cov_74_1_161019162915	ATCAGCGGCACTATCAGCCCAATTTATAAGAC	Crie-F244; Crie-F245; Crie-F254; Crie-F259; Crie-F260; Crie-F261; Crie-F391; Crie-F393; Crie-F396; Crie-F403; Crie-F411; Crie-F417; Crie-F418; Crie-F443; Crie-F444; Crie-F448; Crie-F468; Crie-F469; Crie-F470; Crie-F489; Crie-F503; Crie-F506; Crie-F508; Crie-F509; Crie-F510; Crie-F512; Crie-F81	7				67
Crie-F396	NODE_2_length_470489_cov_74_1_161019162915	TGTTGCTGCCATTGCGGCGCAGCCCTGCCAAG	Crie-F244; Crie-F245; Crie-F254; Crie-F259; Crie-F260; Crie-F261; Crie-F391; Crie-F393; Crie-F396; Crie-F403; Crie-F411; Crie-F417; Crie-F418; Crie-F443; Crie-F444; Crie-F448; Crie-F468; Crie-F469; Crie-F470; Crie-F489; Crie-F503; Crie-F506; Crie-F508; Crie-F509; Crie-F510; Crie-F512; Crie-F81	4				66
Crie-F396	NODE_2_length_470489_cov_74_1_161019162915	GTTAACTATTACGATCCAACGCATAACAACAG	Crie-F244; Crie-F245; Crie-F254; Crie-F259; Crie-F260; Crie-F261; Crie-F391; Crie-F393; Crie-F396; Crie-F403; Crie-F411; Crie-F417; Crie-F418; Crie-F443; Crie-F444; Crie-F448; Crie-F468; Crie-F469; Crie-F470; Crie-F489; Crie-F503; Crie-F506; Crie-F508; Crie-F509; Crie-F510; Crie-F512; Crie-F81	4				64
Crie-F396	NODE_2_length_470489_cov_74_1_161019162915	TGCTGCCAGCGTGAAATATAATTCTGCAATCT	Crie-F244; Crie-F245; Crie-F254; Crie-F259; Crie-F260; Crie-F261; Crie-F391; Crie-F393; Crie-F396; Crie-F403; Crie-F411; Crie-F417; Crie-F418; Crie-F443; Crie-F444; Crie-F448; Crie-F468; Crie-F469; Crie-F470; Crie-F489; Crie-F503; Crie-F506; Crie-F508; Crie-F509; Crie-F510; Crie-F512; Crie-F81	4				63
Crie-F396	NODE_2_length_470489_cov_74_1_161019162915	ATTTCGTACCCGTCTTCATTAATCCAATCCTG	Crie-F244; Crie-F245; Crie-F254; Crie-F259; Crie-F260; Crie-F261; Crie-F391; Crie-F393; Crie-F396; Crie-F403; Crie-F411; Crie-F417; Crie-F418; Crie-F443; Crie-F444; Crie-F448; Crie-F468; Crie-F469; Crie-F470; Crie-F489; Crie-F503; Crie-F506; Crie-F508; Crie-F509; Crie-F510; Crie-F512; Crie-F81	4				63
Crie-F396	NODE_2_length_470489_cov_74_1_161019162915	TTTTCGCCACAAAAAACGATCCCGTCGCCGTT	Crie-F244; Crie-F245; Crie-F254; Crie-F259; Crie-F260; Crie-F261; Crie-F391; Crie-F393; Crie-F396; Crie-F403; Crie-F411; Crie-F417; Crie-F418; Crie-F443; Crie-F444; Crie-F448; Crie-F468; Crie-F469; Crie-F470; Crie-F489; Crie-F503; Crie-F506; Crie-F508; Crie-F509; Crie-F510; Crie-F512; Crie-F81	4				63
Crie-F396	NODE_2_length_470489_cov_74_1_161019162915	CAACCCCGCCGCCGCCTGTATTTAACAAG	Crie-F244; Crie-F245; Crie-F254; Crie-F259; Crie-F260; Crie-F261; Crie-F391; Crie-F393; Crie-F396; Crie-F403; Crie-F411; Crie-F417; Crie-F418; Crie-F443; Crie-F444; Crie-F448; Crie-F468; Crie-F469; Crie-F470; Crie-F489; Crie-F503; Crie-F506; Crie-F508; Crie-F509; Crie-F510; Crie-F512; Crie-F81	4				64
Crie-F396	NODE_2_length_470489_cov_74_1_161019162915	CGAAACAGGAAACTAAATAAATGAACGAAACG	Crie-F244; Crie-F245; Crie-F254; Crie-F259; Crie-F260; Crie-F261; Crie-F391; Crie-F393; Crie-F396; Crie-F403; Crie-F411; Crie-F417; Crie-F418; Crie-F443; Crie-F444; Crie-F448; Crie-F468; Crie-F469; Crie-F470; Crie-F489; Crie-F503; Crie-F506; Crie-F508; Crie-F509; Crie-F510; Crie-F512; Crie-F81	5				68
Crie-F396	NODE_2_length_470489_cov_74_1_161019162915	GACGGTGGAAATCGCTATTGTCCGCGAGATGT	Crie-F244; Crie-F245; Crie-F254; Crie-F259; Crie-F260; Crie-F261; Crie-F391; Crie-F393; Crie-F396; Crie-F403; Crie-F411; Crie-F417; Crie-F418; Crie-F443; Crie-F444; Crie-F448; Crie-F469; Crie-F470; Crie-F489; Crie-F503; Crie-F506; Crie-F508; Crie-F509; Crie-F510; Crie-F512; Crie-F81	4				61
Crie-F396	NODE_2_length_470489_cov_74_1_161019162915	ACGATCCATTTTTTCAGGTCGAATAAAACGCC	Crie-F244; Crie-F245; Crie-F254; Crie-F259; Crie-F260; Crie-F261; Crie-F391; Crie-F393; Crie-F396; Crie-F403; Crie-F411; Crie-F417; Crie-F418; Crie-F443; Crie-F444; Crie-F448; Crie-F468; Crie-F469; Crie-F470; Crie-F489; Crie-F503; Crie-F506; Crie-F508; Crie-F509; Crie-F510; Crie-F512; Crie-F81	4				66
Crie-F396	NODE_2_length_470489_cov_74_1_161019162915	GCACCGCCACCGGTGCGGCTGGCCGTCTCCTG	Crie-F244; Crie-F245; Crie-F254; Crie-F259; Crie-F260; Crie-F261; Crie-F391; Crie-F393; Crie-F396; Crie-F403; Crie-F411; Crie-F417; Crie-F418; Crie-F443; Crie-F444; Crie-F448; Crie-F468; Crie-F469; Crie-F470; Crie-F489; Crie-F503; Crie-F506; Crie-F508; Crie-F509; Crie-F510; Crie-F512; Crie-F81	3				64
Crie-F396	NODE_2_length_470489_cov_74_1_161019162915	ACGCCCGGCACCGTTGCCAGTCCCTGCGCTAC	Crie-F244; Crie-F245; Crie-F254; Crie-F259; Crie-F260; Crie-F261; Crie-F391; Crie-F393; Crie-F396; Crie-F403; Crie-F411; Crie-F417; Crie-F418; Crie-F443; Crie-F444; Crie-F448; Crie-F468; Crie-F469; Crie-F470; Crie-F489; Crie-F503; Crie-F506; Crie-F508; Crie-F509; Crie-F510; Crie-F512; Crie-F81	3				65
Crie-F396	NODE_2_length_470489_cov_74_1_161019162915	GTCGTTACCATTGCGTCATAGGCGCGGATCAC	Crie-F245; Crie-F254; Crie-F259; Crie-F260; Crie-F391; Crie-F393; Crie-F396; Crie-F403; Crie-F411; Crie-F417; Crie-F418; Crie-F443; Crie-F444; Crie-F448; Crie-F468; Crie-F469; Crie-F470; Crie-F489; Crie-F503; Crie-F506; Crie-F508; Crie-F509; Crie-F510; Crie-F512; Crie-F81	3				63
Crie-F396	NODE_2_length_470489_cov_74_1_161019162915	GCAGGCGGCCATCTCGACCCCCGGCAATAGAG	Crie-F244; Crie-F245; Crie-F254; Crie-F260; Crie-F261; Crie-F391; Crie-F393; Crie-F396; Crie-F403; Crie-F411; Crie-F417; Crie-F418; Crie-F444; Crie-F448; Crie-F468; Crie-F469; Crie-F470; Crie-F489; Crie-F503; Crie-F506; Crie-F508; Crie-F509; Crie-F510; Crie-F512; Crie-F81	3				63
Crie-F396	NODE_2_length_470489_cov_74_1_161019162915	ACGGCGGTGAAAACTCGGGCAAAACGGCATTG	Crie-F244; Crie-F245; Crie-F254; Crie-F259; Crie-F260; Crie-F261; Crie-F391; Crie-F393; Crie-F396; Crie-F403; Crie-F411; Crie-F418; Crie-F443; Crie-F444; Crie-F448; Crie-F469; Crie-F470; Crie-F489; Crie-F503; Crie-F506; Crie-F508; Crie-F509; Crie-F510; Crie-F512; Crie-F81	2				63
Crie-F396	NODE_2_length_470489_cov_74_1_161019162915	GCTCACGCGGCCTTTTTATTTTGCTACTGTAT	Crie-F244; Crie-F245; Crie-F254; Crie-F259; Crie-F260; Crie-F261; Crie-F391; Crie-F393; Crie-F396; Crie-F403; Crie-F411; Crie-F418; Crie-F443; Crie-F444; Crie-F448; Crie-F469; Crie-F470; Crie-F489; Crie-F503; Crie-F506; Crie-F508; Crie-F509; Crie-F510; Crie-F512; Crie-F81	2				65
Crie-F396	NODE_2_length_470489_cov_74_1_161019162915	AGATTTCACAGGTACGCATCGAGTAATTTATG	Crie-F244; Crie-F245; Crie-F254; Crie-F259; Crie-F260; Crie-F261; Crie-F391; Crie-F393; Crie-F396; Crie-F403; Crie-F411; Crie-F417; Crie-F418; Crie-F443; Crie-F444; Crie-F448; Crie-F469; Crie-F470; Crie-F489; Crie-F503; Crie-F506; Crie-F508; Crie-F509; Crie-F510; Crie-F512; Crie-F81	2				63
Crie-F396	NODE_2_length_470489_cov_74_1_161019162915	GATTTTGTTCGCTACGTCGCCAGCCATGCCAA	Crie-F244; Crie-F245; Crie-F254; Crie-F259; Crie-F260; Crie-F261; Crie-F391; Crie-F393; Crie-F396; Crie-F403; Crie-F411; Crie-F417; Crie-F418; Crie-F443; Crie-F444; Crie-F448; Crie-F469; Crie-F470; Crie-F489; Crie-F503; Crie-F506; Crie-F508; Crie-F509; Crie-F510; Crie-F512; Crie-F81	2				63
Crie-F396	NODE_2_length_470489_cov_74_1_161019162915	TTGGTCATGGTTGAGACAAACGGGCCTGGTAG	Crie-F244; Crie-F245; Crie-F254; Crie-F259; Crie-F260; Crie-F261; Crie-F391; Crie-F393; Crie-F396; Crie-F403; Crie-F411; Crie-F417; Crie-F443; Crie-F444; Crie-F448; Crie-F469; Crie-F470; Crie-F489; Crie-F503; Crie-F506; Crie-F508; Crie-F509; Crie-F510; Crie-F512; Crie-F81	5				72
Crie-F396	NODE_2_length_470489_cov_74_1_161019162915	TCGCCTTCAGGAAGAAACCTACATCGAACACG	Crie-F244; Crie-F245; Crie-F254; Crie-F259; Crie-F260; Crie-F261; Crie-F391; Crie-F393; Crie-F396; Crie-F403; Crie-F411; Crie-F417; Crie-F418; Crie-F443; Crie-F444; Crie-F448; Crie-F469; Crie-F470; Crie-F489; Crie-F503; Crie-F506; Crie-F508; Crie-F509; Crie-F510; Crie-F512; Crie-F81	2				65
Crie-F396	NODE_2_length_470489_cov_74_1_161019162915	CTGCAATTCGCGTTCTCTGGCCTGTTTCGCCA	Crie-F244; Crie-F245; Crie-F254; Crie-F259; Crie-F260; Crie-F261; Crie-F391; Crie-F393; Crie-F396; Crie-F403; Crie-F411; Crie-F417; Crie-F418; Crie-F443; Crie-F444; Crie-F448; Crie-F469; Crie-F470; Crie-F489; Crie-F503; Crie-F506; Crie-F508; Crie-F509; Crie-F510; Crie-F512; Crie-F81	4				62
Crie-F396	NODE_2_length_470489_cov_74_1_161019162915	GCTGACATGGAAACCGTCGCCGGCAATTGGGC	Crie-F244; Crie-F245; Crie-F254; Crie-F259; Crie-F260; Crie-F261; Crie-F391; Crie-F393; Crie-F396; Crie-F403; Crie-F411; Crie-F417; Crie-F418; Crie-F443; Crie-F444; Crie-F448; Crie-F469; Crie-F470; Crie-F489; Crie-F503; Crie-F506; Crie-F508; Crie-F509; Crie-F510; Crie-F512; Crie-F81	3				64
Crie-F396	NODE_2_length_470489_cov_74_1_161019162915	GCGGAGAATTATATATCGGAATGTTACAGGAAA	Crie-F244; Crie-F245; Crie-F254; Crie-F259; Crie-F260; Crie-F261; Crie-F391; Crie-F393; Crie-F396; Crie-F403; Crie-F411; Crie-F417; Crie-F418; Crie-F443; Crie-F444; Crie-F448; Crie-F469; Crie-F470; Crie-F489; Crie-F503; Crie-F506; Crie-F508; Crie-F509; Crie-F510; Crie-F512; Crie-F81	6				79
Crie-F396	NODE_2_length_470489_cov_74_1_161019162915	GTTAAATACAATTCGCCCGCCATTAAAATCAA	Crie-F244; Crie-F245; Crie-F254; Crie-F259; Crie-F260; Crie-F261; Crie-F391; Crie-F393; Crie-F396; Crie-F403; Crie-F411; Crie-F417; Crie-F418; Crie-F443; Crie-F444; Crie-F448; Crie-F469; Crie-F470; Crie-F489; Crie-F503; Crie-F506; Crie-F508; Crie-F509; Crie-F510; Crie-F512; Crie-F81	3				65
Crie-F396	NODE_2_length_470489_cov_74_1_161019162915	GATGAATTCAGGGGGCCAGTTTTTGTAAAAAT	Crie-F244; Crie-F245; Crie-F254; Crie-F259; Crie-F260; Crie-F261; Crie-F391; Crie-F393; Crie-F396; Crie-F403; Crie-F411; Crie-F417; Crie-F418; Crie-F443; Crie-F444; Crie-F448; Crie-F469; Crie-F470; Crie-F489; Crie-F503; Crie-F506; Crie-F508; Crie-F509; Crie-F510; Crie-F512; Crie-F81	3				66
Crie-F396	NODE_2_length_470489_cov_74_1_161019162915	GGGTTGAGGGGCTTTATATAGTGGTATTCCGC	Crie-F244; Crie-F245; Crie-F254; Crie-F259; Crie-F260; Crie-F261; Crie-F391; Crie-F393; Crie-F396; Crie-F403; Crie-F411; Crie-F417; Crie-F418; Crie-F443; Crie-F444; Crie-F448; Crie-F468; Crie-F469; Crie-F470; Crie-F489; Crie-F503; Crie-F506; Crie-F508; Crie-F509; Crie-F510; Crie-F512; Crie-F81	2				65
Crie-F396	NODE_2_length_470489_cov_74_2_179197180446	TTGATGAAAGTTCATCTAATAATGATTGTGCT	Crie-F244; Crie-F245; Crie-F254; Crie-F259; Crie-F260; Crie-F261; Crie-F391; Crie-F393; Crie-F396; Crie-F403; Crie-F411; Crie-F417; Crie-F418; Crie-F443; Crie-F444; Crie-F448; Crie-F468; Crie-F469; Crie-F470; Crie-F503; Crie-F506; Crie-F508; Crie-F509; Crie-F510; Crie-F512; Crie-F81	9				91
Crie-F396	NODE_2_length_470489_cov_74_2_179197180446	GCGTATTCTCGCGGCGTTGGCTCCCGATGAGG	Crie-F244; Crie-F245; Crie-F254; Crie-F259; Crie-F260; Crie-F261; Crie-F391; Crie-F393; Crie-F396; Crie-F403; Crie-F411; Crie-F417; Crie-F418; Crie-F443; Crie-F444; Crie-F448; Crie-F468; Crie-F469; Crie-F470; Crie-F503; Crie-F506; Crie-F508; Crie-F509; Crie-F510; Crie-F512; Crie-F81	10				66
Crie-F396	NODE_2_length_470489_cov_74_2_179197180446	ACCACCCTGTCCGACAGTCTGGATAAATATCG	Crie-F244; Crie-F245; Crie-F254; Crie-F259; Crie-F260; Crie-F261; Crie-F391; Crie-F393; Crie-F396; Crie-F403; Crie-F411; Crie-F417; Crie-F418; Crie-F443; Crie-F444; Crie-F448; Crie-F468; Crie-F469; Crie-F470; Crie-F503; Crie-F506; Crie-F508; Crie-F509; Crie-F510; Crie-F512; Crie-F81	8				62
Crie-F396	NODE_2_length_470489_cov_74_2_179197180446	TGGCACAAGTTCTTAAGTGCGATGTTGAATGG	Crie-F244; Crie-F245; Crie-F254; Crie-F259; Crie-F260; Crie-F261; Crie-F391; Crie-F393; Crie-F396; Crie-F403; Crie-F411; Crie-F417; Crie-F418; Crie-F443; Crie-F444; Crie-F448; Crie-F468; Crie-F469; Crie-F470; Crie-F503; Crie-F506; Crie-F508; Crie-F509; Crie-F510; Crie-F512; Crie-F81	8				61
Crie-F396	NODE_2_length_470489_cov_74_2_179197180446	TGCGTCCCGGTCTAAATATTCACCCTCGGCGT	Crie-F244; Crie-F245; Crie-F254; Crie-F259; Crie-F260; Crie-F261; Crie-F391; Crie-F393; Crie-F396; Crie-F403; Crie-F411; Crie-F417; Crie-F418; Crie-F443; Crie-F444; Crie-F448; Crie-F468; Crie-F469; Crie-F470; Crie-F503; Crie-F506; Crie-F508; Crie-F509; Crie-F510; Crie-F512; Crie-F81	7				63
Crie-F396	NODE_2_length_470489_cov_74_2_179197180446	CAAAAGCGAGGTTTCCAGCGAGCTAAAACCGG	Crie-F244; Crie-F245; Crie-F254; Crie-F259; Crie-F260; Crie-F261; Crie-F391; Crie-F393; Crie-F396; Crie-F403; Crie-F411; Crie-F417; Crie-F418; Crie-F443; Crie-F444; Crie-F448; Crie-F468; Crie-F469; Crie-F470; Crie-F503; Crie-F506; Crie-F508; Crie-F509; Crie-F510; Crie-F512; Crie-F81	6				62
Crie-F396	NODE_2_length_470489_cov_74_2_179197180446	AAGTGGCCCTTCGATCCAGTTTGATGAAAGTT	Crie-F244; Crie-F245; Crie-F254; Crie-F259; Crie-F260; Crie-F261; Crie-F391; Crie-F393; Crie-F396; Crie-F403; Crie-F411; Crie-F417; Crie-F418; Crie-F443; Crie-F444; Crie-F448; Crie-F468; Crie-F469; Crie-F470; Crie-F503; Crie-F506; Crie-F508; Crie-F509; Crie-F510; Crie-F512; Crie-F81	7				62
Crie-F396	NODE_2_length_470489_cov_74_2_179197180446	TGCGTCTTTTTCCCGCTGGAGTTGAATATTCT	Crie-F244; Crie-F245; Crie-F254; Crie-F259; Crie-F260; Crie-F261; Crie-F391; Crie-F393; Crie-F396; Crie-F403; Crie-F411; Crie-F417; Crie-F418; Crie-F443; Crie-F444; Crie-F468; Crie-F469; Crie-F470; Crie-F503; Crie-F506; Crie-F508; Crie-F509; Crie-F510; Crie-F512; Crie-F81			1		99
Crie-F396	NODE_2_length_470489_cov_74_2_179197180446	ATGTCGGCATTATCGGACGCGATCTCTGTTTC	Crie-F244; Crie-F245; Crie-F254; Crie-F259; Crie-F260; Crie-F261; Crie-F391; Crie-F393; Crie-F396; Crie-F403; Crie-F411; Crie-F417; Crie-F418; Crie-F443; Crie-F444; Crie-F468; Crie-F469; Crie-F470; Crie-F503; Crie-F506; Crie-F508; Crie-F509; Crie-F510; Crie-F512; Crie-F81	7				63
Crie-F396	NODE_2_length_470489_cov_74_2_179197180446	GCCCGCCCACGGCGATCAGAATCAATCCACGC	Crie-F244; Crie-F245; Crie-F254; Crie-F259; Crie-F260; Crie-F261; Crie-F391; Crie-F393; Crie-F396; Crie-F403; Crie-F411; Crie-F417; Crie-F418; Crie-F443; Crie-F444; Crie-F468; Crie-F469; Crie-F470; Crie-F503; Crie-F506; Crie-F508; Crie-F509; Crie-F510; Crie-F512; Crie-F81	7				62
Crie-F396	NODE_2_length_470489_cov_74_2_179197180446	CCAACCACCTCAACCTCCAGGCGGTCGATCTG	Crie-F244; Crie-F245; Crie-F254; Crie-F259; Crie-F260; Crie-F261; Crie-F391; Crie-F393; Crie-F396; Crie-F403; Crie-F411; Crie-F417; Crie-F418; Crie-F443; Crie-F444; Crie-F468; Crie-F469; Crie-F470; Crie-F503; Crie-F506; Crie-F508; Crie-F509; Crie-F510; Crie-F512; Crie-F81	7				62
Crie-F396	NODE_2_length_470489_cov_74_2_179197180446	TAAGGGCGTGCGCACTCAGCTCGTATTGGACG	Crie-F244; Crie-F245; Crie-F254; Crie-F259; Crie-F260; Crie-F261; Crie-F391; Crie-F393; Crie-F396; Crie-F403; Crie-F411; Crie-F417; Crie-F418; Crie-F443; Crie-F444; Crie-F468; Crie-F469; Crie-F470; Crie-F503; Crie-F506; Crie-F508; Crie-F509; Crie-F510; Crie-F512; Crie-F81	8				62
Crie-F396	NODE_2_length_470489_cov_74_2_179197180446	TGATGCTGGCCAACAGGAGCGCCCGCGGGAGC	Crie-F244; Crie-F245; Crie-F254; Crie-F259; Crie-F260; Crie-F261; Crie-F391; Crie-F393; Crie-F396; Crie-F403; Crie-F411; Crie-F417; Crie-F418; Crie-F443; Crie-F444; Crie-F448; Crie-F468; Crie-F469; Crie-F470; Crie-F503; Crie-F506; Crie-F508; Crie-F509; Crie-F510; Crie-F512; Crie-F81	8				64
Crie-F396	NODE_2_length_470489_cov_74_2_179197180446	TTAATAACGTGGTCGATTTTGTTCAGGCGGGA	Crie-F244; Crie-F245; Crie-F254; Crie-F259; Crie-F260; Crie-F261; Crie-F391; Crie-F393; Crie-F396; Crie-F403; Crie-F411; Crie-F417; Crie-F418; Crie-F443; Crie-F444; Crie-F448; Crie-F468; Crie-F469; Crie-F470; Crie-F503; Crie-F506; Crie-F508; Crie-F509; Crie-F510; Crie-F512; Crie-F81	8		3		65
Crie-F396	NODE_2_length_470489_cov_74_2_179197180446	ATCAGCCCCTTCGGAAATAGCAATATTTCAGC	Crie-F244; Crie-F245; Crie-F254; Crie-F259; Crie-F260; Crie-F261; Crie-F391; Crie-F393; Crie-F396; Crie-F403; Crie-F411; Crie-F417; Crie-F418; Crie-F443; Crie-F444; Crie-F448; Crie-F468; Crie-F469; Crie-F470; Crie-F503; Crie-F506; Crie-F508; Crie-F509; Crie-F510; Crie-F512; Crie-F81	8				65
Crie-F396	NODE_2_length_470489_cov_74_2_179197180446	GCCAGCGGCGCAGGGTTCGCGTCAATGCTGGA	Crie-F244; Crie-F245; Crie-F254; Crie-F259; Crie-F260; Crie-F261; Crie-F391; Crie-F393; Crie-F396; Crie-F403; Crie-F411; Crie-F417; Crie-F418; Crie-F443; Crie-F444; Crie-F448; Crie-F468; Crie-F469; Crie-F470; Crie-F503; Crie-F506; Crie-F508; Crie-F509; Crie-F510; Crie-F512; Crie-F81	8				63
Crie-F396	NODE_2_length_470489_cov_74_2_179197180446	AGCTGGGAAGATTGGGCGCTTTCAATATCTTC	Crie-F245; Crie-F254; Crie-F391; Crie-F393; Crie-F396; Crie-F403; Crie-F411; Crie-F417; Crie-F444; Crie-F448; Crie-F468; Crie-F469; Crie-F503; Crie-F512; Crie-F81	10				90
Crie-F396	NODE_2_length_470489_cov_74_2_179197180446	TCGCTAAGGGAGTCATTTTTCAGGAATGTGAT	Crie-F245; Crie-F254; Crie-F391; Crie-F393; Crie-F396; Crie-F403; Crie-F411; Crie-F417; Crie-F444; Crie-F448; Crie-F468; Crie-F469; Crie-F503; Crie-F512; Crie-F81	8				63
Crie-F396	NODE_2_length_470489_cov_74_2_179197180446	GGTTTGCCGACGGGGGTTATCTGATATTTGAT	Crie-F244; Crie-F245; Crie-F247; Crie-F254; Crie-F259; Crie-F260; Crie-F261; Crie-F391; Crie-F393; Crie-F396; Crie-F403; Crie-F411; Crie-F417; Crie-F418; Crie-F443; Crie-F444; Crie-F448; Crie-F468; Crie-F469; Crie-F470; Crie-F503; Crie-F506; Crie-F508; Crie-F509; Crie-F510; Crie-F512; Crie-F81	8				64
Crie-F396	NODE_2_length_470489_cov_74_2_179197180446	GCACGGACACTCCGGTAAAGCGCTGGTGTACGA	Crie-F244; Crie-F245; Crie-F247; Crie-F254; Crie-F259; Crie-F260; Crie-F261; Crie-F391; Crie-F393; Crie-F396; Crie-F403; Crie-F411; Crie-F417; Crie-F418; Crie-F443; Crie-F444; Crie-F448; Crie-F468; Crie-F469; Crie-F470; Crie-F503; Crie-F506; Crie-F508; Crie-F509; Crie-F510; Crie-F512; Crie-F81	8				66
Crie-F396	NODE_36_length_9105_cov_82_1_62636369	AACAACAAACCCAGCAATGGCGCGGCTTTGAAGCA	Crie-F207; Crie-F244; Crie-F245; Crie-F247; Crie-F252; Crie-F259; Crie-F261; Crie-F339; Crie-F386; Crie-F391; Crie-F394; Crie-F396; Crie-F410; Crie-F443; Crie-F445; Crie-F446; Crie-F468; Crie-F503; Crie-F512; Crie-F81					67
Crie-F403	NODE_2_length_526688_cov_50_1_216851218747	TTTTCAGCCCTTGTCGACTGCGGAACGCCCCT	Crie-F244; Crie-F245; Crie-F254; Crie-F259; Crie-F260; Crie-F261; Crie-F391; Crie-F393; Crie-F396; Crie-F403; Crie-F411; Crie-F417; Crie-F418; Crie-F443; Crie-F444; Crie-F448; Crie-F468; Crie-F469; Crie-F470; Crie-F489; Crie-F503; Crie-F506; Crie-F508; Crie-F509; Crie-F510; Crie-F512; Crie-F81					100
Crie-F403	NODE_2_length_526688_cov_50_1_216851218747	ACCGACAGCCAGGTGACGAACGCCACCAACGA	Crie-F244; Crie-F245; Crie-F254; Crie-F259; Crie-F260; Crie-F261; Crie-F391; Crie-F393; Crie-F396; Crie-F403; Crie-F411; Crie-F417; Crie-F418; Crie-F443; Crie-F444; Crie-F448; Crie-F468; Crie-F469; Crie-F470; Crie-F489; Crie-F503; Crie-F506; Crie-F508; Crie-F509; Crie-F510; Crie-F512; Crie-F81	5				68
Crie-F403	NODE_2_length_526688_cov_50_1_216851218747	TGGTTCATGACGTATAAGCTCATATACCCTGT	Crie-F244; Crie-F245; Crie-F254; Crie-F259; Crie-F260; Crie-F261; Crie-F391; Crie-F393; Crie-F396; Crie-F403; Crie-F411; Crie-F417; Crie-F418; Crie-F443; Crie-F444; Crie-F448; Crie-F468; Crie-F469; Crie-F470; Crie-F489; Crie-F503; Crie-F506; Crie-F508; Crie-F509; Crie-F510; Crie-F512; Crie-F81	5				63
Crie-F403	NODE_2_length_526688_cov_50_1_216851218747	ATGGCTGGCCGCGGTTTATCCCCGCTGGCGCGGGGAACACTGGGGTTACCTGCACTCCAGTCCCGGCAGGTA	Crie-F244; Crie-F245; Crie-F254; Crie-F259; Crie-F260; Crie-F261; Crie-F391; Crie-F393; Crie-F396; Crie-F403; Crie-F411; Crie-F417; Crie-F418; Crie-F443; Crie-F444; Crie-F448; Crie-F468; Crie-F469; Crie-F470; Crie-F489; Crie-F503; Crie-F506; Crie-F508; Crie-F509; Crie-F510; Crie-F512; Crie-F81	10				90
Crie-F403	NODE_2_length_526688_cov_50_1_216851218747	ATCAGCGGCACTATCAGCCCAATTTATAAGAC	Crie-F244; Crie-F245; Crie-F254; Crie-F259; Crie-F260; Crie-F261; Crie-F391; Crie-F393; Crie-F396; Crie-F403; Crie-F411; Crie-F417; Crie-F418; Crie-F443; Crie-F444; Crie-F448; Crie-F468; Crie-F469; Crie-F470; Crie-F489; Crie-F503; Crie-F506; Crie-F508; Crie-F509; Crie-F510; Crie-F512; Crie-F81	7				67
Crie-F403	NODE_2_length_526688_cov_50_1_216851218747	TGTTGCTGCCATTGCGGCGCAGCCCTGCCAAG	Crie-F244; Crie-F245; Crie-F254; Crie-F259; Crie-F260; Crie-F261; Crie-F391; Crie-F393; Crie-F396; Crie-F403; Crie-F411; Crie-F417; Crie-F418; Crie-F443; Crie-F444; Crie-F448; Crie-F468; Crie-F469; Crie-F470; Crie-F489; Crie-F503; Crie-F506; Crie-F508; Crie-F509; Crie-F510; Crie-F512; Crie-F81	4				66
Crie-F403	NODE_2_length_526688_cov_50_1_216851218747	GTTAACTATTACGATCCAACGCATAACAACAG	Crie-F244; Crie-F245; Crie-F254; Crie-F259; Crie-F260; Crie-F261; Crie-F391; Crie-F393; Crie-F396; Crie-F403; Crie-F411; Crie-F417; Crie-F418; Crie-F443; Crie-F444; Crie-F448; Crie-F468; Crie-F469; Crie-F470; Crie-F489; Crie-F503; Crie-F506; Crie-F508; Crie-F509; Crie-F510; Crie-F512; Crie-F81	4				64
Crie-F403	NODE_2_length_526688_cov_50_1_216851218747	TGCTGCCAGCGTGAAATATAATTCTGCAATCT	Crie-F244; Crie-F245; Crie-F254; Crie-F259; Crie-F260; Crie-F261; Crie-F391; Crie-F393; Crie-F396; Crie-F403; Crie-F411; Crie-F417; Crie-F418; Crie-F443; Crie-F444; Crie-F448; Crie-F468; Crie-F469; Crie-F470; Crie-F489; Crie-F503; Crie-F506; Crie-F508; Crie-F509; Crie-F510; Crie-F512; Crie-F81	4				63
Crie-F403	NODE_2_length_526688_cov_50_1_216851218747	ATTTCGTACCCGTCTTCATTAATCCAATCCTG	Crie-F244; Crie-F245; Crie-F254; Crie-F259; Crie-F260; Crie-F261; Crie-F391; Crie-F393; Crie-F396; Crie-F403; Crie-F411; Crie-F417; Crie-F418; Crie-F443; Crie-F444; Crie-F448; Crie-F468; Crie-F469; Crie-F470; Crie-F489; Crie-F503; Crie-F506; Crie-F508; Crie-F509; Crie-F510; Crie-F512; Crie-F81	4				63
Crie-F403	NODE_2_length_526688_cov_50_1_216851218747	TTTTCGCCACAAAAAACGATCCCGTCGCCGTT	Crie-F244; Crie-F245; Crie-F254; Crie-F259; Crie-F260; Crie-F261; Crie-F391; Crie-F393; Crie-F396; Crie-F403; Crie-F411; Crie-F417; Crie-F418; Crie-F443; Crie-F444; Crie-F448; Crie-F468; Crie-F469; Crie-F470; Crie-F489; Crie-F503; Crie-F506; Crie-F508; Crie-F509; Crie-F510; Crie-F512; Crie-F81	4				63
Crie-F403	NODE_2_length_526688_cov_50_1_216851218747	CAACCCCGCCGCCGCCTGTATTTAACAAG	Crie-F244; Crie-F245; Crie-F254; Crie-F259; Crie-F260; Crie-F261; Crie-F391; Crie-F393; Crie-F396; Crie-F403; Crie-F411; Crie-F417; Crie-F418; Crie-F443; Crie-F444; Crie-F448; Crie-F468; Crie-F469; Crie-F470; Crie-F489; Crie-F503; Crie-F506; Crie-F508; Crie-F509; Crie-F510; Crie-F512; Crie-F81	4				64
Crie-F403	NODE_2_length_526688_cov_50_1_216851218747	CGAAACAGGAAACTAAATAAATGAACGAAACG	Crie-F244; Crie-F245; Crie-F254; Crie-F259; Crie-F260; Crie-F261; Crie-F391; Crie-F393; Crie-F396; Crie-F403; Crie-F411; Crie-F417; Crie-F418; Crie-F443; Crie-F444; Crie-F448; Crie-F468; Crie-F469; Crie-F470; Crie-F489; Crie-F503; Crie-F506; Crie-F508; Crie-F509; Crie-F510; Crie-F512; Crie-F81	5				68
Crie-F403	NODE_2_length_526688_cov_50_1_216851218747	GACGGTGGAAATCGCTATTGTCCGCGAGATGT	Crie-F244; Crie-F245; Crie-F254; Crie-F259; Crie-F260; Crie-F261; Crie-F391; Crie-F393; Crie-F396; Crie-F403; Crie-F411; Crie-F417; Crie-F418; Crie-F443; Crie-F444; Crie-F448; Crie-F469; Crie-F470; Crie-F489; Crie-F503; Crie-F506; Crie-F508; Crie-F509; Crie-F510; Crie-F512; Crie-F81	4				61
Crie-F403	NODE_2_length_526688_cov_50_1_216851218747	ACGATCCATTTTTTCAGGTCGAATAAAACGCC	Crie-F244; Crie-F245; Crie-F254; Crie-F259; Crie-F260; Crie-F261; Crie-F391; Crie-F393; Crie-F396; Crie-F403; Crie-F411; Crie-F417; Crie-F418; Crie-F443; Crie-F444; Crie-F448; Crie-F468; Crie-F469; Crie-F470; Crie-F489; Crie-F503; Crie-F506; Crie-F508; Crie-F509; Crie-F510; Crie-F512; Crie-F81	4				66
Crie-F403	NODE_2_length_526688_cov_50_1_216851218747	GCACCGCCACCGGTGCGGCTGGCCGTCTCCTG	Crie-F244; Crie-F245; Crie-F254; Crie-F259; Crie-F260; Crie-F261; Crie-F391; Crie-F393; Crie-F396; Crie-F403; Crie-F411; Crie-F417; Crie-F418; Crie-F443; Crie-F444; Crie-F448; Crie-F468; Crie-F469; Crie-F470; Crie-F489; Crie-F503; Crie-F506; Crie-F508; Crie-F509; Crie-F510; Crie-F512; Crie-F81	3				64
Crie-F403	NODE_2_length_526688_cov_50_1_216851218747	ACGCCCGGCACCGTTGCCAGTCCCTGCGCTAC	Crie-F244; Crie-F245; Crie-F254; Crie-F259; Crie-F260; Crie-F261; Crie-F391; Crie-F393; Crie-F396; Crie-F403; Crie-F411; Crie-F417; Crie-F418; Crie-F443; Crie-F444; Crie-F448; Crie-F468; Crie-F469; Crie-F470; Crie-F489; Crie-F503; Crie-F506; Crie-F508; Crie-F509; Crie-F510; Crie-F512; Crie-F81	3				65
Crie-F403	NODE_2_length_526688_cov_50_1_216851218747	GTCGTTACCATTGCGTCATAGGCGCGGATCAC	Crie-F245; Crie-F254; Crie-F259; Crie-F260; Crie-F391; Crie-F393; Crie-F396; Crie-F403; Crie-F411; Crie-F417; Crie-F418; Crie-F443; Crie-F444; Crie-F448; Crie-F468; Crie-F469; Crie-F470; Crie-F489; Crie-F503; Crie-F506; Crie-F508; Crie-F509; Crie-F510; Crie-F512; Crie-F81	3				63
Crie-F403	NODE_2_length_526688_cov_50_1_216851218747	GCAGGCGGCCATCTCGACCCCCGGCAATAGAG	Crie-F244; Crie-F245; Crie-F254; Crie-F260; Crie-F261; Crie-F391; Crie-F393; Crie-F396; Crie-F403; Crie-F411; Crie-F417; Crie-F418; Crie-F444; Crie-F448; Crie-F468; Crie-F469; Crie-F470; Crie-F489; Crie-F503; Crie-F506; Crie-F508; Crie-F509; Crie-F510; Crie-F512; Crie-F81	3				63
Crie-F403	NODE_2_length_526688_cov_50_1_216851218747	ACGGCGGTGAAAACTCGGGCAAAACGGCATTG	Crie-F244; Crie-F245; Crie-F254; Crie-F259; Crie-F260; Crie-F261; Crie-F391; Crie-F393; Crie-F396; Crie-F403; Crie-F411; Crie-F418; Crie-F443; Crie-F444; Crie-F448; Crie-F469; Crie-F470; Crie-F489; Crie-F503; Crie-F506; Crie-F508; Crie-F509; Crie-F510; Crie-F512; Crie-F81	2				63
Crie-F403	NODE_2_length_526688_cov_50_1_216851218747	GCTCACGCGGCCTTTTTATTTTGCTACTGTAT	Crie-F244; Crie-F245; Crie-F254; Crie-F259; Crie-F260; Crie-F261; Crie-F391; Crie-F393; Crie-F396; Crie-F403; Crie-F411; Crie-F418; Crie-F443; Crie-F444; Crie-F448; Crie-F469; Crie-F470; Crie-F489; Crie-F503; Crie-F506; Crie-F508; Crie-F509; Crie-F510; Crie-F512; Crie-F81	2				65
Crie-F403	NODE_2_length_526688_cov_50_1_216851218747	AGATTTCACAGGTACGCATCGAGTAATTTATG	Crie-F244; Crie-F245; Crie-F254; Crie-F259; Crie-F260; Crie-F261; Crie-F391; Crie-F393; Crie-F396; Crie-F403; Crie-F411; Crie-F417; Crie-F418; Crie-F443; Crie-F444; Crie-F448; Crie-F469; Crie-F470; Crie-F489; Crie-F503; Crie-F506; Crie-F508; Crie-F509; Crie-F510; Crie-F512; Crie-F81	2				63
Crie-F403	NODE_2_length_526688_cov_50_1_216851218747	GATTTTGTTCGCTACGTCGCCAGCCATGCCAA	Crie-F244; Crie-F245; Crie-F254; Crie-F259; Crie-F260; Crie-F261; Crie-F391; Crie-F393; Crie-F396; Crie-F403; Crie-F411; Crie-F417; Crie-F418; Crie-F443; Crie-F444; Crie-F448; Crie-F469; Crie-F470; Crie-F489; Crie-F503; Crie-F506; Crie-F508; Crie-F509; Crie-F510; Crie-F512; Crie-F81	2				63
Crie-F403	NODE_2_length_526688_cov_50_1_216851218747	TTGGTCATGGTTGAGACAAACGGGCCTGGTAG	Crie-F244; Crie-F245; Crie-F254; Crie-F259; Crie-F260; Crie-F261; Crie-F391; Crie-F393; Crie-F396; Crie-F403; Crie-F411; Crie-F417; Crie-F443; Crie-F444; Crie-F448; Crie-F469; Crie-F470; Crie-F489; Crie-F503; Crie-F506; Crie-F508; Crie-F509; Crie-F510; Crie-F512; Crie-F81	5				72
Crie-F403	NODE_2_length_526688_cov_50_1_216851218747	TCGCCTTCAGGAAGAAACCTACATCGAACACG	Crie-F244; Crie-F245; Crie-F254; Crie-F259; Crie-F260; Crie-F261; Crie-F391; Crie-F393; Crie-F396; Crie-F403; Crie-F411; Crie-F417; Crie-F418; Crie-F443; Crie-F444; Crie-F448; Crie-F469; Crie-F470; Crie-F489; Crie-F503; Crie-F506; Crie-F508; Crie-F509; Crie-F510; Crie-F512; Crie-F81	2				65
Crie-F403	NODE_2_length_526688_cov_50_1_216851218747	CTGCAATTCGCGTTCTCTGGCCTGTTTCGCCA	Crie-F244; Crie-F245; Crie-F254; Crie-F259; Crie-F260; Crie-F261; Crie-F391; Crie-F393; Crie-F396; Crie-F403; Crie-F411; Crie-F417; Crie-F418; Crie-F443; Crie-F444; Crie-F448; Crie-F469; Crie-F470; Crie-F489; Crie-F503; Crie-F506; Crie-F508; Crie-F509; Crie-F510; Crie-F512; Crie-F81	4				62
Crie-F403	NODE_2_length_526688_cov_50_1_216851218747	GCTGACATGGAAACCGTCGCCGGCAATTGGGC	Crie-F244; Crie-F245; Crie-F254; Crie-F259; Crie-F260; Crie-F261; Crie-F391; Crie-F393; Crie-F396; Crie-F403; Crie-F411; Crie-F417; Crie-F418; Crie-F443; Crie-F444; Crie-F448; Crie-F469; Crie-F470; Crie-F489; Crie-F503; Crie-F506; Crie-F508; Crie-F509; Crie-F510; Crie-F512; Crie-F81	3				64
Crie-F403	NODE_2_length_526688_cov_50_1_216851218747	GCGGAGAATTATATATCGGAATGTTACAGGAAA	Crie-F244; Crie-F245; Crie-F254; Crie-F259; Crie-F260; Crie-F261; Crie-F391; Crie-F393; Crie-F396; Crie-F403; Crie-F411; Crie-F417; Crie-F418; Crie-F443; Crie-F444; Crie-F448; Crie-F469; Crie-F470; Crie-F489; Crie-F503; Crie-F506; Crie-F508; Crie-F509; Crie-F510; Crie-F512; Crie-F81	6				79
Crie-F403	NODE_2_length_526688_cov_50_1_216851218747	GTTAAATACAATTCGCCCGCCATTAAAATCAA	Crie-F244; Crie-F245; Crie-F254; Crie-F259; Crie-F260; Crie-F261; Crie-F391; Crie-F393; Crie-F396; Crie-F403; Crie-F411; Crie-F417; Crie-F418; Crie-F443; Crie-F444; Crie-F448; Crie-F469; Crie-F470; Crie-F489; Crie-F503; Crie-F506; Crie-F508; Crie-F509; Crie-F510; Crie-F512; Crie-F81	3				65
Crie-F403	NODE_2_length_526688_cov_50_1_216851218747	GATGAATTCAGGGGGCCAGTTTTTGTAAAAAT	Crie-F244; Crie-F245; Crie-F254; Crie-F259; Crie-F260; Crie-F261; Crie-F391; Crie-F393; Crie-F396; Crie-F403; Crie-F411; Crie-F417; Crie-F418; Crie-F443; Crie-F444; Crie-F448; Crie-F469; Crie-F470; Crie-F489; Crie-F503; Crie-F506; Crie-F508; Crie-F509; Crie-F510; Crie-F512; Crie-F81	3				66
Crie-F403	NODE_2_length_526688_cov_50_1_216851218747	GGGTTGAGGGGCTTTATATAGTGGTATTCCGC	Crie-F244; Crie-F245; Crie-F254; Crie-F259; Crie-F260; Crie-F261; Crie-F391; Crie-F393; Crie-F396; Crie-F403; Crie-F411; Crie-F417; Crie-F418; Crie-F443; Crie-F444; Crie-F448; Crie-F468; Crie-F469; Crie-F470; Crie-F489; Crie-F503; Crie-F506; Crie-F508; Crie-F509; Crie-F510; Crie-F512; Crie-F81	2				65
Crie-F403	NODE_2_length_526688_cov_50_2_235029236645	TTGATGAAAGTTCATCTAATAATGATTGTGCT	Crie-F244; Crie-F245; Crie-F254; Crie-F259; Crie-F260; Crie-F261; Crie-F391; Crie-F393; Crie-F396; Crie-F403; Crie-F411; Crie-F417; Crie-F418; Crie-F443; Crie-F444; Crie-F448; Crie-F468; Crie-F469; Crie-F470; Crie-F503; Crie-F506; Crie-F508; Crie-F509; Crie-F510; Crie-F512; Crie-F81	9				91
Crie-F403	NODE_2_length_526688_cov_50_2_235029236645	GCGTATTCTCGCGGCGTTGGCTCCCGATGAGG	Crie-F244; Crie-F245; Crie-F254; Crie-F259; Crie-F260; Crie-F261; Crie-F391; Crie-F393; Crie-F396; Crie-F403; Crie-F411; Crie-F417; Crie-F418; Crie-F443; Crie-F444; Crie-F448; Crie-F468; Crie-F469; Crie-F470; Crie-F503; Crie-F506; Crie-F508; Crie-F509; Crie-F510; Crie-F512; Crie-F81	10				66
Crie-F403	NODE_2_length_526688_cov_50_2_235029236645	ACCACCCTGTCCGACAGTCTGGATAAATATCG	Crie-F244; Crie-F245; Crie-F254; Crie-F259; Crie-F260; Crie-F261; Crie-F391; Crie-F393; Crie-F396; Crie-F403; Crie-F411; Crie-F417; Crie-F418; Crie-F443; Crie-F444; Crie-F448; Crie-F468; Crie-F469; Crie-F470; Crie-F503; Crie-F506; Crie-F508; Crie-F509; Crie-F510; Crie-F512; Crie-F81	8				62
Crie-F403	NODE_2_length_526688_cov_50_2_235029236645	TGGCACAAGTTCTTAAGTGCGATGTTGAATGG	Crie-F244; Crie-F245; Crie-F254; Crie-F259; Crie-F260; Crie-F261; Crie-F391; Crie-F393; Crie-F396; Crie-F403; Crie-F411; Crie-F417; Crie-F418; Crie-F443; Crie-F444; Crie-F448; Crie-F468; Crie-F469; Crie-F470; Crie-F503; Crie-F506; Crie-F508; Crie-F509; Crie-F510; Crie-F512; Crie-F81	8				61
Crie-F403	NODE_2_length_526688_cov_50_2_235029236645	TTCGTCTTCATCAAAATCCAGCACCGGTTTTA	Crie-F244; Crie-F245; Crie-F254; Crie-F259; Crie-F260; Crie-F261; Crie-F391; Crie-F393; Crie-F403; Crie-F411; Crie-F417; Crie-F418; Crie-F443; Crie-F444; Crie-F448; Crie-F468; Crie-F469; Crie-F470; Crie-F503; Crie-F506; Crie-F508; Crie-F509; Crie-F510; Crie-F512; Crie-F81	8				63
Crie-F403	NODE_2_length_526688_cov_50_2_235029236645	CCAGCGTGGCGGGATTTTGCCGAACAGGGCAT	Crie-F244; Crie-F245; Crie-F254; Crie-F259; Crie-F260; Crie-F261; Crie-F391; Crie-F393; Crie-F403; Crie-F411; Crie-F417; Crie-F418; Crie-F443; Crie-F444; Crie-F448; Crie-F468; Crie-F469; Crie-F470; Crie-F503; Crie-F506; Crie-F508; Crie-F509; Crie-F510; Crie-F512; Crie-F81	6				62
Crie-F403	NODE_2_length_526688_cov_50_2_235029236645	CAGCGCCTGACGAGTGCTGAAAATGACCTCGT	Crie-F244; Crie-F245; Crie-F254; Crie-F259; Crie-F260; Crie-F261; Crie-F391; Crie-F393; Crie-F403; Crie-F411; Crie-F417; Crie-F418; Crie-F443; Crie-F444; Crie-F448; Crie-F468; Crie-F469; Crie-F470; Crie-F503; Crie-F506; Crie-F508; Crie-F509; Crie-F510; Crie-F512; Crie-F81	7				62
Crie-F403	NODE_2_length_526688_cov_50_2_235029236645	TTTTCACGTAGCGCACGATTCGGGGATATAGC	Crie-F244; Crie-F245; Crie-F254; Crie-F259; Crie-F260; Crie-F261; Crie-F391; Crie-F393; Crie-F403; Crie-F411; Crie-F417; Crie-F418; Crie-F443; Crie-F444; Crie-F448; Crie-F468; Crie-F469; Crie-F470; Crie-F503; Crie-F506; Crie-F508; Crie-F509; Crie-F510; Crie-F512; Crie-F81	7				62
Crie-F403	NODE_2_length_526688_cov_50_2_235029236645	ACAAAATCCTTGCATTCCAGACGCTGAATTTCG	Crie-F244; Crie-F245; Crie-F254; Crie-F259; Crie-F260; Crie-F261; Crie-F391; Crie-F393; Crie-F403; Crie-F411; Crie-F417; Crie-F418; Crie-F443; Crie-F444; Crie-F448; Crie-F468; Crie-F469; Crie-F470; Crie-F503; Crie-F506; Crie-F508; Crie-F509; Crie-F510; Crie-F512; Crie-F81	7				61
Crie-F403	NODE_2_length_526688_cov_50_2_235029236645	TCCGTTGTGATAACTTCCCACATTGATGATCC	Crie-F244; Crie-F245; Crie-F254; Crie-F259; Crie-F260; Crie-F261; Crie-F391; Crie-F393; Crie-F403; Crie-F411; Crie-F417; Crie-F418; Crie-F443; Crie-F444; Crie-F448; Crie-F468; Crie-F469; Crie-F470; Crie-F503; Crie-F506; Crie-F508; Crie-F509; Crie-F510; Crie-F512; Crie-F81	7				62
Crie-F403	NODE_2_length_526688_cov_50_2_235029236645	TGCGTCCCGGTCTAAATATTCACCCTCGGCGT	Crie-F244; Crie-F245; Crie-F254; Crie-F259; Crie-F260; Crie-F261; Crie-F391; Crie-F393; Crie-F396; Crie-F403; Crie-F411; Crie-F417; Crie-F418; Crie-F443; Crie-F444; Crie-F448; Crie-F468; Crie-F469; Crie-F470; Crie-F503; Crie-F506; Crie-F508; Crie-F509; Crie-F510; Crie-F512; Crie-F81	7				63
Crie-F403	NODE_2_length_526688_cov_50_2_235029236645	CAAAAGCGAGGTTTCCAGCGAGCTAAAACCGG	Crie-F244; Crie-F245; Crie-F254; Crie-F259; Crie-F260; Crie-F261; Crie-F391; Crie-F393; Crie-F396; Crie-F403; Crie-F411; Crie-F417; Crie-F418; Crie-F443; Crie-F444; Crie-F448; Crie-F468; Crie-F469; Crie-F470; Crie-F503; Crie-F506; Crie-F508; Crie-F509; Crie-F510; Crie-F512; Crie-F81	6				62
Crie-F403	NODE_2_length_526688_cov_50_2_235029236645	AAGTGGCCCTTCGATCCAGTTTGATGAAAGTT	Crie-F244; Crie-F245; Crie-F254; Crie-F259; Crie-F260; Crie-F261; Crie-F391; Crie-F393; Crie-F396; Crie-F403; Crie-F411; Crie-F417; Crie-F418; Crie-F443; Crie-F444; Crie-F448; Crie-F468; Crie-F469; Crie-F470; Crie-F503; Crie-F506; Crie-F508; Crie-F509; Crie-F510; Crie-F512; Crie-F81	7				62
Crie-F403	NODE_2_length_526688_cov_50_2_235029236645	TGCGTCTTTTTCCCGCTGGAGTTGAATATTCT	Crie-F244; Crie-F245; Crie-F254; Crie-F259; Crie-F260; Crie-F261; Crie-F391; Crie-F393; Crie-F396; Crie-F403; Crie-F411; Crie-F417; Crie-F418; Crie-F443; Crie-F444; Crie-F468; Crie-F469; Crie-F470; Crie-F503; Crie-F506; Crie-F508; Crie-F509; Crie-F510; Crie-F512; Crie-F81			1		99
Crie-F403	NODE_2_length_526688_cov_50_2_235029236645	ATGTCGGCATTATCGGACGCGATCTCTGTTTC	Crie-F244; Crie-F245; Crie-F254; Crie-F259; Crie-F260; Crie-F261; Crie-F391; Crie-F393; Crie-F396; Crie-F403; Crie-F411; Crie-F417; Crie-F418; Crie-F443; Crie-F444; Crie-F468; Crie-F469; Crie-F470; Crie-F503; Crie-F506; Crie-F508; Crie-F509; Crie-F510; Crie-F512; Crie-F81	7				63
Crie-F403	NODE_2_length_526688_cov_50_2_235029236645	GCCCGCCCACGGCGATCAGAATCAATCCACGC	Crie-F244; Crie-F245; Crie-F254; Crie-F259; Crie-F260; Crie-F261; Crie-F391; Crie-F393; Crie-F396; Crie-F403; Crie-F411; Crie-F417; Crie-F418; Crie-F443; Crie-F444; Crie-F468; Crie-F469; Crie-F470; Crie-F503; Crie-F506; Crie-F508; Crie-F509; Crie-F510; Crie-F512; Crie-F81	7				62
Crie-F403	NODE_2_length_526688_cov_50_2_235029236645	CCAACCACCTCAACCTCCAGGCGGTCGATCTG	Crie-F244; Crie-F245; Crie-F254; Crie-F259; Crie-F260; Crie-F261; Crie-F391; Crie-F393; Crie-F396; Crie-F403; Crie-F411; Crie-F417; Crie-F418; Crie-F443; Crie-F444; Crie-F468; Crie-F469; Crie-F470; Crie-F503; Crie-F506; Crie-F508; Crie-F509; Crie-F510; Crie-F512; Crie-F81	7				62
Crie-F403	NODE_2_length_526688_cov_50_2_235029236645	TAAGGGCGTGCGCACTCAGCTCGTATTGGACG	Crie-F244; Crie-F245; Crie-F254; Crie-F259; Crie-F260; Crie-F261; Crie-F391; Crie-F393; Crie-F396; Crie-F403; Crie-F411; Crie-F417; Crie-F418; Crie-F443; Crie-F444; Crie-F468; Crie-F469; Crie-F470; Crie-F503; Crie-F506; Crie-F508; Crie-F509; Crie-F510; Crie-F512; Crie-F81	8				62
Crie-F403	NODE_2_length_526688_cov_50_2_235029236645	TGATGCTGGCCAACAGGAGCGCCCGCGGGAGC	Crie-F244; Crie-F245; Crie-F254; Crie-F259; Crie-F260; Crie-F261; Crie-F391; Crie-F393; Crie-F396; Crie-F403; Crie-F411; Crie-F417; Crie-F418; Crie-F443; Crie-F444; Crie-F448; Crie-F468; Crie-F469; Crie-F470; Crie-F503; Crie-F506; Crie-F508; Crie-F509; Crie-F510; Crie-F512; Crie-F81	8				64
Crie-F403	NODE_2_length_526688_cov_50_2_235029236645	TTAATAACGTGGTCGATTTTGTTCAGGCGGGA	Crie-F244; Crie-F245; Crie-F254; Crie-F259; Crie-F260; Crie-F261; Crie-F391; Crie-F393; Crie-F396; Crie-F403; Crie-F411; Crie-F417; Crie-F418; Crie-F443; Crie-F444; Crie-F448; Crie-F468; Crie-F469; Crie-F470; Crie-F503; Crie-F506; Crie-F508; Crie-F509; Crie-F510; Crie-F512; Crie-F81	8		3		65
Crie-F403	NODE_2_length_526688_cov_50_2_235029236645	ATCAGCCCCTTCGGAAATAGCAATATTTCAGC	Crie-F244; Crie-F245; Crie-F254; Crie-F259; Crie-F260; Crie-F261; Crie-F391; Crie-F393; Crie-F396; Crie-F403; Crie-F411; Crie-F417; Crie-F418; Crie-F443; Crie-F444; Crie-F448; Crie-F468; Crie-F469; Crie-F470; Crie-F503; Crie-F506; Crie-F508; Crie-F509; Crie-F510; Crie-F512; Crie-F81	8				65
Crie-F403	NODE_2_length_526688_cov_50_2_235029236645	GCCAGCGGCGCAGGGTTCGCGTCAATGCTGGA	Crie-F244; Crie-F245; Crie-F254; Crie-F259; Crie-F260; Crie-F261; Crie-F391; Crie-F393; Crie-F396; Crie-F403; Crie-F411; Crie-F417; Crie-F418; Crie-F443; Crie-F444; Crie-F448; Crie-F468; Crie-F469; Crie-F470; Crie-F503; Crie-F506; Crie-F508; Crie-F509; Crie-F510; Crie-F512; Crie-F81	8				63
Crie-F403	NODE_2_length_526688_cov_50_2_235029236645	AGCTGGGAAGATTGGGCGCTTTCAATATCTTC	Crie-F245; Crie-F254; Crie-F391; Crie-F393; Crie-F396; Crie-F403; Crie-F411; Crie-F417; Crie-F444; Crie-F448; Crie-F468; Crie-F469; Crie-F503; Crie-F512; Crie-F81	10				90
Crie-F403	NODE_2_length_526688_cov_50_2_235029236645	TCGCTAAGGGAGTCATTTTTCAGGAATGTGAT	Crie-F245; Crie-F254; Crie-F391; Crie-F393; Crie-F396; Crie-F403; Crie-F411; Crie-F417; Crie-F444; Crie-F448; Crie-F468; Crie-F469; Crie-F503; Crie-F512; Crie-F81	8				63
Crie-F403	NODE_2_length_526688_cov_50_2_235029236645	GGTTTGCCGACGGGGGTTATCTGATATTTGAT	Crie-F244; Crie-F245; Crie-F247; Crie-F254; Crie-F259; Crie-F260; Crie-F261; Crie-F391; Crie-F393; Crie-F396; Crie-F403; Crie-F411; Crie-F417; Crie-F418; Crie-F443; Crie-F444; Crie-F448; Crie-F468; Crie-F469; Crie-F470; Crie-F503; Crie-F506; Crie-F508; Crie-F509; Crie-F510; Crie-F512; Crie-F81	8				64
Crie-F403	NODE_2_length_526688_cov_50_2_235029236645	GCACGGACACTCCGGTAAAGCGCTGGTGTACGA	Crie-F244; Crie-F245; Crie-F247; Crie-F254; Crie-F259; Crie-F260; Crie-F261; Crie-F391; Crie-F393; Crie-F396; Crie-F403; Crie-F411; Crie-F417; Crie-F418; Crie-F443; Crie-F444; Crie-F448; Crie-F468; Crie-F469; Crie-F470; Crie-F503; Crie-F506; Crie-F508; Crie-F509; Crie-F510; Crie-F512; Crie-F81	8				66
Crie-F410	NODE_2_length_470857_cov_57_1_290045291661	TCGTACACCAGCGCTTTACCGGAGTGTCCGTGC	Crie-F191; Crie-F192; Crie-F207; Crie-F241; Crie-F243; Crie-F247; Crie-F252; Crie-F257; Crie-F339; Crie-F386; Crie-F392; Crie-F394; Crie-F410; Crie-F441; Crie-F445; Crie-F446; Crie-F522; Crie-F87	8				66
Crie-F410	NODE_2_length_470857_cov_57_1_290045291661	ATCAAATATCAGATAACCCCCGTCGGCAAACC	Crie-F191; Crie-F192; Crie-F207; Crie-F241; Crie-F243; Crie-F247; Crie-F252; Crie-F257; Crie-F339; Crie-F386; Crie-F392; Crie-F394; Crie-F410; Crie-F441; Crie-F445; Crie-F446; Crie-F522; Crie-F87	8				64
Crie-F410	NODE_2_length_470857_cov_57_1_290045291661	ATCACATTCCTGAAAAATGACTCCCTTAGCGA	Crie-F207; Crie-F241; Crie-F243; Crie-F257; Crie-F386; Crie-F392; Crie-F394; Crie-F410	8				63
Crie-F410	NODE_2_length_470857_cov_57_1_290045291661	GAAGATATTGAAAGCGCCCAATCTTCCCAGCT	Crie-F207; Crie-F241; Crie-F243; Crie-F257; Crie-F386; Crie-F392; Crie-F394; Crie-F410	10				90
[truncated: 1,202 more rows]
