# Supplementary material for: Comparative Whole-Genome Analysis of Russian Foodborne Multidrug-Resistant Salmonella Infantis Isolates
Source: Microorganisms. 2021 Dec 31;10(1):89. doi: 10.3390/microorganisms10010089 (PMC8781764; doi:10.3390/microorganisms10010089)
Supplement: Supplementary file 1 [file microorganisms-10-00089-s001.zip › Table S4.xlsx]

## Sheet: cas-systems
		Data providing by CRISPRCasFinder. Group of similar genes is shown by one color.
Isolate	CAS system type	Coordinates in contig	CAS system layout
Crie-F81	CAS-TypeIE	begin=218843;end=227302:{sequenceID=NODE_2_length_526582_cov_31}	[cas2_TypeIE (218843,219136,-)	cas1_TypeIE (219136,220056,-)	cas6_TypeIE (220053,220703,-)	cas5_TypeIE (220685,221431,-)	cas7_TypeIE (221442,222500,-)	cse2_TypeIE (222514,223074,-)	cse1_TypeIE (223071,224627,-)	cas3_TypeI (224639,227302,-)]
Crie-F87	CAS-TypeIE	begin=201581;end=210040:{sequenceID=NODE_4_length_428884_cov_41}	[cas3_TypeI (201581,204244,+)	cse1_TypeIE (204256,205812,+)	cse2_TypeIE (205809,206369,+)	cas7_TypeIE (206383,207441,+)	cas5_TypeIE (207452,208198,+)	cas6_TypeIE (208180,208830,+)	cas1_TypeIE (208827,209747,+)	cas2_TypeIE (209747,210040,+)]
Crie-F191	CAS-TypeIE	begin=299269;end=307728:{sequenceID=NODE_2_length_470739_cov_29}	[cas3_TypeI (299269,301932,+)	cse1_TypeIE (301944,303500,+)	cse2_TypeIE (303497,304057,+)	cas7_TypeIE (304071,305129,+)	cas5_TypeIE (305140,305886,+)	cas6_TypeIE (305868,306518,+)	cas1_TypeIE (306515,307435,+)	cas2_TypeIE (307435,307728,+)]
Crie-F192	CAS-TypeIE	begin=299269;end=307728:{sequenceID=NODE_2_length_470739_cov_22}	[cas3_TypeI (299269,301932,+)	cse1_TypeIE (301944,303500,+)	cse2_TypeIE (303497,304057,+)	cas7_TypeIE (304071,305129,+)	cas5_TypeIE (305140,305886,+)	cas6_TypeIE (305868,306518,+)	cas1_TypeIE (306515,307435,+)	cas2_TypeIE (307435,307728,+)]
Crie-F207	CAS-TypeIE	begin=450653;end=459112:{sequenceID=NODE_2_length_622345_cov_77}	[cas3_TypeI (450653,453316,+)	cse1_TypeIE (453328,454884,+)	cse2_TypeIE (454881,455441,+)	cas7_TypeIE (455455,456513,+)	cas5_TypeIE (456524,457270,+)	cas6_TypeIE (457252,457902,+)	cas1_TypeIE (457899,458819,+)	cas2_TypeIE (458819,459112,+)]
Crie-F241	CAS-TypeIE	begin=299387;end=307846:{sequenceID=NODE_2_length_526677_cov_63}	[cas3_TypeI (299387,302050,+)	cse1_TypeIE (302062,303618,+)	cse2_TypeIE (303615,304175,+)	cas7_TypeIE (304189,305247,+)	cas5_TypeIE (305258,306004,+)	cas6_TypeIE (305986,306636,+)	cas1_TypeIE (306633,307553,+)	cas2_TypeIE (307553,307846,+)]
Crie-F243	CAS-TypeIE	begin=299387;end=307842:{sequenceID=NODE_2_length_526685_cov_80}	[cas3_TypeI (299387,302050,+)	cse1_TypeIE (302062,303618,+)	cas7_TypeIE (304185,305243,+)	cas5_TypeIE (305254,306000,+)	cas6_TypeIE (305982,306632,+)	cas1_TypeIE (306629,307549,+)	cas2_TypeIE (307549,307842,+)]
Crie-F244	CAS-TypeIE	begin=51499;end=59958:{sequenceID=NODE_3_length_359221_cov_89}	[cas2_TypeIE (51499,51792,-)	cas1_TypeIE (51792,52712,-)	cas6_TypeIE (52709,53359,-)	cas5_TypeIE (53341,54087,-)	cas7_TypeIE (54098,55156,-)	cse2_TypeIE (55170,55730,-)	cse1_TypeIE (55727,57283,-)	cas3_TypeI (57295,59958,-)]
Crie-F245	CAS-TypeIE	begin=163012;end=171471:{sequenceID=NODE_2_length_470850_cov_105}	[cas2_TypeIE (163012,163305,-)	cas1_TypeIE (163305,164225,-)	cas6_TypeIE (164222,164872,-)	cas5_TypeIE (164854,165600,-)	cas7_TypeIE (165611,166669,-)	cse2_TypeIE (166683,167243,-)	cse1_TypeIE (167240,168796,-)	cas3_TypeI (168808,171471,-)]
Crie-F247	CAS-TypeIE	begin=201581;end=210040:{sequenceID=NODE_3_length_428884_cov_67}	[cas3_TypeI (201581,204244,+)	cse1_TypeIE (204256,205812,+)	cse2_TypeIE (205809,206369,+)	cas7_TypeIE (206383,207441,+)	cas5_TypeIE (207452,208198,+)	cas6_TypeIE (208180,208830,+)	cas1_TypeIE (208827,209747,+)	cas2_TypeIE (209747,210040,+)]
Crie-F252	CAS-TypeIE	begin=299268;end=307727:{sequenceID=NODE_2_length_470738_cov_109}	[cas3_TypeI (299268,301931,+)	cse1_TypeIE (301943,303499,+)	cse2_TypeIE (303496,304056,+)	cas7_TypeIE (304070,305128,+)	cas5_TypeIE (305139,305885,+)	cas6_TypeIE (305867,306517,+)	cas1_TypeIE (306514,307434,+)	cas2_TypeIE (307434,307727,+)]
Crie-F254	CAS-TypeIE	begin=218844;end=227303:{sequenceID=NODE_2_length_526687_cov_92}	[cas2_TypeIE (218844,219137,-)	cas1_TypeIE (219137,220057,-)	cas6_TypeIE (220054,220704,-)	cas5_TypeIE (220686,221432,-)	cas7_TypeIE (221443,222501,-)	cse2_TypeIE (222515,223075,-)	cse1_TypeIE (223072,224628,-)	cas3_TypeI (224640,227303,-)]
Crie-F257	CAS-TypeIE	begin=299391;end=307850:{sequenceID=NODE_2_length_526693_cov_104}	[cas3_TypeI (299391,302054,+)	cse1_TypeIE (302066,303622,+)	cse2_TypeIE (303619,304179,+)	cas7_TypeIE (304193,305251,+)	cas5_TypeIE (305262,306008,+)	cas6_TypeIE (305990,306640,+)	cas1_TypeIE (306637,307557,+)	cas2_TypeIE (307557,307850,+)]
Crie-F259	CAS-TypeIE	begin=218844;end=227303:{sequenceID=NODE_2_length_526571_cov_116}	[cas2_TypeIE (218844,219137,-)	cas1_TypeIE (219137,220057,-)	cas6_TypeIE (220054,220704,-)	cas5_TypeIE (220686,221432,-)	cas7_TypeIE (221443,222501,-)	cse2_TypeIE (222515,223075,-)	cse1_TypeIE (223072,224628,-)	cas3_TypeI (224640,227303,-)]
Crie-F260	CAS-TypeIE	begin=218845;end=227304:{sequenceID=NODE_4_length_428884_cov_134}	[cas2_TypeIE (218845,219138,-)	cas1_TypeIE (219138,220058,-)	cas6_TypeIE (220055,220705,-)	cas5_TypeIE (220687,221433,-)	cas7_TypeIE (221444,222502,-)	cse2_TypeIE (222516,223076,-)	cse1_TypeIE (223073,224629,-)	cas3_TypeI (224641,227304,-)]
Crie-F261	CAS-TypeIE	begin=67429;end=75888:{sequenceID=NODE_16_length_104034_cov_108}	[cas2_TypeIE (67429,67722,-)	cas1_TypeIE (67722,68642,-)	cas6_TypeIE (68639,69289,-)	cas5_TypeIE (69271,70017,-)	cas7_TypeIE (70028,71086,-)	cse2_TypeIE (71100,71660,-)	cse1_TypeIE (71657,73213,-)	cas3_TypeI (73225,75888,-)]
Crie-F339	CAS-TypeIE	begin=299269;end=307728:{sequenceID=NODE_2_length_470739_cov_54}	[cas3_TypeI (299269,301932,+)	cse1_TypeIE (301944,303500,+)	cse2_TypeIE (303497,304057,+)	cas7_TypeIE (304071,305129,+)	cas5_TypeIE (305140,305886,+)	cas6_TypeIE (305868,306518,+)	cas1_TypeIE (306515,307435,+)	cas2_TypeIE (307435,307728,+)]
Crie-F386	CAS-TypeIE	begin=299380;end=307839:{sequenceID=NODE_2_length_470850_cov_46}	[cas3_TypeI (299380,302043,+)	cse1_TypeIE (302055,303611,+)	cse2_TypeIE (303608,304168,+)	cas7_TypeIE (304182,305240,+)	cas5_TypeIE (305251,305997,+)	cas6_TypeIE (305979,306629,+)	cas1_TypeIE (306626,307546,+)	cas2_TypeIE (307546,307839,+)]
Crie-F391	CAS-TypeIE	begin=218844;end=227303:{sequenceID=NODE_2_length_526682_cov_65}	[cas2_TypeIE (218844,219137,-)	cas1_TypeIE (219137,220057,-)	cas6_TypeIE (220054,220704,-)	cas5_TypeIE (220686,221432,-)	cas7_TypeIE (221443,222501,-)	cse2_TypeIE (222515,223075,-)	cse1_TypeIE (223072,224628,-)	cas3_TypeI (224640,227303,-)]
Crie-F392	CAS-TypeIE	begin=299386;end=307845:{sequenceID=NODE_2_length_526688_cov_63}	[cas3_TypeI (299386,302049,+)	cse1_TypeIE (302061,303617,+)	cse2_TypeIE (303614,304174,+)	cas7_TypeIE (304188,305246,+)	cas5_TypeIE (305257,306003,+)	cas6_TypeIE (305985,306635,+)	cas1_TypeIE (306632,307552,+)	cas2_TypeIE (307552,307845,+)]
Crie-F393	CAS-TypeIE	begin=163012;end=171471:{sequenceID=NODE_2_length_470864_cov_58}	[cas2_TypeIE (163012,163305,-)	cas1_TypeIE (163305,164225,-)	cas6_TypeIE (164222,164872,-)	cas5_TypeIE (164854,165600,-)	cas7_TypeIE (165611,166669,-)	cse2_TypeIE (166683,167243,-)	cse1_TypeIE (167240,168796,-)	cas3_TypeI (168808,171471,-)]
Crie-F394	CAS-TypeIE	begin=299392;end=307851:{sequenceID=NODE_2_length_470862_cov_55}	[cas3_TypeI (299392,302055,+)	cse1_TypeIE (302067,303623,+)	cse2_TypeIE (303620,304180,+)	cas7_TypeIE (304194,305252,+)	cas5_TypeIE (305263,306009,+)	cas6_TypeIE (305991,306641,+)	cas1_TypeIE (306638,307558,+)	cas2_TypeIE (307558,307851,+)]
Crie-F396	CAS-TypeIE	begin=163012;end=171471:{sequenceID=NODE_2_length_470489_cov_74}	[cas2_TypeIE (163012,163305,-)	cas1_TypeIE (163305,164225,-)	cas6_TypeIE (164222,164872,-)	cas5_TypeIE (164854,165600,-)	cas7_TypeIE (165611,166669,-)	cse2_TypeIE (166683,167243,-)	cse1_TypeIE (167240,168796,-)	cas3_TypeI (168808,171471,-)]
Crie-F403	CAS-TypeIE	begin=218844;end=227303:{sequenceID=NODE_2_length_526688_cov_50}	[cas2_TypeIE (218844,219137,-)	cas1_TypeIE (219137,220057,-)	cas6_TypeIE (220054,220704,-)	cas5_TypeIE (220686,221432,-)	cas7_TypeIE (221443,222501,-)	cse2_TypeIE (222515,223075,-)	cse1_TypeIE (223072,224628,-)	cas3_TypeI (224640,227303,-)]
Crie-F410	CAS-TypeIE	begin=299387;end=307846:{sequenceID=NODE_2_length_470857_cov_57}	[cas3_TypeI (299387,302050,+)	cse1_TypeIE (302062,303618,+)	cse2_TypeIE (303615,304175,+)	cas7_TypeIE (304189,305247,+)	cas5_TypeIE (305258,306004,+)	cas6_TypeIE (305986,306636,+)	cas1_TypeIE (306633,307553,+)	cas2_TypeIE (307553,307846,+)]
Crie-F411	CAS-TypeIE	begin=218675;end=227134:{sequenceID=NODE_2_length_526513_cov_56}	[cas2_TypeIE (218675,218968,-)	cas1_TypeIE (218968,219888,-)	cas6_TypeIE (219885,220535,-)	cas5_TypeIE (220517,221263,-)	cas7_TypeIE (221274,222332,-)	cse2_TypeIE (222346,222906,-)	cse1_TypeIE (222903,224459,-)	cas3_TypeI (224471,227134,-)]
Crie-F417	CAS-TypeIE	begin=162890;end=171349:{sequenceID=NODE_2_length_470739_cov_77}	[cas2_TypeIE (162890,163183,-)	cas1_TypeIE (163183,164103,-)	cas6_TypeIE (164100,164750,-)	cas5_TypeIE (164732,165478,-)	cas7_TypeIE (165489,166547,-)	cse2_TypeIE (166561,167121,-)	cse1_TypeIE (167118,168674,-)	cas3_TypeI (168686,171349,-)]
Crie-F418	CAS-TypeIE	begin=162951;end=171410:{sequenceID=NODE_2_length_470667_cov_46}	[cas2_TypeIE (162951,163244,-)	cas1_TypeIE (163244,164164,-)	cas6_TypeIE (164161,164811,-)	cas5_TypeIE (164793,165539,-)	cas7_TypeIE (165550,166608,-)	cse2_TypeIE (166622,167182,-)	cse1_TypeIE (167179,168735,-)	cas3_TypeI (168747,171410,-)]
Crie-F441	CAS-TypeIE	begin=299269;end=307728:{sequenceID=NODE_2_length_470739_cov_93}	[cas3_TypeI (299269,301932,+)	cse1_TypeIE (301944,303500,+)	cse2_TypeIE (303497,304057,+)	cas7_TypeIE (304071,305129,+)	cas5_TypeIE (305140,305886,+)	cas6_TypeIE (305868,306518,+)	cas1_TypeIE (306515,307435,+)	cas2_TypeIE (307435,307728,+)]
Crie-F443	CAS-TypeIE	begin=163012;end=171471:{sequenceID=NODE_3_length_470739_cov_67}	[cas2_TypeIE (163012,163305,-)	cas1_TypeIE (163305,164225,-)	cas6_TypeIE (164222,164872,-)	cas5_TypeIE (164854,165600,-)	cas7_TypeIE (165611,166669,-)	cse2_TypeIE (166683,167243,-)	cse1_TypeIE (167240,168796,-)	cas3_TypeI (168808,171471,-)]
Crie-F444	CAS-TypeIE	begin=218596;end=227055:{sequenceID=NODE_3_length_526441_cov_67}	[cas2_TypeIE (218596,218889,-)	cas1_TypeIE (218889,219809,-)	cas6_TypeIE (219806,220456,-)	cas5_TypeIE (220438,221184,-)	cas7_TypeIE (221195,222253,-)	cse2_TypeIE (222267,222827,-)	cse1_TypeIE (222824,224380,-)	cas3_TypeI (224392,227055,-)]
Crie-F445	CAS-TypeIE	begin=299269;end=307728:{sequenceID=NODE_2_length_470739_cov_88}	[cas3_TypeI (299269,301932,+)	cse1_TypeIE (301944,303500,+)	cse2_TypeIE (303497,304057,+)	cas7_TypeIE (304071,305129,+)	cas5_TypeIE (305140,305886,+)	cas6_TypeIE (305868,306518,+)	cas1_TypeIE (306515,307435,+)	cas2_TypeIE (307435,307728,+)]
Crie-F446	CAS-TypeIE	begin=299269;end=307728:{sequenceID=NODE_2_length_526571_cov_82}	[cas3_TypeI (299269,301932,+)	cse1_TypeIE (301944,303500,+)	cse2_TypeIE (303497,304057,+)	cas7_TypeIE (304071,305129,+)	cas5_TypeIE (305140,305886,+)	cas6_TypeIE (305868,306518,+)	cas1_TypeIE (306515,307435,+)	cas2_TypeIE (307435,307728,+)]
Crie-F448	CAS-TypeIE	begin=218844;end=227303:{sequenceID=NODE_2_length_526383_cov_86}	[cas2_TypeIE (218844,219137,-)	cas1_TypeIE (219137,220057,-)	cas6_TypeIE (220054,220704,-)	cas5_TypeIE (220686,221432,-)	cas7_TypeIE (221443,222501,-)	cse2_TypeIE (222515,223075,-)	cse1_TypeIE (223072,224628,-)	cas3_TypeI (224640,227303,-)]
Crie-F468	CAS-TypeIE	begin=162343;end=170802:{sequenceID=NODE_3_length_470188_cov_55}	[cas2_TypeIE (162343,162636,-)	cas1_TypeIE (162636,163556,-)	cas6_TypeIE (163553,164203,-)	cas5_TypeIE (164185,164931,-)	cas7_TypeIE (164942,166000,-)	cse2_TypeIE (166014,166574,-)	cse1_TypeIE (166571,168127,-)	cas3_TypeI (168139,170802,-)]
Crie-F469	CAS-TypeIE	begin=163234;end=171693:{sequenceID=NODE_2_length_470971_cov_62}	[cas2_TypeIE (163234,163527,-)	cas1_TypeIE (163527,164447,-)	cas6_TypeIE (164444,165094,-)	cas5_TypeIE (165076,165822,-)	cas7_TypeIE (165833,166891,-)	cse2_TypeIE (166905,167465,-)	cse1_TypeIE (167462,169018,-)	cas3_TypeI (169030,171693,-)]
Crie-F470	CAS-TypeIE	begin=218845;end=227304:{sequenceID=NODE_4_length_428884_cov_38}	[cas2_TypeIE (218845,219138,-)	cas1_TypeIE (219138,220058,-)	cas6_TypeIE (220055,220705,-)	cas5_TypeIE (220687,221433,-)	cas7_TypeIE (221444,222502,-)	cse2_TypeIE (222516,223076,-)	cse1_TypeIE (223073,224629,-)	cas3_TypeI (224641,227304,-)]
Crie-F489	CAS-TypeIE	begin=218844;end=227303:{sequenceID=NODE_2_length_526566_cov_45}	[cas2_TypeIE (218844,219137,-)	cas1_TypeIE (219137,220057,-)	cas6_TypeIE (220054,220704,-)	cas5_TypeIE (220686,221432,-)	cas7_TypeIE (221443,222501,-)	cse2_TypeIE (222515,223075,-)	cse1_TypeIE (223072,224628,-)	cas3_TypeI (224640,227303,-)]
Crie-F503	CAS-TypeIE	begin=218745;end=227204:{sequenceID=NODE_2_length_526584_cov_22}	[cas2_TypeIE (218745,219038,-)	cas1_TypeIE (219038,219958,-)	cas6_TypeIE (219955,220605,-)	cas5_TypeIE (220587,221333,-)	cas7_TypeIE (221344,222402,-)	cse2_TypeIE (222416,222976,-)	cse1_TypeIE (222973,224529,-)	cas3_TypeI (224541,227204,-)]
Crie-F506	CAS-TypeIE	begin=218845;end=227304:{sequenceID=NODE_4_length_428884_cov_38}	[cas2_TypeIE (218845,219138,-)	cas1_TypeIE (219138,220058,-)	cas6_TypeIE (220055,220705,-)	cas5_TypeIE (220687,221433,-)	cas7_TypeIE (221444,222502,-)	cse2_TypeIE (222516,223076,-)	cse1_TypeIE (223073,224629,-)	cas3_TypeI (224641,227304,-)]
Crie-F508	CAS-TypeIE	begin=163013;end=171472:{sequenceID=NODE_3_length_373052_cov_35}	[cas2_TypeIE (163013,163306,-)	cas1_TypeIE (163306,164226,-)	cas6_TypeIE (164223,164873,-)	cas5_TypeIE (164855,165601,-)	cas7_TypeIE (165612,166670,-)	cse2_TypeIE (166684,167244,-)	cse1_TypeIE (167241,168797,-)	cas3_TypeI (168809,171472,-)]
Crie-F509	CAS-TypeIE	begin=218845;end=227304:{sequenceID=NODE_4_length_428884_cov_39}	[cas2_TypeIE (218845,219138,-)	cas1_TypeIE (219138,220058,-)	cas6_TypeIE (220055,220705,-)	cas5_TypeIE (220687,221433,-)	cas7_TypeIE (221444,222502,-)	cse2_TypeIE (222516,223076,-)	cse1_TypeIE (223073,224629,-)	cas3_TypeI (224641,227304,-)]
Crie-F510	CAS-TypeIE	begin=218845;end=227304:{sequenceID=NODE_4_length_428855_cov_83}	[cas2_TypeIE (218845,219138,-)	cas1_TypeIE (219138,220058,-)	cas6_TypeIE (220055,220705,-)	cas5_TypeIE (220687,221433,-)	cas7_TypeIE (221444,222502,-)	cse2_TypeIE (222516,223076,-)	cse1_TypeIE (223073,224629,-)	cas3_TypeI (224641,227304,-)]
Crie-F512	CAS-TypeIE	begin=163012;end=171471:{sequenceID=NODE_3_length_470863_cov_78}	[cas2_TypeIE (163012,163305,-)	cas1_TypeIE (163305,164225,-)	cas6_TypeIE (164222,164872,-)	cas5_TypeIE (164854,165600,-)	cas7_TypeIE (165611,166669,-)	cse2_TypeIE (166683,167243,-)	cse1_TypeIE (167240,168796,-)	cas3_TypeI (168808,171471,-)]
Crie-F522	CAS-TypeIE	begin=201581;end=210040:{sequenceID=NODE_5_length_428884_cov_57}	[cas3_TypeI (201581,204244,+)	cse1_TypeIE (204256,205812,+)	cse2_TypeIE (205809,206369,+)	cas7_TypeIE (206383,207441,+)	cas5_TypeIE (207452,208198,+)	cas6_TypeIE (208180,208830,+)	cas1_TypeIE (208827,209747,+)	cas2_TypeIE (209747,210040,+)]

## Sheet: crispr_spacers
Isolate	Sequence	Duplicated_Spacers	CRISPR_Id	CRISPR_Start	CRISPR_End	CRISPR_Length	Potential Orientation (AT%)	Consensus_Repeat	Repeat Length	Spacers_Nb	Mean_size_Spacers	Standard_Deviation_Spacers	Ratio_Repeats_match/TotalRepeat	Conservation_Repeats (% identity)	EBcons_Repeats	Conservation_Spacers (% identity)	EBcons_Spacers	Repeat_Length_plus_mean_size_Spacers	Ratio_Repeat/mean_Spacers_Length	Evidence_Level	CAS system type
F191	NODE_2_length_470739_cov_29.737314	0	NODE_2_length_470739_cov_29_1	290049	291543	1494	Forward	GTGTTCCCCGCGCCAGCGGGGATAAACCG	29	24	32.0833	0.28233	0.92	75.8621	93.3244	0	0	61.0833333333333	0.903896	4
F191	NODE_2_length_470739_cov_29.737314	0	NODE_2_length_470739_cov_29_2	307825	309721	1896	Forward	GTGTTCCCCGCGCCAGCGGGGATAAACCG	29	30	33.2667	7.33876	0.645161	82.7586	92.988	0	6.81182352180063	62.2666666666667	0.871743	4	CAS-TypeIE [299269;307728]
F191	NODE_4_length_444092_cov_27.346363	0	NODE_4_length_444092_cov_27_1	188315	188422	107	Reverse	TGTTCATCGGATGGTTTATCGCATGGTTCATCGGGTGAA	39	1	30	0	0.5	92.3077	92.3077	100	100	69	1.3	1
F192	NODE_2_length_470739_cov_22.137559	0	NODE_2_length_470739_cov_22_1	290049	291543	1494	Forward	GTGTTCCCCGCGCCAGCGGGGATAAACCG	29	24	32.0833	0.28233	0.92	75.8621	93.3244	0	0	61.0833333333333	0.903896	4
F192	NODE_2_length_470739_cov_22.137559	0	NODE_2_length_470739_cov_22_2	307825	309721	1896	Forward	GTGTTCCCCGCGCCAGCGGGGATAAACCG	29	30	33.2667	7.33876	0.645161	82.7586	92.988	0	6.81182352180063	62.2666666666667	0.871743	4	CAS-TypeIE [299269;307728]
F192	NODE_4_length_444082_cov_21.763731	0	NODE_4_length_444082_cov_21_1	188305	188412	107	Reverse	TGTTCATCGGATGGTTTATCGCATGGTTCATCGGGTGAA	39	1	30	0	0.5	92.3077	92.3077	100	100	69	1.3	1
F207	NODE_2_length_622345_cov_77.765476	0	NODE_2_length_622345_cov_77_1	441311	442927	1616	Forward	GTGTTCCCCGCGCCAGCGGGGATAAACCG	29	26	32.0769	0.271746	0.925926	75.8621	93.7026	0	0	61.0769230769231	0.904077	4
F207	NODE_2_length_622345_cov_77.765476	0	NODE_2_length_622345_cov_77_2	459209	460639	1430	Forward	GTGTTCCCCGCGCCAGCGGGGATAAACCG	29	23	31.913	0.668312	0.666667	79.3103	90.9928	0	0	60.9130434782609	0.908719	4	CAS-TypeIE [450653;459112]
F207	NODE_2_length_622345_cov_77.765476	1	NODE_2_length_622345_cov_77_3	460771	461327	556	Unknown	GTGTTCCCCGCGCCAGCGGGGATAAACCG	29	8	37	14.1421	0.444444	82.7586	89.641	1.38888888888889	13.0175616977557	66	0.783784	4
F207	NODE_4_length_444056_cov_59.442510	0	NODE_4_length_444056_cov_59_1	255663	255769	106	Forward	TTCACCCGATGAACCATGCGATAAACCATCCGATAACA	38	1	31	0	0.5	92.1053	92.1053	100	100	69	1.22581	1
F241	NODE_2_length_526677_cov_63.431473	0	NODE_2_length_526677_cov_63_1	290045	291661	1616	Forward	GTGTTCCCCGCGCCAGCGGGGATAAACCG	29	26	32.0769	0.271746	0.925926	75.8621	93.7026	0	0	61.0769230769231	0.904077	4
F241	NODE_2_length_526677_cov_63.431473	0	NODE_2_length_526677_cov_63_2	307943	309839	1896	Forward	GTGTTCCCCGCGCCAGCGGGGATAAACCG	29	30	33.2667	7.33876	0.645161	82.7586	92.988	0	0.117086842518701	62.2666666666667	0.871743	4	CAS-TypeIE [299387;307846]
F241	NODE_4_length_444216_cov_65.491726	0	NODE_4_length_444216_cov_65_1	188316	188423	107	Reverse	TGTTCATCGGATGGTTTATCGCATGGTTCATCGGGTGAA	39	1	30	0	0.5	92.3077	92.3077	100	100	69	1.3	1
F243	NODE_2_length_526685_cov_80.609574	0	NODE_2_length_526685_cov_80_1	290045	291661	1616	Forward	GTGTTCCCCGCGCCAGCGGGGATAAACCG	29	26	32.0769	0.271746	0.925926	75.8621	93.7026	0	0	61.0769230769231	0.904077	4
F243	NODE_2_length_526685_cov_80.609574	0	NODE_2_length_526685_cov_80_2	307939	309835	1896	Forward	GTGTTCCCCGCGCCAGCGGGGATAAACCG	29	30	33.2667	7.33876	0.645161	82.7586	92.988	0	0.117086842518701	62.2666666666667	0.871743	4	CAS-TypeIE [299387;307842]
F243	NODE_3_length_444868_cov_83.532843	0	NODE_3_length_444868_cov_83_1	188363	188470	107	Reverse	TGTTCATCGGATGGTTTATCGCATGGTTCATCGGGTGAA	39	1	30	0	0.5	92.3077	92.3077	100	100	69	1.3	1
F244	NODE_3_length_359221_cov_89.704562	0	NODE_3_length_359221_cov_89_1	49567	51402	1835	Reverse	CGGTTTATCCCCGCTGGCGCGGGGAACAC	29	29	33.3103	7.4647	0.6	62.069	87.0412	0	0	62.3103448275862	0.8706	4	CAS-TypeIE [51499;59958]
F244	NODE_3_length_359221_cov_89.704562	0	NODE_3_length_359221_cov_89_2	67684	69178	1494	Reverse	CGGTTTATCCCCGCTGGCGCGGGGAACAC	29	24	32.0833	0.28233	0.92	75.8621	93.3244	0	0	61.0833333333333	0.903896	4
F244	NODE_4_length_271058_cov_82.051301	0	NODE_4_length_271058_cov_82_1	82645	82751	106	Forward	TTCACCCGATGAACCATGCGATAAACCATCCGATAACA	38	1	31	0	0.5	92.1053	92.1053	100	100	69	1.22581	1
F245	NODE_2_length_470850_cov_105.951562	0	NODE_2_length_470850_cov_105_1	161019	162915	1896	Reverse	CGGTTTATCCCCGCTGGCGCGGGGAACAC	29	30	33.2667	7.33876	0.612903	62.069	87.3272	0	7.25986963552013	62.2666666666667	0.871743	4	CAS-TypeIE [163012;171471]
F245	NODE_2_length_470850_cov_105.951562	0	NODE_2_length_470850_cov_105_2	179197	180813	1616	Reverse	CGGTTTATCCCCGCTGGCGCGGGGAACAC	29	26	32.0769	0.271746	0.925926	75.8621	93.7026	0	0	61.0769230769231	0.904077	4
F245	NODE_3_length_444835_cov_98.676309	0	NODE_3_length_444835_cov_98_1	255663	255769	106	Forward	TTCACCCGATGAACCATGCGATAAACCATCCGATAACA	38	1	31	0	0.5	92.1053	92.1053	100	100	69	1.22581	1
F247	NODE_3_length_428884_cov_67.353914	0	NODE_3_length_428884_cov_67_1	192361	193855	1494	Forward	GTGTTCCCCGCGCCAGCGGGGATAAACCG	29	24	32.0833	0.28233	0.92	75.8621	93.3244	0	0	61.0833333333333	0.903896	4
F247	NODE_3_length_428884_cov_67.353914	0	NODE_3_length_428884_cov_67_2	210137	212033	1896	Forward	GTGTTCCCCGCGCCAGCGGGGATAAACCG	29	30	33.2667	7.33876	0.645161	82.7586	92.988	0	0.117086842518701	62.2666666666667	0.871743	4	CAS-TypeIE [201581;210040]
F252	NODE_2_length_470738_cov_109.303248	0	NODE_2_length_470738_cov_109_1	290048	291542	1494	Forward	GTGTTCCCCGCGCCAGCGGGGATAAACCG	29	24	32.0833	0.28233	0.92	75.8621	93.3244	0	0	61.0833333333333	0.903896	4
F252	NODE_2_length_470738_cov_109.303248	0	NODE_2_length_470738_cov_109_2	307824	309720	1896	Forward	GTGTTCCCCGCGCCAGCGGGGATAAACCG	29	30	33.2667	7.33876	0.645161	82.7586	92.988	0	6.81182352180063	62.2666666666667	0.871743	4	CAS-TypeIE [299268;307727]
F252	NODE_4_length_444146_cov_102.671525	0	NODE_4_length_444146_cov_102_1	255663	255769	106	Forward	TTCACCCGATGAACCATGCGATAAACCATCCGATAACA	38	1	31	0	0.5	92.1053	92.1053	100	100	69	1.22581	1
F254	NODE_2_length_526687_cov_92.890894	0	NODE_2_length_526687_cov_92_1	216851	218747	1896	Reverse	CGGTTTATCCCCGCTGGCGCGGGGAACAC	29	30	33.2667	7.33876	0.612903	62.069	87.3272	0	7.25986963552013	62.2666666666667	0.871743	4	CAS-TypeIE [218844;227303]
F254	NODE_2_length_526687_cov_92.890894	0	NODE_2_length_526687_cov_92_2	235029	236645	1616	Reverse	CGGTTTATCCCCGCTGGCGCGGGGAACAC	29	26	32.0769	0.271746	0.925926	75.8621	93.7026	0	0	61.0769230769231	0.904077	4
F257	NODE_2_length_526693_cov_104.808622	0	NODE_2_length_526693_cov_104_1	290049	291665	1616	Forward	GTGTTCCCCGCGCCAGCGGGGATAAACCG	29	26	32.0769	0.271746	0.925926	75.8621	93.7026	0	0	61.0769230769231	0.904077	4
F257	NODE_2_length_526693_cov_104.808622	0	NODE_2_length_526693_cov_104_2	307947	309843	1896	Forward	GTGTTCCCCGCGCCAGCGGGGATAAACCG	29	30	33.2667	7.33876	0.645161	82.7586	92.988	0	0.117086842518701	62.2666666666667	0.871743	4	CAS-TypeIE [299391;307850]
F259	NODE_2_length_526571_cov_116.756576	0	NODE_2_length_526571_cov_116_1	216851	218747	1896	Reverse	CGGTTTATCCCCGCTGGCGCGGGGAACAC	29	30	33.2667	7.33876	0.612903	62.069	87.3272	0	0	62.2666666666667	0.871743	4	CAS-TypeIE [218844;227303]
F259	NODE_2_length_526571_cov_116.756576	0	NODE_2_length_526571_cov_116_2	235029	236523	1494	Reverse	CGGTTTATCCCCGCTGGCGCGGGGAACAC	29	24	32.0833	0.28233	0.92	75.8621	93.3244	0	0	61.0833333333333	0.903896	4
F259	NODE_4_length_444097_cov_107.199975	0	NODE_4_length_444097_cov_107_1	255663	255769	106	Forward	TTCACCCGATGAACCATGCGATAAACCATCCGATAACA	38	1	31	0	0.5	92.1053	92.1053	100	100	69	1.22581	1
F260	NODE_4_length_428884_cov_134.351353	0	NODE_4_length_428884_cov_134_1	216852	218748	1896	Reverse	CGGTTTATCCCCGCTGGCGCGGGGAACAC	29	30	33.2667	7.33876	0.612903	62.069	87.3272	0	7.25986963552013	62.2666666666667	0.871743	4	CAS-TypeIE [218845;227304]
F260	NODE_4_length_428884_cov_134.351353	0	NODE_4_length_428884_cov_134_2	235030	236524	1494	Reverse	CGGTTTATCCCCGCTGGCGCGGGGAACAC	29	24	32.0833	0.28233	0.92	75.8621	93.3244	0	0	61.0833333333333	0.903896	4
F261	NODE_2_length_446020_cov_117.295945	0	NODE_2_length_446020_cov_117_1	255663	255769	106	Forward	TTCACCCGATGAACCATGCGATAAACCATCCGATAACA	38	1	31	0	0.5	92.1053	92.1053	100	100	69	1.22581	1
F261	NODE_4_length_271400_cov_123.189293	0	NODE_4_length_271400_cov_123_1	245089	245245	156	Reverse	CTTCGGGTTATGAGCCCGACGAGCTACCAGGCTGCTCCACCCCGCGTCCGT	51	1	55	0	1	100	100	100	100	106	0.927273	1
F261	NODE_16_length_104034_cov_108.647521	0	NODE_16_length_104034_cov_108_1	65497	67332	1835	Reverse	CGGTTTATCCCCGCTGGCGCGGGGAACAC	29	29	33.3103	7.4647	0.6	62.069	87.0412	0	0	62.3103448275862	0.8706	4	CAS-TypeIE [67429;75888]
F261	NODE_16_length_104034_cov_108.647521	0	NODE_16_length_104034_cov_108_2	83614	85108	1494	Reverse	CGGTTTATCCCCGCTGGCGCGGGGAACAC	29	24	32.0833	0.28233	0.92	75.8621	93.3244	0	0	61.0833333333333	0.903896	4
F339	NODE_2_length_470739_cov_54.188206	0	NODE_2_length_470739_cov_54_1	290049	291543	1494	Forward	GTGTTCCCCGCGCCAGCGGGGATAAACCG	29	24	32.0833	0.28233	0.92	75.8621	93.3244	0	0	61.0833333333333	0.903896	4
F339	NODE_2_length_470739_cov_54.188206	0	NODE_2_length_470739_cov_54_2	307825	309721	1896	Forward	GTGTTCCCCGCGCCAGCGGGGATAAACCG	29	30	33.2667	7.33876	0.645161	82.7586	92.988	0	6.81182352180063	62.2666666666667	0.871743	4	CAS-TypeIE [299269;307728]
F339	NODE_3_length_449471_cov_55.139390	0	NODE_3_length_449471_cov_55_1	255663	255769	106	Forward	TTCACCCGATGAACCATGCGATAAACCATCCGATAACA	38	1	31	0	0.5	92.1053	92.1053	100	100	69	1.22581	1
F386	NODE_2_length_470850_cov_46.041780	0	NODE_2_length_470850_cov_46_1	290038	291654	1616	Forward	GTGTTCCCCGCGCCAGCGGGGATAAACCG	29	26	32.0769	0.271746	0.925926	75.8621	93.7026	0	0	61.0769230769231	0.904077	4
F386	NODE_2_length_470850_cov_46.041780	0	NODE_2_length_470850_cov_46_2	307936	309832	1896	Forward	GTGTTCCCCGCGCCAGCGGGGATAAACCG	29	30	33.2667	7.33876	0.645161	82.7586	92.988	0	0.117086842518701	62.2666666666667	0.871743	4	CAS-TypeIE [299380;307839]
F386	NODE_3_length_445969_cov_40.730606	0	NODE_3_length_445969_cov_40_1	255663	255769	106	Forward	TTCACCCGATGAACCATGCGATAAACCATCCGATAACA	38	1	31	0	0.5	92.1053	92.1053	100	100	69	1.22581	1
F391	NODE_2_length_526682_cov_65.164017	0	NODE_2_length_526682_cov_65_1	216851	218747	1896	Reverse	CGGTTTATCCCCGCTGGCGCGGGGAACAC	29	30	33.2667	7.33876	0.612903	62.069	87.3272	0	7.25986963552013	62.2666666666667	0.871743	4	CAS-TypeIE [218844;227303]
F391	NODE_2_length_526682_cov_65.164017	0	NODE_2_length_526682_cov_65_2	235029	236645	1616	Reverse	CGGTTTATCCCCGCTGGCGCGGGGAACAC	29	26	32.0769	0.271746	0.925926	75.8621	93.7026	0	0	61.0769230769231	0.904077	4
F391	NODE_3_length_444149_cov_54.363592	0	NODE_3_length_444149_cov_54_1	255663	255769	106	Forward	TTCACCCGATGAACCATGCGATAAACCATCCGATAACA	38	1	31	0	0.5	92.1053	92.1053	100	100	69	1.22581	1
F392	NODE_2_length_526688_cov_63.956318	0	NODE_2_length_526688_cov_63_1	290044	291660	1616	Forward	GTGTTCCCCGCGCCAGCGGGGATAAACCG	29	26	32.0769	0.271746	0.925926	75.8621	93.7026	0	0	61.0769230769231	0.904077	4
F392	NODE_2_length_526688_cov_63.956318	0	NODE_2_length_526688_cov_63_2	307942	309838	1896	Forward	GTGTTCCCCGCGCCAGCGGGGATAAACCG	29	30	33.2667	7.33876	0.645161	82.7586	92.988	0	0.117086842518701	62.2666666666667	0.871743	4	CAS-TypeIE [299386;307845]
F392	NODE_33_length_8625_cov_73.338786	0	NODE_33_length_8625_cov_73_1	2857	2964	107	Reverse	TGTTCATCGGATGGTTTATCGCATGGTTCATCGGGTGAA	39	1	30	0	0.5	92.3077	92.3077	100	100	69	1.3	1
F392	NODE_35_length_6746_cov_134.427859	0	NODE_35_length_6746_cov_134_1	3262	3350	88	Reverse	GGTTGTCCAACGGTTGTCCAACG	23	1	43	0	0	95.6522	95.6522	100	100	66	0.534884	1
F393	NODE_2_length_470864_cov_58.387429	0	NODE_2_length_470864_cov_58_1	161019	162915	1896	Reverse	CGGTTTATCCCCGCTGGCGCGGGGAACAC	29	30	33.2667	7.33876	0.612903	62.069	87.3272	0	7.25986963552013	62.2666666666667	0.871743	4	CAS-TypeIE [163012;171471]
F393	NODE_2_length_470864_cov_58.387429	0	NODE_2_length_470864_cov_58_2	179197	180813	1616	Reverse	CGGTTTATCCCCGCTGGCGCGGGGAACAC	29	26	32.0769	0.271746	0.925926	75.8621	93.7026	0	0	61.0769230769231	0.904077	4
F394	NODE_2_length_470862_cov_55.824190	0	NODE_2_length_470862_cov_55_1	290050	291666	1616	Forward	GTGTTCCCCGCGCCAGCGGGGATAAACCG	29	26	32.0769	0.271746	0.925926	75.8621	93.7026	0	0	61.0769230769231	0.904077	4
F394	NODE_2_length_470862_cov_55.824190	0	NODE_2_length_470862_cov_55_2	307948	309844	1896	Forward	GTGTTCCCCGCGCCAGCGGGGATAAACCG	29	30	33.2667	7.33876	0.645161	82.7586	92.988	0	0.117086842518701	62.2666666666667	0.871743	4	CAS-TypeIE [299392;307851]
F394	NODE_4_length_437214_cov_46.857264	0	NODE_4_length_437214_cov_46_1	255663	255769	106	Forward	TTCACCCGATGAACCATGCGATAAACCATCCGATAACA	38	1	31	0	0.5	92.1053	92.1053	100	100	69	1.22581	1
F396	NODE_2_length_470489_cov_74.608708	0	NODE_2_length_470489_cov_74_1	161019	162915	1896	Reverse	CGGTTTATCCCCGCTGGCGCGGGGAACAC	29	30	33.2667	7.33876	0.612903	62.069	87.3272	0	7.25986963552013	62.2666666666667	0.871743	4	CAS-TypeIE [163012;171471]
F396	NODE_2_length_470489_cov_74.608708	0	NODE_2_length_470489_cov_74_2	179197	180446	1249	Reverse	CGGTTTATCCCCGCTGGCGCGGGGAACAC	29	20	32.05	0.223607	0.904762	75.8621	92.3927	0	0	61.05	0.904836	4
F396	NODE_36_length_9105_cov_82.665516	0	NODE_36_length_9105_cov_82_1	6263	6369	106	Forward	TTCACCCGATGAACCATGCGATAAACCATCCGATAACA	38	1	31	0	0.5	92.1053	92.1053	100	100	69	1.22581	1
F403	NODE_2_length_526688_cov_50.870496	0	NODE_2_length_526688_cov_50_1	216851	218747	1896	Reverse	CGGTTTATCCCCGCTGGCGCGGGGAACAC	29	30	33.2667	7.33876	0.612903	62.069	87.3272	0	7.25986963552013	62.2666666666667	0.871743	4	CAS-TypeIE [218844;227303]
F403	NODE_2_length_526688_cov_50.870496	0	NODE_2_length_526688_cov_50_2	235029	236645	1616	Reverse	CGGTTTATCCCCGCTGGCGCGGGGAACAC	29	26	32.0769	0.271746	0.925926	75.8621	93.7026	0	0	61.0769230769231	0.904077	4
F410	NODE_2_length_470857_cov_57.041850	0	NODE_2_length_470857_cov_57_1	290045	291661	1616	Forward	GTGTTCCCCGCGCCAGCGGGGATAAACCG	29	26	32.0769	0.271746	0.925926	75.8621	93.7026	0	0	61.0769230769231	0.904077	4
F410	NODE_2_length_470857_cov_57.041850	0	NODE_2_length_470857_cov_57_2	307943	309839	1896	Forward	GTGTTCCCCGCGCCAGCGGGGATAAACCG	29	30	33.2667	7.33876	0.645161	82.7586	92.988	0	0.117086842518701	62.2666666666667	0.871743	4	CAS-TypeIE [299387;307846]
F410	NODE_3_length_444914_cov_53.061254	0	NODE_3_length_444914_cov_53_1	255794	255900	106	Forward	TTCACCCGATGAACCATGCGATAAACCATCCGATAACA	38	1	31	0	0.5	92.1053	92.1053	100	100	69	1.22581	1
F411	NODE_2_length_526513_cov_56.020116	0	NODE_2_length_526513_cov_56_1	216682	218578	1896	Reverse	CGGTTTATCCCCGCTGGCGCGGGGAACAC	29	30	33.2667	7.33876	0.612903	62.069	87.3272	0	7.25986963552013	62.2666666666667	0.871743	4	CAS-TypeIE [218675;227134]
F411	NODE_2_length_526513_cov_56.020116	0	NODE_2_length_526513_cov_56_2	234860	236476	1616	Reverse	CGGTTTATCCCCGCTGGCGCGGGGAACAC	29	26	32.0769	0.271746	0.925926	75.8621	93.7026	0	0	61.0769230769231	0.904077	4
F411	NODE_3_length_444172_cov_53.625261	0	NODE_3_length_444172_cov_53_1	188403	188510	107	Reverse	TGTTCATCGGATGGTTTATCGCATGGTTCATCGGGTGAA	39	1	30	0	0.5	92.3077	92.3077	100	100	69	1.3	1
F417	NODE_2_length_470739_cov_77.807185	0	NODE_2_length_470739_cov_77_1	161019	162793	1774	Reverse	CGGTTTATCCCCGCTGGCGCGGGGAACAC	29	28	33.3571	7.59734	0.586207	62.069	86.7407	0	6.62331306485184	62.3571428571429	0.869379	4	CAS-TypeIE [162890;171349]
F417	NODE_2_length_470739_cov_77.807185	0	NODE_2_length_470739_cov_77_2	179075	180691	1616	Reverse	CGGTTTATCCCCGCTGGCGCGGGGAACAC	29	26	32.0769	0.271746	0.925926	75.8621	93.7026	0	0	61.0769230769231	0.904077	4
F417	NODE_34_length_8499_cov_71.955327	0	NODE_34_length_8499_cov_71_1	2857	2964	107	Reverse	TGTTCATCGGATGGTTTATCGCATGGTTCATCGGGTGAA	39	1	30	0	0.5	92.3077	92.3077	100	100	69	1.3	1
F417	NODE_36_length_6963_cov_210.550761	0	NODE_36_length_6963_cov_210_1	3479	3567	88	Reverse	GGTTGTCCAACGGTTGTCCAACG	23	1	43	0	0	95.6522	95.6522	100	100	66	0.534884	1
F418	NODE_2_length_470667_cov_46.415557	0	NODE_2_length_470667_cov_46_1	161019	162854	1835	Reverse	CGGTTTATCCCCGCTGGCGCGGGGAACAC	29	29	33.3103	7.4647	0.6	62.069	87.0412	0	20.8578049637456	62.3103448275862	0.8706	4	CAS-TypeIE [162951;171410]
F418	NODE_2_length_470667_cov_46.415557	0	NODE_2_length_470667_cov_46_2	179136	180630	1494	Reverse	CGGTTTATCCCCGCTGGCGCGGGGAACAC	29	24	32.0833	0.28233	0.92	75.8621	93.3244	0	0	61.0833333333333	0.903896	4
F441	NODE_2_length_470739_cov_93.735419	0	NODE_2_length_470739_cov_93_1	290049	291543	1494	Forward	GTGTTCCCCGCGCCAGCGGGGATAAACCG	29	24	32.0833	0.28233	0.92	75.8621	93.3244	0	0	61.0833333333333	0.903896	4
F441	NODE_2_length_470739_cov_93.735419	0	NODE_2_length_470739_cov_93_2	307825	309721	1896	Forward	GTGTTCCCCGCGCCAGCGGGGATAAACCG	29	30	33.2667	7.33876	0.645161	82.7586	92.988	0	6.81182352180063	62.2666666666667	0.871743	4	CAS-TypeIE [299269;307728]
F441	NODE_3_length_449422_cov_82.320364	0	NODE_3_length_449422_cov_82_1	255664	255770	106	Forward	TTCACCCGATGAACCATGCGATAAACCATCCGATAACA	38	1	31	0	0.5	92.1053	92.1053	100	100	69	1.22581	1
F443	NODE_2_length_665030_cov_77.575144	0	NODE_2_length_665030_cov_77_1	255663	255769	106	Forward	TTCACCCGATGAACCATGCGATAAACCATCCGATAACA	38	1	31	0	0.5	92.1053	92.1053	100	100	69	1.22581	1
F443	NODE_3_length_470739_cov_67.207311	0	NODE_3_length_470739_cov_67_1	161019	162915	1896	Reverse	CGGTTTATCCCCGCTGGCGCGGGGAACAC	29	30	33.2667	7.33876	0.612903	62.069	87.3272	0	0	62.2666666666667	0.871743	4	CAS-TypeIE [163012;171471]
F443	NODE_3_length_470739_cov_67.207311	0	NODE_3_length_470739_cov_67_2	179197	180691	1494	Reverse	CGGTTTATCCCCGCTGGCGCGGGGAACAC	29	24	32.0833	0.28233	0.92	75.8621	93.3244	0	0	61.0833333333333	0.903896	4
F444	NODE_2_length_653821_cov_91.153762	0	NODE_2_length_653821_cov_91_1	398053	398160	107	Reverse	TGTTCATCGGATGGTTTATCGCATGGTTCATCGGGTGAA	39	1	30	0	0.5	92.3077	92.3077	100	100	69	1.3	1
F444	NODE_3_length_526441_cov_67.101875	0	NODE_3_length_526441_cov_67_1	216603	218499	1896	Reverse	CGGTTTATCCCCGCTGGCGCGGGGAACAC	29	30	33.2667	7.33876	0.612903	62.069	87.3272	0	7.25986963552013	62.2666666666667	0.871743	4	CAS-TypeIE [218596;227055]
F444	NODE_3_length_526441_cov_67.101875	0	NODE_3_length_526441_cov_67_2	234781	236397	1616	Reverse	CGGTTTATCCCCGCTGGCGCGGGGAACAC	29	26	32.0769	0.271746	0.925926	75.8621	93.7026	0	0	61.0769230769231	0.904077	4
F445	NODE_2_length_470739_cov_88.275384	0	NODE_2_length_470739_cov_88_1	290049	291543	1494	Forward	GTGTTCCCCGCGCCAGCGGGGATAAACCG	29	24	32.0833	0.28233	0.92	75.8621	93.3244	0	0	61.0833333333333	0.903896	4
F445	NODE_2_length_470739_cov_88.275384	0	NODE_2_length_470739_cov_88_2	307825	309721	1896	Forward	GTGTTCCCCGCGCCAGCGGGGATAAACCG	29	30	33.2667	7.33876	0.645161	82.7586	92.988	0	6.81182352180063	62.2666666666667	0.871743	4	CAS-TypeIE [299269;307728]
F445	NODE_3_length_449346_cov_75.109328	0	NODE_3_length_449346_cov_75_1	255663	255769	106	Forward	TTCACCCGATGAACCATGCGATAAACCATCCGATAACA	38	1	31	0	0.5	92.1053	92.1053	100	100	69	1.22581	1
F446	NODE_2_length_526571_cov_82.900787	0	NODE_2_length_526571_cov_82_1	290049	291543	1494	Forward	GTGTTCCCCGCGCCAGCGGGGATAAACCG	29	24	32.0833	0.28233	0.92	75.8621	93.3244	0	0	61.0833333333333	0.903896	4
F446	NODE_2_length_526571_cov_82.900787	0	NODE_2_length_526571_cov_82_2	307825	309721	1896	Forward	GTGTTCCCCGCGCCAGCGGGGATAAACCG	29	30	33.2667	7.33876	0.645161	82.7586	92.988	0	6.81182352180063	62.2666666666667	0.871743	4	CAS-TypeIE [299269;307728]
F446	NODE_3_length_449369_cov_96.175772	0	NODE_3_length_449369_cov_96_1	255664	255770	106	Forward	TTCACCCGATGAACCATGCGATAAACCATCCGATAACA	38	1	31	0	0.5	92.1053	92.1053	100	100	69	1.22581	1
F448	NODE_2_length_526383_cov_86.363975	0	NODE_2_length_526383_cov_86_1	216851	218747	1896	Reverse	CGGTTTATCCCCGCTGGCGCGGGGAACAC	29	30	33.2667	7.33876	0.612903	62.069	87.3272	0	7.25986963552013	62.2666666666667	0.871743	4	CAS-TypeIE [218844;227303]
F448	NODE_2_length_526383_cov_86.363975	0	NODE_2_length_526383_cov_86_2	235029	236340	1311	Reverse	CGGTTTATCCCCGCTGGCGCGGGGAACAC	29	21	32.0952	0.300793	0.909091	75.8621	92.6517	0	0	61.0952380952381	0.903561	4
F448	NODE_4_length_322063_cov_80.319756	0	NODE_4_length_322063_cov_80_1	194382	194489	107	Reverse	TGTTCATCGGATGGTTTATCGCATGGTTCATCGGGTGAA	39	1	30	0	0.5	92.3077	92.3077	100	100	69	1.3	1
F468	NODE_3_length_470188_cov_55.740051	0	NODE_3_length_470188_cov_55_1	161019	162246	1227	Reverse	CGGTTTATCCCCGCTGGCGCGGGGAACAC	29	19	34.1053	9.23095	0.4	62.069	83.1616	0	0	63.1052631578947	0.850309	4	CAS-TypeIE [162343;170802]
F468	NODE_3_length_470188_cov_55.740051	0	NODE_3_length_470188_cov_55_2	178528	180144	1616	Reverse	CGGTTTATCCCCGCTGGCGCGGGGAACAC	29	26	32.0769	0.271746	0.925926	75.8621	93.7026	0	0	61.0769230769231	0.904077	4
F468	NODE_4_length_444028_cov_46.138499	0	NODE_4_length_444028_cov_46_1	255663	255769	106	Forward	TTCACCCGATGAACCATGCGATAAACCATCCGATAACA	38	1	31	0	0.5	92.1053	92.1053	100	100	69	1.22581	1
F469	NODE_2_length_470971_cov_62.524624	1	NODE_2_length_470971_cov_62_1	161019	161576	557	Unknown	CGGTTTATCCCCGCTGGCGCGGGGAACAC	29	8	37	14.1421	0.333333	62.069	75.8966	0	0	66	0.783784	4
F469	NODE_2_length_470971_cov_62.524624	0	NODE_2_length_470971_cov_62_2	161708	163137	1429	Reverse	CGGTTTATCCCCGCTGGCGCGGGGAACAC	29	23	31.913	0.668312	0.666667	79.3103	90.9928	0	0	60.9130434782609	0.908719	4	CAS-TypeIE [163234;171693]
F469	NODE_2_length_470971_cov_62.524624	0	NODE_2_length_470971_cov_62_3	179419	181035	1616	Reverse	CGGTTTATCCCCGCTGGCGCGGGGAACAC	29	26	32.0769	0.271746	0.925926	75.8621	93.7026	0	0	61.0769230769231	0.904077	4
F469	NODE_4_length_444148_cov_59.471642	0	NODE_4_length_444148_cov_59_1	188379	188486	107	Reverse	TGTTCATCGGATGGTTTATCGCATGGTTCATCGGGTGAA	39	1	30	0	0.5	92.3077	92.3077	100	100	69	1.3	1
F470	NODE_4_length_428884_cov_38.678440	0	NODE_4_length_428884_cov_38_1	216852	218748	1896	Reverse	CGGTTTATCCCCGCTGGCGCGGGGAACAC	29	30	33.2667	7.33876	0.612903	62.069	87.3272	0	7.25986963552013	62.2666666666667	0.871743	4	CAS-TypeIE [218845;227304]
F470	NODE_4_length_428884_cov_38.678440	0	NODE_4_length_428884_cov_38_2	235030	236524	1494	Reverse	CGGTTTATCCCCGCTGGCGCGGGGAACAC	29	24	32.0833	0.28233	0.92	75.8621	93.3244	0	0	61.0833333333333	0.903896	4
F489	NODE_2_length_526566_cov_45.703715	0	NODE_2_length_526566_cov_45_1	216851	218747	1896	Reverse	CGGTTTATCCCCGCTGGCGCGGGGAACAC	29	30	33.2667	7.33876	0.612903	62.069	87.3272	0	7.25986963552013	62.2666666666667	0.871743	4	CAS-TypeIE [218844;227303]
F489	NODE_2_length_526566_cov_45.703715	0	NODE_2_length_526566_cov_45_2	235029	236523	1494	Reverse	CGGTTTATCCCCGCTGGCGCGGGGAACAC	29	24	32.0833	0.28233	0.92	75.8621	93.3244	0	0	61.0833333333333	0.903896	4
F489	NODE_3_length_444628_cov_44.544096	0	NODE_3_length_444628_cov_44_1	256202	256308	106	Forward	TTCACCCGATGAACCATGCGATAAACCATCCGATAACA	38	1	31	0	0.5	92.1053	92.1053	100	100	69	1.22581	1
F503	NODE_2_length_526584_cov_22.140137	0	NODE_2_length_526584_cov_22_1	216752	218648	1896	Reverse	CGGTTTATCCCCGCTGGCGCGGGGAACAC	29	30	33.2667	7.33876	0.612903	62.069	87.3272	0	7.25986963552013	62.2666666666667	0.871743	4	CAS-TypeIE [218745;227204]
F503	NODE_2_length_526584_cov_22.140137	0	NODE_2_length_526584_cov_22_2	234930	236546	1616	Reverse	CGGTTTATCCCCGCTGGCGCGGGGAACAC	29	26	32.0769	0.271746	0.925926	75.8621	93.7026	0	0	61.0769230769231	0.904077	4
F503	NODE_4_length_449462_cov_81.637542	0	NODE_4_length_449462_cov_81_1	255794	255900	106	Forward	TTCACCCGATGAACCATGCGATAAACCATCCGATAACA	38	1	31	0	0.5	92.1053	92.1053	100	100	69	1.22581	1
F506	NODE_2_length_449453_cov_40.403467	0	NODE_2_length_449453_cov_40_1	193684	193791	107	Reverse	TGTTCATCGGATGGTTTATCGCATGGTTCATCGGGTGAA	39	1	30	0	0.5	92.3077	92.3077	100	100	69	1.3	1
F506	NODE_4_length_428884_cov_38.902448	0	NODE_4_length_428884_cov_38_1	216852	218748	1896	Reverse	CGGTTTATCCCCGCTGGCGCGGGGAACAC	29	30	33.2667	7.33876	0.612903	62.069	87.3272	0	7.25986963552013	62.2666666666667	0.871743	4	CAS-TypeIE [218845;227304]
F506	NODE_4_length_428884_cov_38.902448	0	NODE_4_length_428884_cov_38_2	235030	236524	1494	Reverse	CGGTTTATCCCCGCTGGCGCGGGGAACAC	29	24	32.0833	0.28233	0.92	75.8621	93.3244	0	0	61.0833333333333	0.903896	4
F508	NODE_3_length_373052_cov_35.111395	0	NODE_3_length_373052_cov_35_1	161020	162916	1896	Reverse	CGGTTTATCCCCGCTGGCGCGGGGAACAC	29	30	33.2667	7.33876	0.612903	62.069	87.3272	0	7.25986963552013	62.2666666666667	0.871743	4	CAS-TypeIE [163013;171472]
F508	NODE_3_length_373052_cov_35.111395	0	NODE_3_length_373052_cov_35_2	179198	180692	1494	Reverse	CGGTTTATCCCCGCTGGCGCGGGGAACAC	29	24	32.0833	0.28233	0.92	75.8621	93.3244	0	0	61.0833333333333	0.903896	4
F509	NODE_4_length_428884_cov_39.794758	0	NODE_4_length_428884_cov_39_1	216852	218748	1896	Reverse	CGGTTTATCCCCGCTGGCGCGGGGAACAC	29	30	33.2667	7.33876	0.612903	62.069	87.3272	0	7.25986963552013	62.2666666666667	0.871743	4	CAS-TypeIE [218845;227304]
F509	NODE_4_length_428884_cov_39.794758	0	NODE_4_length_428884_cov_39_2	235030	236524	1494	Reverse	CGGTTTATCCCCGCTGGCGCGGGGAACAC	29	24	32.0833	0.28233	0.92	75.8621	93.3244	0	0	61.0833333333333	0.903896	4
F510	NODE_4_length_428855_cov_83.193073	0	NODE_4_length_428855_cov_83_1	216852	218748	1896	Reverse	CGGTTTATCCCCGCTGGCGCGGGGAACAC	29	30	33.2667	7.33876	0.612903	62.069	87.3272	0	7.25986963552013	62.2666666666667	0.871743	4	CAS-TypeIE [218845;227304]
F510	NODE_4_length_428855_cov_83.193073	0	NODE_4_length_428855_cov_83_2	235001	236495	1494	Reverse	CGGTTTATCCCCGCTGGCGCGGGGAACAC	29	24	32.0833	0.28233	0.92	75.8621	93.3244	0	0	61.0833333333333	0.903896	4
F512	NODE_3_length_470863_cov_78.855471	0	NODE_3_length_470863_cov_78_1	161019	162915	1896	Reverse	CGGTTTATCCCCGCTGGCGCGGGGAACAC	29	30	33.2667	7.33876	0.612903	62.069	87.3272	0	7.25986963552013	62.2666666666667	0.871743	4	CAS-TypeIE [163012;171471]
F512	NODE_3_length_470863_cov_78.855471	0	NODE_3_length_470863_cov_78_2	179197	180813	1616	Reverse	CGGTTTATCCCCGCTGGCGCGGGGAACAC	29	26	32.0769	0.271746	0.925926	75.8621	93.7026	0	0	61.0769230769231	0.904077	4
F512	NODE_4_length_444709_cov_89.874948	0	NODE_4_length_444709_cov_89_1	255795	255901	106	Forward	TTCACCCGATGAACCATGCGATAAACCATCCGATAACA	38	1	31	0	0.5	92.1053	92.1053	100	100	69	1.22581	1
F522	NODE_2_length_450160_cov_56.147716	0	NODE_2_length_450160_cov_56_1	194391	194498	107	Reverse	TGTTCATCGGATGGTTTATCGCATGGTTCATCGGGTGAA	39	1	30	0	0.5	92.3077	92.3077	100	100	69	1.3	1
F522	NODE_5_length_428884_cov_57.376584	0	NODE_5_length_428884_cov_57_1	192361	193855	1494	Forward	GTGTTCCCCGCGCCAGCGGGGATAAACCG	29	24	32.0833	0.28233	0.92	75.8621	93.3244	0	0	61.0833333333333	0.903896	4
F522	NODE_5_length_428884_cov_57.376584	0	NODE_5_length_428884_cov_57_2	210137	212033	1896	Forward	GTGTTCCCCGCGCCAGCGGGGATAAACCG	29	30	33.2667	7.33876	0.645161	82.7586	92.988	0	0.117086842518701	62.2666666666667	0.871743	4	CAS-TypeIE [201581;210040]
F81	NODE_2_length_526582_cov_31.915672	0	NODE_2_length_526582_cov_31_1	216850	218746	1896	Reverse	CGGTTTATCCCCGCTGGCGCGGGGAACAC	29	30	33.2667	7.33876	0.612903	62.069	87.3272	0	7.25986963552013	62.2666666666667	0.871743	4	CAS-TypeIE [218843;227302]
F81	NODE_2_length_526582_cov_31.915672	0	NODE_2_length_526582_cov_31_2	235028	236644	1616	Reverse	CGGTTTATCCCCGCTGGCGCGGGGAACAC	29	26	32.0769	0.271746	0.925926	75.8621	93.7026	0	0	61.0769230769231	0.904077	4
F81	NODE_4_length_444084_cov_31.639832	0	NODE_4_length_444084_cov_31_1	255663	255769	106	Forward	TTCACCCGATGAACCATGCGATAAACCATCCGATAACA	38	1	31	0	0.5	92.1053	92.1053	100	100	69	1.22581	1
F87	NODE_4_length_428884_cov_41.620802	0	NODE_4_length_428884_cov_41_1	192361	193855	1494	Forward	GTGTTCCCCGCGCCAGCGGGGATAAACCG	29	24	32.0833	0.28233	0.92	75.8621	93.3244	0	0	61.0833333333333	0.903896	4
F87	NODE_4_length_428884_cov_41.620802	0	NODE_4_length_428884_cov_41_2	210137	212033	1896	Forward	GTGTTCCCCGCGCCAGCGGGGATAAACCG	29	30	33.2667	7.33876	0.645161	82.7586	92.988	0	0.117086842518701	62.2666666666667	0.871743	4	CAS-TypeIE [201581;210040]
